# Supplementary material for: Hydrogen bonding, π–π stacking and van der Waals forces-dominated layered regions in the crystal structure of 4-amino­pyridinium hydrogen (9-phosphono­non­yl)phospho­nate
Source: Acta Crystallogr E Crystallogr Commun. 2016 Sep 23;72(Pt 10):1456–9. doi: 10.1107/S2056989016014298 (PMC5050775; doi:10.1107/S2056989016014298)
Supplement: Supplementary file 1 [file e-72-01456-sup1.cif]

##############################################################################
#                                                                            #
# This CIF contains the data in a paper accepted for publication in          #
# Acta Crystallographica Section E. It conforms to the requirements of       #
# Notes for Authors for Acta Crystallographica Section E, and has been       #
# peer reviewed under the auspices of the IUCr Commission on Journals.       #
#                                                                            #
# Full details of the Crystallographic Information File format               #
# are given in the paper "The Crystallographic Information File (CIF):       #
# a New Standard Archive File for Crystallography" by S. R. Hall, F. H.      #
# Allen and I. D. Brown [Acta Cryst. (1991), A47, 655-685].                  #
#                                                                            #
# The current version of the core CIF dictionary is obtainable from          #
# ftp://ftp.iucr.org/pub/cif_core.dic.                                       #
#                                                                            #
# Software is freely available for graphical display of the structure(s)     #
# in this CIF. For information consult the CIF software page                 #
# http://www.iucr.org/resources/cif/software.                                #
#                                                                            #
# This file may be used for bona fide research purposes within the           #
# scientific community so long as proper attribution is given to the journal # 
# article from which it was obtained.                                        #
#                                                                            #
##############################################################################
data_I
_database_code_depnum_ccdc_archive 'CCDC 1503436'
_audit_creation_method     'SHELXL-2014/7'
_chemical_name_systematic
;
4-Aminopyridinium
hydrogen (9-phosphonononyl)phosphonate
;
_chemical_name_common     ?
_chemical_formula_moiety     'C9 H21 O6 P2, C5 H7 N2'
_chemical_formula_sum     'C14 H28 N2 O6 P2'
_chemical_formula_iupac     'C5 H7 N2 +, C9 H21 O6 P2 -'
_chemical_formula_weight     382.32
_chemical_melting_point     ?
_shelx_space_group_comment
;
The symmetry employed for this shelxl refinement is uniquely defined
by the following loop, which should always be used as a source of
symmetry information in preference to the above space-group names.
They are only intended as comments.
;
_space_group_crystal_system     triclinic
_space_group_name_H-M_alt     'P -1'
_space_group_name_Hall     '-P 1'
loop_
    _space_group_symop_operation_xyz
    'x, y, z'
    '-x, -y, -z'
_cell_length_a     6.7275(4)
_cell_length_b     6.8963(4)
_cell_length_c     20.0643(10)
_cell_angle_alpha     97.956(4)
_cell_angle_beta     98.767(4)
_cell_angle_gamma     94.309(5)
_cell_volume     906.73(9)
_cell_formula_units_Z     2
_cell_measurement_reflns_used     6853
_cell_measurement_theta_min     3.00
_cell_measurement_theta_max     35.26
_cell_measurement_temperature     123(2)
_exptl_crystal_description     platelet
_exptl_crystal_colour     colourless
_exptl_crystal_size_max     0.332
_exptl_crystal_size_mid     0.071
_exptl_crystal_size_min     0.033
_exptl_crystal_density_diffrn     1.400
_exptl_crystal_density_meas     ?
_exptl_crystal_density_method     ?
_exptl_crystal_F_000     408
_exptl_absorpt_coefficient_mu     0.272
_exptl_absorpt_correction_type     none
_exptl_absorpt_process_details     ?
_shelx_estimated_absorpt_T_min     ?
_shelx_estimated_absorpt_T_max     ?
_exptl_absorpt_correction_T_min     ?
_exptl_absorpt_correction_T_max     ?
_diffrn_ambient_temperature     123(2)
_diffrn_radiation_type     MoK\a
_diffrn_radiation_wavelength     0.71073
_diffrn_measurement_device_type     'Stoe IPDS'
_diffrn_measurement_method     'omega scans'
_diffrn_detector_area_resol_mean     ?
_diffrn_reflns_number     8855
_diffrn_reflns_av_R_equivalents     0.0289
_diffrn_reflns_theta_min     2.997
_diffrn_reflns_theta_max     27.497
_diffrn_reflns_theta_full     27.497
_diffrn_measured_fraction_theta_max     0.997
_diffrn_measured_fraction_theta_full     0.997
_diffrn_reflns_limit_h_min     -8
_diffrn_reflns_limit_h_max     8
_diffrn_reflns_limit_k_min     -8
_diffrn_reflns_limit_k_max     8
_diffrn_reflns_limit_l_min     -26
_diffrn_reflns_limit_l_max     26
_refine_special_details     ?
_reflns_number_total     4131
_reflns_number_gt     3674
_reflns_threshold_expression     'I > 2\s(I)'
_refine_ls_structure_factor_coef     Fsqd
_refine_ls_matrix_type     full
_refine_ls_R_factor_all     0.0456
_refine_ls_R_factor_gt     0.0378
_refine_ls_wR_factor_gt     0.0753
_refine_ls_wR_factor_ref     0.0786
_refine_ls_goodness_of_fit_ref     1.015
_refine_ls_restrained_S_all     1.015
_refine_ls_number_reflns     4131
_refine_ls_number_parameters     241
_refine_ls_number_restraints     0
_refine_ls_hydrogen_treatment     mixed
_refine_ls_weighting_scheme     calc
_refine_ls_weighting_details
              'w=1/[\s^2^(Fo^2^)+(0.0110P)^2^+1.1100P] where P=(Fo^2^+2Fc^2^)/3'
_atom_sites_solution_hydrogens     mixed
_atom_sites_solution_primary     ?
_atom_sites_solution_secondary     difmap
_refine_ls_shift/su_max     0.001
_refine_ls_shift/su_mean     0.000
_refine_diff_density_max     0.504
_refine_diff_density_min     -0.358
_refine_ls_extinction_method     none
_refine_ls_extinction_coef     .
loop_
    _atom_type_symbol
    _atom_type_description
    _atom_type_scat_dispersion_real
    _atom_type_scat_dispersion_imag
    _atom_type_scat_source
    'C' 'C' 0.0033 0.0016
                         'International Tables Vol C Tables 4.2.6.8 and 6.1.1.4'
    'H' 'H' 0.0000 0.0000
                         'International Tables Vol C Tables 4.2.6.8 and 6.1.1.4'
    'N' 'N' 0.0061 0.0033
                         'International Tables Vol C Tables 4.2.6.8 and 6.1.1.4'
    'O' 'O' 0.0106 0.0060
                         'International Tables Vol C Tables 4.2.6.8 and 6.1.1.4'
    'P' 'P' 0.1023 0.0942
                         'International Tables Vol C Tables 4.2.6.8 and 6.1.1.4'
_computing_data_collection
;
X-Area (Stoe & Cie, 2002)
;
_computing_cell_refinement
;
X-Area (Stoe & Cie, 2002)
;
_computing_data_reduction
;
X-Area (Stoe & Cie, 2002)
;
_computing_structure_solution
;
SHELXT (Sheldrick, 2015a)
;
_computing_structure_refinement
;
<i>SHELXL-2014/7</i> (Sheldrick, 2015b)
;
_computing_molecular_graphics
;
DIAMOND (Brandenburg, 2015)
;
_computing_publication_material     ?
loop_
    _atom_site_type_symbol
    _atom_site_label
    _atom_site_fract_x
    _atom_site_fract_y
    _atom_site_fract_z
    _atom_site_U_iso_or_equiv
    _atom_site_adp_type
    _atom_site_calc_flag
    _atom_site_occupancy
    _atom_site_disorder_assembly
    _atom_site_disorder_group
    P P1 0.29655(6) 1.15924(6) 0.22320(2) 0.01579(10) Uani d 1 . .
    O O1 0.14667(19) 1.0094(2) 0.17549(6) 0.0230(3) Uani d 1 . .
    N N1 0.5995(3) 0.2836(2) 0.92948(8) 0.0257(3) Uani d 1 . .
    H H1 0.553(4) 0.306(4) 0.8838(13) 0.036(6) Uiso d 1 . .
    C C1 0.2470(3) 1.1616(3) 0.30883(8) 0.0179(3) Uani d 1 . .
    H H1A 0.3161 1.2802 0.3371 0.021 Uiso calc 1 . .
    H H1B 0.1032 1.1663 0.3086 0.021 Uiso calc 1 . .
    P P2 0.24757(6) 0.29013(6) 0.77082(2) 0.01589(10) Uani d 1 . .
    O O2 0.51802(18) 1.13618(18) 0.22159(6) 0.0199(3) Uani d 1 . .
    N N2 0.7740(3) 0.1858(3) 1.12583(8) 0.0252(3) Uani d 1 . .
    H H21 0.901(4) 0.169(4) 1.1403(14) 0.049(8) Uiso d 1 . .
    H H22 0.681(4) 0.172(4) 1.1527(12) 0.035(6) Uiso d 1 . .
    C C2 0.3143(3) 0.9827(3) 0.34082(8) 0.0191(3) Uani d 1 . .
    H H2A 0.2686 0.8640 0.3084 0.023 Uiso calc 1 . .
    H H2B 0.4608 0.9929 0.3504 0.023 Uiso calc 1 . .
    O O3 0.2486(2) 1.3660(2) 0.20293(7) 0.0239(3) Uani d 1 . .
    C C3 0.2306(3) 0.9668(3) 0.40681(8) 0.0191(3) Uani d 1 . .
    H H3A 0.2699 1.0891 0.4379 0.023 Uiso calc 1 . .
    H H3B 0.0842 0.9503 0.3964 0.023 Uiso calc 1 . .
    H H3 0.343(5) 1.442(5) 0.2068(17) 0.070(11) Uiso d 1 . .
    O O4 0.24107(19) 0.08343(18) 0.72796(6) 0.0188(2) Uani d 1 . .
    C C4 0.3028(3) 0.7975(3) 0.44244(8) 0.0195(3) Uani d 1 . .
    H H4A 0.4490 0.8157 0.4542 0.023 Uiso calc 1 . .
    H H4B 0.2664 0.6752 0.4112 0.023 Uiso calc 1 . .
    H H4 0.330(5) 0.006(5) 0.7471(16) 0.066(9) Uiso d 1 . .
    O O5 0.1083(2) 0.27587(19) 0.82576(6) 0.0216(3) Uani d 1 . .
    C C5 0.2125(3) 0.7822(3) 0.50710(9) 0.0195(3) Uani d 1 . .
    H H5A 0.2483 0.9055 0.5379 0.023 Uiso calc 1 . .
    H H5B 0.0664 0.7648 0.4950 0.023 Uiso calc 1 . .
    H H5 0.017(5) 0.174(5) 0.8191(16) 0.064(9) Uiso d 1 . .
    O O6 0.45679(19) 0.37295(19) 0.80557(6) 0.0220(3) Uani d 1 . .
    C C6 0.2806(3) 0.6151(3) 0.54491(8) 0.0188(3) Uani d 1 . .
    H H6A 0.4264 0.6325 0.5579 0.023 Uiso calc 1 . .
    H H6B 0.2450 0.4910 0.5146 0.023 Uiso calc 1 . .
    C C7 0.1838(3) 0.6074(3) 0.60867(8) 0.0179(3) Uani d 1 . .
    H H7A 0.0383 0.5858 0.5951 0.022 Uiso calc 1 . .
    H H7B 0.2146 0.7341 0.6377 0.022 Uiso calc 1 . .
    C C8 0.2526(3) 0.4476(3) 0.65035(8) 0.0180(3) Uani d 1 . .
    H H8A 0.3972 0.4716 0.6661 0.022 Uiso calc 1 . .
    H H8B 0.2261 0.3205 0.6214 0.022 Uiso calc 1 . .
    C C9 0.1432(3) 0.4431(3) 0.71211(8) 0.0175(3) Uani d 1 . .
    H H9A 0.0022 0.3966 0.6959 0.021 Uiso calc 1 . .
    H H9B 0.1488 0.5762 0.7360 0.021 Uiso calc 1 . .
    C C10 0.7973(3) 0.2769(3) 0.95325(10) 0.0283(4) Uani d 1 . .
    H H10 0.8919 0.2928 0.9247 0.034 Uiso calc 1 . .
    C C11 0.8604(3) 0.2470(3) 1.01867(9) 0.0272(4) Uani d 1 . .
    H H11 0.9972 0.2420 1.0341 0.033 Uiso calc 1 . .
    C C12 0.7189(3) 0.2236(3) 1.06310(9) 0.0199(3) Uani d 1 . .
    C C13 0.5127(3) 0.2384(3) 1.03659(9) 0.0214(4) Uani d 1 . .
    H H13 0.4144 0.2288 1.0642 0.026 Uiso calc 1 . .
    C C14 0.4601(3) 0.2665(3) 0.97075(10) 0.0242(4) Uani d 1 . .
    H H14 0.3249 0.2741 0.9537 0.029 Uiso calc 1 . .
loop_
    _atom_site_aniso_label
    _atom_site_aniso_U_11
    _atom_site_aniso_U_22
    _atom_site_aniso_U_33
    _atom_site_aniso_U_12
    _atom_site_aniso_U_13
    _atom_site_aniso_U_23
    P1 0.01293(19) 0.0198(2) 0.0158(2) 0.00022(16) 0.00233(15) 0.00733(16)
    O1 0.0224(6) 0.0286(7) 0.0167(6) -0.0056(5) 0.0023(5) 0.0042(5)
    N1 0.0360(9) 0.0236(8) 0.0159(7) 0.0009(7) -0.0008(6) 0.0036(6)
    C1 0.0179(8) 0.0202(8) 0.0161(8) -0.0003(6) 0.0038(6) 0.0048(6)
    P2 0.0175(2) 0.0167(2) 0.01360(19) -0.00040(16) 0.00111(15) 0.00535(15)
    O2 0.0163(6) 0.0239(6) 0.0228(6) 0.0042(5) 0.0057(5) 0.0111(5)
    N2 0.0187(8) 0.0392(10) 0.0194(7) 0.0036(7) 0.0035(6) 0.0097(7)
    C2 0.0185(8) 0.0237(9) 0.0162(8) 0.0015(7) 0.0030(6) 0.0072(6)
    O3 0.0158(6) 0.0267(7) 0.0328(7) 0.0026(5) 0.0047(5) 0.0162(6)
    C3 0.0195(8) 0.0229(9) 0.0163(8) 0.0003(7) 0.0047(6) 0.0066(6)
    O4 0.0190(6) 0.0194(6) 0.0178(6) 0.0029(5) 0.0014(5) 0.0036(5)
    C4 0.0201(8) 0.0239(9) 0.0161(8) 0.0009(7) 0.0038(6) 0.0079(6)
    O5 0.0280(7) 0.0206(6) 0.0170(6) -0.0021(5) 0.0070(5) 0.0041(5)
    C5 0.0209(8) 0.0217(8) 0.0169(8) 0.0002(7) 0.0039(6) 0.0063(6)
    O6 0.0216(6) 0.0228(6) 0.0202(6) -0.0045(5) -0.0032(5) 0.0091(5)
    C6 0.0193(8) 0.0221(8) 0.0161(8) 0.0008(7) 0.0041(6) 0.0056(6)
    C7 0.0195(8) 0.0199(8) 0.0153(7) 0.0014(6) 0.0029(6) 0.0060(6)
    C8 0.0191(8) 0.0200(8) 0.0157(7) 0.0019(6) 0.0027(6) 0.0058(6)
    C9 0.0178(8) 0.0198(8) 0.0157(7) 0.0020(6) 0.0027(6) 0.0054(6)
    C10 0.0305(10) 0.0338(11) 0.0206(9) 0.0008(8) 0.0077(7) 0.0020(8)
    C11 0.0206(9) 0.0390(11) 0.0215(9) 0.0018(8) 0.0038(7) 0.0032(8)
    C12 0.0212(8) 0.0192(8) 0.0184(8) 0.0008(7) 0.0025(6) 0.0014(6)
    C13 0.0206(8) 0.0207(8) 0.0232(9) 0.0010(7) 0.0039(7) 0.0047(7)
    C14 0.0249(9) 0.0206(9) 0.0254(9) 0.0022(7) -0.0020(7) 0.0046(7)
_geom_special_details
;
 All esds (except the esd in the dihedral angle between two l.s. planes)
 are estimated using the full covariance matrix.  The cell esds are taken
 into account individually in the estimation of esds in distances, angles
 and torsion angles; correlations between esds in cell parameters are only
 used when they are defined by crystal symmetry.  An approximate (isotropic)
 treatment of cell esds is used for estimating esds involving l.s. planes.
;
loop_
    _geom_bond_atom_site_label_1
    _geom_bond_atom_site_label_2
    _geom_bond_site_symmetry_2
    _geom_bond_distance
    _geom_bond_publ_flag
    P1 O1 . 1.5088(13) ?
    P1 O2 . 1.5149(12) ?
    P1 O3 . 1.5786(14) ?
    P1 C1 . 1.7974(17) ?
    N1 C10 . 1.350(3) ?
    N1 C14 . 1.352(3) ?
    N1 H1 . 0.96(2) ?
    C1 C2 . 1.534(2) ?
    C1 H1A . 0.9700 ?
    C1 H1B . 0.9700 ?
    P2 O6 . 1.5045(13) ?
    P2 O4 . 1.5535(13) ?
    P2 O5 . 1.5601(13) ?
    P2 C9 . 1.7880(17) ?
    N2 C12 . 1.324(2) ?
    N2 H21 . 0.88(3) ?
    N2 H22 . 0.90(3) ?
    C2 C3 . 1.530(2) ?
    C2 H2A . 0.9700 ?
    C2 H2B . 0.9700 ?
    O3 H3 . 0.78(3) ?
    C3 C4 . 1.523(2) ?
    C3 H3A . 0.9700 ?
    C3 H3B . 0.9700 ?
    O4 H4 . 0.91(3) ?
    C4 C5 . 1.527(2) ?
    C4 H4A . 0.9700 ?
    C4 H4B . 0.9700 ?
    O5 H5 . 0.88(3) ?
    C5 C6 . 1.526(2) ?
    C5 H5A . 0.9700 ?
    C5 H5B . 0.9700 ?
    C6 C7 . 1.527(2) ?
    C6 H6A . 0.9700 ?
    C6 H6B . 0.9700 ?
    C7 C8 . 1.530(2) ?
    C7 H7A . 0.9700 ?
    C7 H7B . 0.9700 ?
    C8 C9 . 1.537(2) ?
    C8 H8A . 0.9700 ?
    C8 H8B . 0.9700 ?
    C9 H9A . 0.9700 ?
    C9 H9B . 0.9700 ?
    C10 C11 . 1.365(3) ?
    C10 H10 . 0.9300 ?
    C11 C12 . 1.415(3) ?
    C11 H11 . 0.9300 ?
    C12 C13 . 1.425(2) ?
    C13 C14 . 1.359(3) ?
    C13 H13 . 0.9300 ?
    C14 H14 . 0.9300 ?
loop_
    _geom_angle_atom_site_label_1
    _geom_angle_atom_site_label_2
    _geom_angle_atom_site_label_3
    _geom_angle_site_symmetry_1
    _geom_angle_site_symmetry_3
    _geom_angle
    _geom_angle_publ_flag
    O1 P1 O2 . . 116.41(8) ?
    O1 P1 O3 . . 105.96(8) ?
    O2 P1 O3 . . 108.76(7) ?
    O1 P1 C1 . . 109.09(8) ?
    O2 P1 C1 . . 109.62(7) ?
    O3 P1 C1 . . 106.51(8) ?
    C10 N1 C14 . . 120.49(16) ?
    C10 N1 H1 . . 121.8(15) ?
    C14 N1 H1 . . 117.6(15) ?
    C2 C1 P1 . . 113.66(12) ?
    C2 C1 H1A . . 108.8 ?
    P1 C1 H1A . . 108.8 ?
    C2 C1 H1B . . 108.8 ?
    P1 C1 H1B . . 108.8 ?
    H1A C1 H1B . . 107.7 ?
    O6 P2 O4 . . 113.40(7) ?
    O6 P2 O5 . . 109.15(7) ?
    O4 P2 O5 . . 108.70(7) ?
    O6 P2 C9 . . 111.12(8) ?
    O4 P2 C9 . . 105.43(8) ?
    O5 P2 C9 . . 108.89(8) ?
    C12 N2 H21 . . 119.9(18) ?
    C12 N2 H22 . . 119.6(16) ?
    H21 N2 H22 . . 120(2) ?
    C3 C2 C1 . . 112.06(14) ?
    C3 C2 H2A . . 109.2 ?
    C1 C2 H2A . . 109.2 ?
    C3 C2 H2B . . 109.2 ?
    C1 C2 H2B . . 109.2 ?
    H2A C2 H2B . . 107.9 ?
    P1 O3 H3 . . 115(2) ?
    C4 C3 C2 . . 113.89(15) ?
    C4 C3 H3A . . 108.8 ?
    C2 C3 H3A . . 108.8 ?
    C4 C3 H3B . . 108.8 ?
    C2 C3 H3B . . 108.8 ?
    H3A C3 H3B . . 107.7 ?
    P2 O4 H4 . . 113(2) ?
    C3 C4 C5 . . 112.68(15) ?
    C3 C4 H4A . . 109.1 ?
    C5 C4 H4A . . 109.1 ?
    C3 C4 H4B . . 109.1 ?
    C5 C4 H4B . . 109.1 ?
    H4A C4 H4B . . 107.8 ?
    P2 O5 H5 . . 117(2) ?
    C6 C5 C4 . . 114.77(15) ?
    C6 C5 H5A . . 108.6 ?
    C4 C5 H5A . . 108.6 ?
    C6 C5 H5B . . 108.6 ?
    C4 C5 H5B . . 108.6 ?
    H5A C5 H5B . . 107.6 ?
    C5 C6 C7 . . 112.06(14) ?
    C5 C6 H6A . . 109.2 ?
    C7 C6 H6A . . 109.2 ?
    C5 C6 H6B . . 109.2 ?
    C7 C6 H6B . . 109.2 ?
    H6A C6 H6B . . 107.9 ?
    C6 C7 C8 . . 114.51(14) ?
    C6 C7 H7A . . 108.6 ?
    C8 C7 H7A . . 108.6 ?
    C6 C7 H7B . . 108.6 ?
    C8 C7 H7B . . 108.6 ?
    H7A C7 H7B . . 107.6 ?
    C7 C8 C9 . . 111.67(14) ?
    C7 C8 H8A . . 109.3 ?
    C9 C8 H8A . . 109.3 ?
    C7 C8 H8B . . 109.3 ?
    C9 C8 H8B . . 109.3 ?
    H8A C8 H8B . . 107.9 ?
    C8 C9 P2 . . 113.70(12) ?
    C8 C9 H9A . . 108.8 ?
    P2 C9 H9A . . 108.8 ?
    C8 C9 H9B . . 108.8 ?
    P2 C9 H9B . . 108.8 ?
    H9A C9 H9B . . 107.7 ?
    N1 C10 C11 . . 120.95(18) ?
    N1 C10 H10 . . 119.5 ?
    C11 C10 H10 . . 119.5 ?
    C10 C11 C12 . . 120.38(18) ?
    C10 C11 H11 . . 119.8 ?
    C12 C11 H11 . . 119.8 ?
    N2 C12 C11 . . 121.92(17) ?
    N2 C12 C13 . . 121.32(17) ?
    C11 C12 C13 . . 116.75(16) ?
    C14 C13 C12 . . 119.77(17) ?
    C14 C13 H13 . . 120.1 ?
    C12 C13 H13 . . 120.1 ?
    N1 C14 C13 . . 121.60(18) ?
    N1 C14 H14 . . 119.2 ?
    C13 C14 H14 . . 119.2 ?
loop_
    _geom_torsion_atom_site_label_1
    _geom_torsion_atom_site_label_2
    _geom_torsion_atom_site_label_3
    _geom_torsion_atom_site_label_4
    _geom_torsion_site_symmetry_1
    _geom_torsion_site_symmetry_2
    _geom_torsion_site_symmetry_3
    _geom_torsion_site_symmetry_4
    _geom_torsion
    _geom_torsion_publ_flag
    O1 P1 C1 C2 . . . . 74.30(14) ?
    O2 P1 C1 C2 . . . . -54.24(14) ?
    O3 P1 C1 C2 . . . . -171.74(12) ?
    P1 C1 C2 C3 . . . . -167.86(12) ?
    C1 C2 C3 C4 . . . . -176.88(14) ?
    C2 C3 C4 C5 . . . . -178.52(15) ?
    C3 C4 C5 C6 . . . . -179.83(15) ?
    C4 C5 C6 C7 . . . . -179.62(14) ?
    C5 C6 C7 C8 . . . . -177.72(15) ?
    C6 C7 C8 C9 . . . . -177.78(14) ?
    C7 C8 C9 P2 . . . . -169.70(12) ?
    O6 P2 C9 C8 . . . . 66.99(14) ?
    O4 P2 C9 C8 . . . . -56.25(14) ?
    O5 P2 C9 C8 . . . . -172.75(12) ?
    C14 N1 C10 C11 . . . . 1.9(3) ?
    N1 C10 C11 C12 . . . . -0.4(3) ?
    C10 C11 C12 N2 . . . . 176.98(19) ?
    C10 C11 C12 C13 . . . . -1.7(3) ?
    N2 C12 C13 C14 . . . . -176.38(18) ?
    C11 C12 C13 C14 . . . . 2.3(3) ?
    C10 N1 C14 C13 . . . . -1.3(3) ?
    C12 C13 C14 N1 . . . . -0.9(3) ?
loop_
    _geom_hbond_atom_site_label_D
    _geom_hbond_atom_site_label_H
    _geom_hbond_atom_site_label_A
    _geom_hbond_site_symmetry_A
    _geom_hbond_distance_DH
    _geom_hbond_distance_HA
    _geom_hbond_distance_DA
    _geom_hbond_angle_DHA
    O3 H3 O6 2_676 0.78(3) 1.85(3) 2.6171(18) 166(3)
    O5 H5 O1 2_566 0.88(3) 1.64(3) 2.5059(18) 168(3)
    O4 H4 O2 2_666 0.91(3) 1.59(3) 2.4977(17) 178(3)
    N1 H1 O6 . 0.96(2) 1.74(3) 2.696(2) 173(2)
    N2 H22 O2 1_546 0.90(3) 1.92(3) 2.806(2) 170(2)
    N2 H21 O1 1_646 0.88(3) 2.14(3) 2.965(2) 156(3)
_shelx_hkl_file
;
  -7   4 -11  107.38    2.59   2 0.10753-0.88453 0.62059-0.33806-0.66322 0.20460
  -7   4 -10    8.08    2.01   3 0.09903-0.86944 0.62321-0.33567-0.66256 0.23932
  -7   5  -8    6.33    1.87   2 0.10526-0.85585 0.62130-0.21655-0.66305 0.33030
  -7   6  -7   50.33    1.94   2 0.11179-0.84383 0.61926-0.10500-0.66352 0.38278
  -7   7  -6   13.86    2.01   3 0.10174-0.81810 0.62238 0.00204-0.66277 0.43339
  -7   8  -6   36.48    1.79   3 0.09638-0.80170 0.62401 0.10588-0.66234 0.44913
  -6   2 -11   20.25    2.56   2 0.10542-0.79515 0.62125-0.53762-0.66306 0.19164
  -6   3  -6   43.55    2.87   3 0.10170-0.75093 0.62239-0.40569-0.66277 0.38875
  -6   4  -4    8.96    2.00   2 0.10861-0.73628 0.62026-0.28708-0.66329 0.47684
  -6   6  -2    0.34    2.09   2 0.10702-0.70337 0.62075-0.06895-0.66318 0.57943
  -6   7  -2   21.00    1.78   2 0.10940-0.69262 0.62001 0.03708-0.66335 0.59817
  -6   8  -2    8.47    1.76   2 0.10172-0.67480 0.62239 0.13549-0.66277 0.61045
  -5   2  -4  239.66    3.72   3 0.09758-0.63766 0.62365-0.48999-0.66244 0.46208
  -5   3  -2   58.88    2.37   2 0.11099-0.62810 0.61951-0.37006-0.66347 0.55243
  -5   6   1    6.16    2.63   2 0.10400-0.57333 0.62169-0.04330-0.66295 0.70836
  -5   7   1    6.58    2.51   2 0.10380-0.56151 0.62175 0.06286-0.66293 0.72439
  -4   2  -1   68.30    3.76   2 0.10671-0.52131 0.62085-0.45939-0.66315 0.58992
  -4   3   1  489.09    4.89   3 0.10077-0.49277 0.62268-0.34551-0.66270 0.67721
  -4   4   2  265.03    3.21   2 0.10861-0.48439 0.62026-0.23333-0.66329 0.73034
  -4   6   3    5.00    2.43   2 0.10491-0.45533 0.62140-0.02010-0.66302 0.79839
  -4   7   3   14.80    2.52   2 0.10243-0.44166 0.62217 0.08313-0.66283 0.81278
  -3  -1 -22   26.45    3.18   4 0.08491-0.54841 0.62743-0.88651-0.66134-0.20610
  -3  -1 -11  470.21    5.78   3 0.09556-0.49391 0.62426-0.82173-0.66227 0.19500
  -3   1  -1   -0.55    4.52   2 0.10224-0.41791 0.62223-0.55717-0.66281 0.58962
  -3   9   3    8.09    1.86   2 0.10205-0.31156 0.62229 0.30365-0.66280 0.86331
  -2   3   4  739.54    6.15   3 0.09977-0.25882 0.62298-0.30792-0.66262 0.82088
  -2   9   4   12.81    2.37   3 0.09267-0.18898 0.62513 0.31708-0.66203 0.91620
  -1   6   6  120.05    3.89   3 0.09845-0.10719 0.62339 0.02616-0.66251 0.95818
   1  -2  -8  291.63    6.15   3 0.09451-0.05492 0.62458-0.86724-0.66219 0.35788
   2  -1  -3    0.37    5.33   2 0.10702 0.07476 0.62075-0.71926-0.66318 0.57564
   2   0   0 9714.98   21.43   2 0.10781 0.10964 0.62051-0.59876-0.66324 0.69874
   3  -2 -29   16.93    2.25   3 0.09687 0.03244 0.62386-0.96072-0.66238-0.36769
   4  -2 -28   -0.20    1.14   2 0.10224 0.14141 0.62223-0.94744-0.66281-0.31952
   4  -2 -10  568.20    4.63   2 0.10773 0.24248 0.62053-0.84181-0.66323 0.33962
   4  -1  -5   34.66    3.87   2 0.10406 0.28575 0.62167-0.71098-0.66295 0.53632
   4   0  -2  833.12    5.78   3 0.09790 0.32196 0.62355-0.59156-0.66247 0.66029
   5  -2 -26   70.29    2.86   3 0.09916 0.26411 0.62317-0.92324-0.66257-0.22496
   5  -2 -13    5.04    2.37   2 0.10662 0.33307 0.62088-0.84800-0.66315 0.24998
   5  -1  -7    5.07    3.11   3 0.10242 0.38264 0.62217-0.71172-0.66283 0.48191
   5   4   2    9.63    2.67   2 0.10336 0.48798 0.62188-0.13928-0.66290 0.88664
   5   8   1    1.67    2.29   3 0.09259 0.53575 0.62515 0.27060-0.66202 0.91444
   5   9   0    3.80    2.09   3 0.08847 0.54166 0.62638 0.36885-0.66166 0.89276
   6  -1 -10  370.44    3.78   3 0.10116 0.47462 0.62256-0.71829-0.66273 0.39040
   6   0  -6  124.45    3.18   3 0.10099 0.50891 0.62261-0.59194-0.66272 0.55116
   6   4   0   23.55    2.53   3 0.09598 0.59160 0.62413-0.14164-0.66231 0.83197
   7  -1 -15    4.14    2.34   3 0.10025 0.55303 0.62284-0.73584-0.66266 0.22634
   7  -1 -14   67.05    2.15   2 0.11099 0.54816 0.61951-0.72667-0.66347 0.26437
   7   0  -9  410.41    3.65   2 0.10609 0.59302 0.62104-0.59588-0.66311 0.46038
   7   1  -6   90.21    2.68   2 0.10746 0.61975 0.62061-0.47457-0.66321 0.58522
   7   2  -4  106.61    2.36   2 0.11059 0.63873 0.61964-0.35869-0.66344 0.67364
   7   3  -3   14.84    2.49   3 0.10140 0.66452 0.62249-0.25237-0.66275 0.72476
   7   5  -2   68.71    2.43   3 0.09788 0.69557 0.62356-0.03710-0.66247 0.79339
   7   6  -2    5.03    2.07   2 0.10160 0.70281 0.62242 0.06998-0.66276 0.81006
   8   0 -14   21.59    1.99   2 0.10521 0.67056 0.62131-0.61381-0.66304 0.29736
   8   1 -10   -0.18    2.26   3 0.10244 0.70955 0.62217-0.48408-0.66283 0.46122
   8   3  -6    9.89    2.25   2 0.10378 0.75322 0.62175-0.25298-0.66293 0.63446
   8   4  -5    6.41    1.82   2 0.10821 0.76457 0.62038-0.14579-0.66327 0.68554
   8   5  -5   -0.34    1.67   3 0.09866 0.78638 0.62332-0.03853-0.66253 0.70524
   8   6  -5   10.82    1.60   3 0.09692 0.79679 0.62385 0.06097-0.66239 0.71800
   9   1 -17   65.64    2.27   3 0.09680 0.78154 0.62388-0.51735-0.66238 0.22018
   9   1 -16   56.38    2.13   2 0.10420 0.77872 0.62162-0.50939-0.66297 0.25627
   9   2 -12   44.79    1.96   2 0.10745 0.81058 0.62062-0.38122-0.66321 0.41829
   9   3 -10    7.56    1.67   2 0.10600 0.83347 0.62107-0.26481-0.66310 0.50694
  -7   4  -9   14.12    2.27   3 0.08679-0.85241 0.62677-0.33341-0.66145 0.27523
  -7   5  -7   11.08    1.57   3 0.09356-0.83560 0.62476-0.21538-0.66204 0.36595
  -7   6  -6   46.03    1.80   3 0.09635-0.82287 0.62392-0.10481-0.66227 0.41699
  -7   7  -5   16.80    1.92   4 0.08546-0.79554 0.62716 0.00262-0.66133 0.46766
  -6   2 -10   22.35    1.95   3 0.09476-0.77872 0.62440-0.53514-0.66214 0.22665
  -6   2  -9   55.17    2.58   4 0.08201-0.75961 0.62817-0.53438-0.66101 0.26087
  -6   3  -5  870.84    4.93   4 0.08170-0.72532 0.62826-0.40750-0.66098 0.42173
  -6   4  -3   41.89    2.88   4 0.08536-0.70666 0.62719-0.29053-0.66132 0.51072
  -6   5  -2  144.88    2.87   3 0.09117-0.69585 0.62547-0.17817-0.66184 0.56468
  -6   6  -1   -1.37    2.15   3 0.08639-0.66997 0.62689-0.07003-0.66141 0.61527
  -6   7  -1   -0.45    2.19   4 0.08480-0.66658 0.62735 0.03458-0.66127 0.62639
  -5   1 -25   54.50    3.23   4 0.08290-0.75809 0.62791-0.71537-0.66109-0.31895
  -5   1  -8  355.94    4.07   3 0.09267-0.66729 0.62503-0.61840-0.66196 0.30049
  -5   4   0  219.08    2.91   3 0.09555-0.59097 0.62416-0.25947-0.66221 0.63883
  -5   5   1    8.89    2.52   4 0.08856-0.56880 0.62625-0.14949-0.66161 0.69254
  -5   8   1   21.37    2.26   3 0.08834-0.53640 0.62631 0.16396-0.66159 0.73865
  -5   9   0    4.04    1.36   3 0.09396-0.53793 0.62464 0.26367-0.66207 0.71813
  -4   0 -25   20.25    2.77   5 0.07009-0.64814 0.63157-0.81420-0.65983-0.31849
  -4   0  -8  476.66    4.92   4 0.08545-0.56247 0.62716-0.71470-0.66132 0.30132
  -4   5   3   48.70    2.30   3 0.09436-0.45327 0.62452-0.12793-0.66211 0.78151
  -4   8   3    2.90    1.78   3 0.08490-0.41206 0.62732 0.18142-0.66127 0.82622
  -4   9   2    5.81    1.88   3 0.08792-0.41205 0.62644 0.28365-0.66155 0.80849
  -4  10   1   12.90    1.62   4 0.08021-0.40101 0.62869 0.38025-0.66084 0.78653
  -3   3   3   39.68    3.87   3 0.08666-0.35757 0.62681-0.32813-0.66144 0.76720
  -3   4   4  563.83    5.05   3 0.08681-0.34336 0.62676-0.21809-0.66145 0.81813
  -3   8   4   26.02    2.16   3 0.09188-0.30744 0.62526 0.20178-0.66190 0.88296
  -2   0  -2  472.14    7.12   3 0.09096-0.31846 0.62554-0.65765-0.66182 0.55445
  -2   4   5   63.35    3.75   3 0.08704-0.23040 0.62670-0.20271-0.66147 0.87169
  -2   8   5    3.76    2.74   3 0.08370-0.18610 0.62768 0.21428-0.66116 0.93393
  -2  10   3    5.57    1.90   4 0.07824-0.17184 0.62926 0.41416-0.66065 0.89562
  -1   5   6   25.33    3.24   3 0.08734-0.10670 0.62661-0.08183-0.66150 0.94159
  -1   7   6    7.37    2.92   4 0.07320-0.07385 0.63069 0.12212-0.66015 0.97173
   0   7   6    8.54    3.23   4 0.08359 0.02482 0.62771 0.13655-0.66115 0.99028
   1  -1  -3 1628.19   12.38   3 0.08774-0.00691 0.62649-0.73750-0.66153 0.55380
   2  -2  -8   38.68    2.70   3 0.09436 0.05315 0.62452-0.85608-0.66211 0.37616
   2   1   2  573.76    7.40   3 0.09271 0.14642 0.62502-0.48706-0.66197 0.78624
   3  -2  -9   84.24    3.74   3 0.08871 0.16007 0.62620-0.85254-0.66162 0.35674
   3  -1  -4  440.38    5.64   3 0.08949 0.20004 0.62597-0.72025-0.66169 0.55356
   3   0  -1  660.54    6.44   4 0.08358 0.23504 0.62771-0.60018-0.66115 0.67823
   4  -2 -11    5.21    3.09   3 0.08655 0.25681 0.62684-0.85568-0.66142 0.29825
   4   1   0   77.27    3.86   4 0.08598 0.35510 0.62701-0.47863-0.66137 0.74831
   5  -2 -25   52.86    2.57   3 0.08722 0.28267 0.62664-0.92031-0.66149-0.18871
   5  -2 -24    5.41    2.20   5 0.07329 0.30190 0.63067-0.91575-0.66016-0.15131
   5  -2 -15   33.32    2.73   4 0.08339 0.34493 0.62777-0.86637-0.66113 0.17435
   5  -2 -14   25.79    2.01   3 0.09396 0.33915 0.62464-0.85788-0.66207 0.21194
   5   0  -4   56.44    3.49   3 0.08642 0.42754 0.62688-0.59551-0.66141 0.60429
   5   2   0  292.94    4.17   3 0.08684 0.47175 0.62675-0.36406-0.66145 0.78142
   5   3   1  251.09    3.75   4 0.08038 0.49435 0.62864-0.25545-0.66085 0.83357
   5   5   2    5.03    3.00   4 0.07939 0.52191 0.62892-0.04367-0.66076 0.90016
   5   6   2  102.59    3.34   4 0.08532 0.52670 0.62720 0.06445-0.66131 0.91814
   6  -1 -11  144.19    3.09   4 0.08250 0.48784 0.62802-0.72839-0.66105 0.35364
   6   1  -4   10.99    2.58   4 0.08243 0.54951 0.62805-0.48115-0.66105 0.63988
   6   2  -2  320.00    4.02   3 0.08843 0.56531 0.62629-0.36401-0.66159 0.72658
   6   3  -1    5.08    2.41   4 0.08257 0.58880 0.62800-0.25663-0.66106 0.77920
   6   5   0   43.64    2.86   4 0.07746 0.61974 0.62948-0.04248-0.66057 0.84680
   6   6   0    4.60    2.35   4 0.08205 0.62723 0.62815 0.06516-0.66101 0.86380
   7  -1 -26    5.03    1.42   3 0.08639 0.50057 0.62689-0.79991-0.66141-0.17316
   7  -1 -26   -0.92    0.81   3 0.09038 0.50134 0.62571-0.79897-0.66177-0.17530
   7  -1 -25    0.76    1.53   3 0.08639 0.51151 0.62689-0.79689-0.66141-0.14095
   7  -1 -17    1.71    2.24   4 0.08400 0.55845 0.62759-0.75043-0.66119 0.15413
   7  -1 -16   81.81    2.41   3 0.09178 0.55610 0.62529-0.74343-0.66189 0.19042
   7   0 -10    2.79    2.48   4 0.08599 0.60670 0.62700-0.60767-0.66137 0.42260
   8   0 -16   42.39    2.26   4 0.08571 0.68066 0.62709-0.62964-0.66135 0.22282
   8   0 -15    1.62    1.46   3 0.09516 0.67769 0.62428-0.62001-0.66217 0.26148
   8   1 -11  295.54    3.23   4 0.08489 0.72100 0.62733-0.49796-0.66127 0.42032
   8   2  -8    6.60    2.04   3 0.09197 0.74157 0.62524-0.37186-0.66190 0.54756
   9   1 -19    7.17    1.60   4 0.08307 0.78292 0.62786-0.53189-0.66110 0.14717
   9   1 -18    7.63    1.52   4 0.08694 0.78266 0.62673-0.52488-0.66146 0.18366
   9   2 -13   41.11    1.75   3 0.09197 0.81958 0.62524-0.39217-0.66190 0.37975
   9   3 -11   81.58    2.48   3 0.08759 0.84668 0.62653-0.27727-0.66152 0.46814
   9   4 -10    1.36    1.52   4 0.08177 0.86829 0.62824-0.16913-0.66098 0.52119
   9   5  -9    1.61    1.18   3 0.08958 0.87536 0.62595-0.05871-0.66170 0.57303
   9   5  -9    1.05    0.83   3 0.09356 0.87649 0.62476-0.05458-0.66204 0.57291
  -8   6 -13    1.71    0.68   4 0.07038-0.94730 0.63128-0.15888-0.65978 0.14295
  -8   6 -12   31.40    1.92   5 0.06609-0.93516 0.63248-0.15797-0.65933 0.17855
  -7   3 -20    3.30    1.36   5 0.06885-0.90680 0.63171-0.50461-0.65963-0.13901
  -7   3 -17   18.04    1.80   4 0.07587-0.90078 0.62972-0.48648-0.66034-0.03318
  -7   3 -16  127.10    2.54   4 0.07836-0.89560 0.62901-0.48041-0.66059 0.00354
  -7   3 -15   32.02    1.90   4 0.07670-0.88901 0.62948-0.47469-0.66042 0.03932
  -7   3 -14  143.97    2.76   4 0.07416-0.88018 0.63021-0.47054-0.66017 0.07519
  -7   3 -13    5.24    2.16   4 0.07051-0.86947 0.63124-0.46672-0.65980 0.11177
  -7   3 -12   60.53    2.39   5 0.06505-0.85767 0.63277-0.46229-0.65922 0.14789
  -7   4  -8   41.55    2.22   4 0.07411-0.83356 0.63022-0.33300-0.66017 0.31012
  -7   5  -6    5.31    1.55   4 0.07756-0.81393 0.62924-0.21647-0.66051 0.40021
  -7   6  -5   47.67    1.90   4 0.07915-0.80043 0.62878-0.10452-0.66066 0.45098
  -7   7  -4   27.89    1.95   5 0.06726-0.77010 0.63215 0.00208-0.65946 0.50351
  -7   8  -5    5.84    0.95   4 0.08075-0.77878 0.62832 0.10353-0.66082 0.48428
  -7   8  -5    5.41    0.95   4 0.07756-0.77861 0.62924 0.10789-0.66051 0.48381
  -6   2  -8    3.03    2.59   5 0.06701-0.73742 0.63222-0.53225-0.65943 0.29853
  -6   5  -1  189.88    3.09   5 0.06495-0.66376 0.63279-0.18096-0.65921 0.59771
  -6   8  -1    3.75    2.03   5 0.07145-0.64184 0.63098 0.13439-0.65990 0.64598
  -6   9  -2    4.78    1.26   4 0.07726-0.64139 0.62932 0.23467-0.66048 0.62630
  -6   9  -2    0.13    0.85   4 0.07437-0.64363 0.63015 0.23809-0.66019 0.62290
  -5   1  -7   37.59    3.06   4 0.07099-0.63931 0.63110-0.61956-0.65985 0.33511
  -5   2  -3  619.88    4.83   5 0.06785-0.60195 0.63199-0.49372-0.65952 0.49545
  -5   3  -1   36.14    2.30   4 0.07836-0.58976 0.62901-0.37518-0.66059 0.58521
  -5   6   2   25.59    2.73   4 0.06988-0.53286 0.63142-0.04687-0.65973 0.74052
  -5   7   2   46.55    2.73   5 0.06919-0.52149 0.63161 0.05709-0.65966 0.75658
  -4   1  -3  315.24    4.35   4 0.07497-0.51235 0.62998-0.58531-0.66025 0.49732
  -3  -1 -23    8.52    2.90   6 0.04497-0.51458 0.63818-0.90334-0.65690-0.24698
  -3  -1 -10  356.72    5.43   5 0.06591-0.45782 0.63253-0.82514-0.65931 0.22824
  -3   0  -4  542.55    5.25   4 0.07876-0.42479 0.62889-0.68357-0.66063 0.46317
  -3   6   5    6.69    2.57   4 0.07119-0.30224 0.63105-0.00879-0.65987 0.88460
  -3   7   5   27.44    2.50   5 0.06279-0.28299 0.63339 0.09377-0.65898 0.89996
  -2   1   1  114.18    6.05   4 0.07276-0.27073 0.63061-0.54144-0.66003 0.67795
  -2   2   3   70.71    4.85   5 0.06697-0.24261 0.63223-0.42760-0.65943 0.76561
   0  -2 -25   53.11    3.98   6 0.04723-0.21626 0.63758-0.98630-0.65718-0.28113
   0   2   4 1794.40   16.96   5 0.06062-0.01499 0.63399-0.40106-0.65874 0.83686
   2  -2 -28   16.29    1.98   4 0.07068-0.04144 0.63119-0.97457-0.65982-0.35290
   3  -2 -28   35.52    2.61   4 0.07187 0.06506 0.63086-0.96291-0.65994-0.33420
   3   1   1  107.82    4.39   5 0.06876 0.27140 0.63173-0.48894-0.65962 0.76499
   4  -2 -12  277.48    3.93   5 0.06793 0.27144 0.63196-0.86449-0.65953 0.26405
   4  -1  -6  246.89    4.25   5 0.06562 0.31939 0.63261-0.72675-0.65928 0.49691
   4   7   3  172.62    5.00   5 0.05733 0.46375 0.63488 0.15652-0.65837 0.94972
   5  -2 -23   42.60    2.47   4 0.07101 0.31030 0.63110-0.91415-0.65985-0.11630
   5  -2 -22    9.88    2.00   5 0.06598 0.32263 0.63251-0.90953-0.65932-0.08096
   5  -2 -18   25.89    2.42   5 0.06399 0.34714 0.63306-0.88832-0.65911 0.06345
   5  -2 -17  223.20    3.36   5 0.06882 0.34842 0.63172-0.88148-0.65962 0.10083
   5  -2 -16  144.83    2.96   4 0.07477 0.34853 0.63004-0.87379-0.66023 0.13756
   5  -1  -8  306.14    3.91   4 0.07503 0.40556 0.62996-0.72451-0.66026 0.44329
   5   1  -2  118.67    3.50   5 0.06920 0.46739 0.63161-0.48411-0.65966 0.69157
   6  -1 -12   37.36    2.61   5 0.06565 0.49890 0.63260-0.73879-0.65929 0.31479
   6   0  -7  385.59    3.90   4 0.07153 0.53220 0.63095-0.60461-0.65990 0.51258
   7  -1 -24    5.28    1.27   4 0.07428 0.52474 0.63017-0.79163-0.66018-0.10004
   7  -1 -24    1.09    0.89   4 0.07915 0.52315 0.62878-0.79233-0.66066-0.10543
   7  -1 -23   33.27    2.05   4 0.07247 0.53443 0.63069-0.78672-0.66000-0.06588
   7  -1 -22   36.57    2.32   4 0.07096 0.54313 0.63111-0.78115-0.65985-0.03015
   7  -1 -21    8.41    2.12   5 0.07048 0.54733 0.63125-0.77744-0.65980 0.00484
   7  -1 -20  129.34    2.78   4 0.07143 0.55331 0.63098-0.77069-0.65989 0.04311
   7  -1 -19    3.81    1.90   4 0.07356 0.55477 0.63038-0.76604-0.66011 0.07746
   7  -1 -18   60.67    1.99   4 0.07876 0.55907 0.62889-0.75727-0.66063 0.11545
   7   0 -11   26.94    2.43   5 0.06853 0.61859 0.63180-0.61834-0.65959 0.38536
   7   1  -7   91.60    2.39   4 0.08075 0.64052 0.62832-0.48751-0.66082 0.54755
   7   2  -5  303.06    3.21   4 0.07756 0.66613 0.62924-0.37271-0.66051 0.63528
   7   3  -4   90.99    2.73   5 0.06439 0.69622 0.63295-0.26658-0.65915 0.68594
   7   4  -3   18.20    2.26   5 0.06967 0.70721 0.63148-0.15564-0.65971 0.73816
   8   0 -19   59.35    2.21   5 0.06638 0.68264 0.63240-0.65170-0.65936 0.11192
   8   0 -18   28.98    2.19   5 0.07046 0.68321 0.63126-0.64483-0.65979 0.14957
   8   0 -17   27.84    1.67   4 0.07756 0.68291 0.62924-0.63725-0.66051 0.18563
   8   1 -12  173.68    2.89   5 0.06830 0.73155 0.63186-0.50820-0.65957 0.38238
   8   2  -9  124.98    2.79   5 0.06970 0.75810 0.63147-0.38662-0.65971 0.50681
   8   3  -7   13.84    2.09   5 0.07193 0.77408 0.63084-0.26971-0.65995 0.59454
   8   4  -6   23.75    2.03   4 0.07644 0.78969 0.62956-0.16013-0.66040 0.64738
   9   1 -21   -0.56    1.05   5 0.07038 0.77946 0.63128-0.54455-0.65978 0.07334
   9   1 -21   -0.85    0.74   4 0.07756 0.78100 0.62924-0.54244-0.66051 0.07463
   9   1 -20    4.32    0.91   4 0.07756 0.78130 0.62924-0.53889-0.66051 0.11181
   9   1 -20    1.64    0.82   4 0.08075 0.78203 0.62832-0.53834-0.66082 0.10809
   9   2 -15   14.43    1.80   5 0.06775 0.83410 0.63201-0.40928-0.65951 0.30562
   9   2 -14  138.38    2.72   4 0.07915 0.82741 0.62878-0.40078-0.66066 0.34334
   9   3 -12    7.25    1.92   5 0.07061 0.85850 0.63121-0.28594-0.65981 0.43194
   9   5 -10   27.62    2.03   5 0.06840 0.89318 0.63183-0.06832-0.65958 0.53525
  -8   5 -14    2.40    1.69   5 0.05232-0.94404 0.63607-0.27568-0.65761 0.08893
  -8   6 -11    9.09    1.34   5 0.05970-0.92140 0.63407-0.15589-0.65846 0.21466
  -8   6 -11    5.35    0.91   5 0.05571-0.92243 0.63516-0.15334-0.65801 0.21286
  -8   6 -10   13.14    1.56   6 0.04953-0.90752 0.63681-0.15079-0.65728 0.24903
  -8   7 -10    8.66    1.14   5 0.06130-0.90686 0.63363-0.04448-0.65864 0.26694
  -8   7  -9    2.75    1.26   6 0.05059-0.89058 0.63653-0.04083-0.65741 0.30251
  -7   3 -11   16.34    2.44   5 0.05608-0.84325 0.63506-0.45901-0.65805 0.18479
  -7   4  -7   45.13    2.34   5 0.05884-0.81252 0.63431-0.33167-0.65836 0.34588
  -7   5  -5    4.50    1.52   5 0.06010-0.79172 0.63396-0.21331-0.65850 0.43374
  -7   6  -4   72.63    2.13   5 0.05970-0.77475 0.63407-0.10557-0.65846 0.48616
  -6   2  -7   94.94    2.83   6 0.04997-0.71594 0.63669-0.53110-0.65733 0.33060
  -6   3  -4   14.98    2.61   5 0.05694-0.69546 0.63482-0.40978-0.65815 0.45631
  -6   4  -2   59.03    2.79   5 0.05857-0.67372 0.63438-0.29334-0.65833 0.54526
  -6   6   0   33.18    2.51   6 0.05334-0.63607 0.63579-0.07330-0.65773 0.64811
  -6   7   0   37.15    2.34   5 0.05495-0.62690 0.63536 0.03236-0.65792 0.66573
  -5   4   1   70.65    2.98   5 0.05858-0.54847 0.63438-0.26462-0.65833 0.67148
  -5   5   2    5.97    2.47   6 0.05405-0.52806 0.63560-0.15751-0.65781 0.72209
  -5   8   2    7.51    2.17   6 0.05350-0.49397 0.63575 0.15923-0.65775 0.77219
  -5   9   1    5.36    1.66   5 0.05875-0.49754 0.63433 0.26113-0.65835 0.75197
  -4   0  -7  194.44    4.08   5 0.05539-0.52678 0.63524-0.71794-0.65797 0.33430
  -4   2   0   10.36    2.76   5 0.06210-0.46915 0.63341-0.46723-0.65872 0.62246
  -4   3   2   47.25    3.58   6 0.05295-0.43898 0.63590-0.35468-0.65769 0.70794
  -4   4   3   58.43    2.39   5 0.06050-0.43070 0.63385-0.24199-0.65855 0.76153
  -4   6   4   28.46    2.62   5 0.05890-0.40260 0.63429-0.02942-0.65837 0.82961
  -4   7   4   20.71    2.44   5 0.05531-0.38881 0.63526 0.07361-0.65796 0.84502
  -3   2   2  881.34    6.71   6 0.05308-0.34242 0.63586-0.44722-0.65770 0.71002
  -3   5   5   13.91    3.05   5 0.05850-0.29795 0.63440-0.11750-0.65832 0.86748
  -3   9   4   -0.90    1.63   6 0.04851-0.25254 0.63708 0.29524-0.65716 0.89425
  -2  -1  -6    5.10    4.75   6 0.04911-0.30730 0.63692-0.79678-0.65723 0.38986
  -2   6   6   17.93    2.93   5 0.05491-0.17193 0.63537 0.00240-0.65791 0.93660
  -1  -2 -21   44.05    5.64  10-0.01653-0.23635 0.65264-0.99042-0.64769-0.16285
  -1   3   5  370.78    5.85   5 0.05617-0.10132 0.63503-0.30388-0.65806 0.87067
  -1   9   5    1.89    2.39   6 0.03917-0.02143 0.63951 0.31921-0.65600 0.96524
   0   4   6 1039.04   10.38   6 0.03649 0.04156 0.64020-0.18766-0.65565 0.93782
   1   0   0  710.86   10.95   5 0.05411 0.05658 0.63559-0.62426-0.65782 0.67600
   2  -2  -9  347.11    4.74   6 0.05297 0.08863 0.63589-0.87347-0.65769 0.33520
   3  -2 -27   23.98    2.39   6 0.05092 0.09084 0.63644-0.96433-0.65745-0.30160
   3  -2 -10  216.62    3.89   5 0.05958 0.18394 0.63410-0.86601-0.65845 0.31726
   4  -2 -26    3.70    1.75   5 0.05875 0.19842 0.63433-0.94414-0.65835-0.24541
   4  -2 -25    5.13    1.99   6 0.04532 0.21599 0.63792-0.94285-0.65677-0.21230
   4  -2 -13   11.71    2.93   6 0.05168 0.28124 0.63624-0.87459-0.65754 0.22606
   4   4   3  164.18    3.83   5 0.05640 0.43291 0.63497-0.15721-0.65808 0.90133
   5  -2 -21  203.86    2.89   5 0.06210 0.33086 0.63341-0.90522-0.65872-0.04509
   5  -2 -20   65.34    2.43   5 0.06050 0.33837 0.63385-0.89999-0.65855-0.00895
   5  -2 -19  193.95    2.83   5 0.06130 0.34352 0.63363-0.89440-0.65864 0.02744
   5  -1  -9   36.30    3.08   6 0.04931 0.42504 0.63687-0.73765-0.65726 0.40300
   6  -1 -28   10.66    1.55   6 0.04769 0.42159 0.63730-0.83284-0.65706-0.26768
   6  -1 -13   10.87    2.74   6 0.05091 0.50551 0.63644-0.74973-0.65745 0.27651
   7   0 -12    0.51    2.30   6 0.05131 0.62926 0.63634-0.62845-0.65749 0.34691
   7   1  -8   20.20    2.82   5 0.05457 0.66018 0.63546-0.50038-0.65787 0.50804
   7   5  -3   50.32    2.54   6 0.05289 0.73566 0.63591-0.05526-0.65768 0.75205
   7   6  -3    8.88    1.99   5 0.05312 0.74560 0.63585 0.05101-0.65771 0.76939
   8   0 -24    2.37    0.73   5 0.05970 0.65691 0.63407-0.68054-0.65846-0.06940
   8   0 -24   -1.43    0.76   5 0.06449 0.65802 0.63275-0.67929-0.65898-0.07069
   8   0 -23    0.81    1.17   5 0.05810 0.66396 0.63451-0.67637-0.65828-0.03287
   8   0 -23    2.31    0.76   5 0.06130 0.66526 0.63363-0.67474-0.65864-0.03847
   8   0 -22   11.53    1.69   5 0.05927 0.67038 0.63419-0.67103-0.65841 0.00139
   8   0 -21   81.64    2.42   5 0.05956 0.67674 0.63411-0.66405-0.65844 0.03835
   8   0 -20   31.93    1.71   5 0.06290 0.67975 0.63319-0.65860-0.65881 0.07531
   8   1 -13   18.20    2.30   6 0.05337 0.74045 0.63579-0.51776-0.65774 0.34457
   8   2 -10   28.86    2.07   6 0.04851 0.77347 0.63708-0.39795-0.65716 0.46749
   8   3  -8    2.33    1.87   6 0.05091 0.79334 0.63644-0.28065-0.65745 0.55814
   8   4  -7    7.87    1.79   6 0.04849 0.81342 0.63708-0.17280-0.65716 0.60838
   8   5  -6   15.21    1.62   5 0.06170 0.81544 0.63352-0.05874-0.65868 0.66246
   8   6  -6    9.75    1.44   5 0.05726 0.82787 0.63474 0.04333-0.65818 0.67667
   8   6  -6    6.24    1.04   5 0.06290 0.82745 0.63319 0.04922-0.65881 0.67842
   9   2 -16   81.30    2.54   5 0.05538 0.83860 0.63524-0.41808-0.65797 0.26801
   9   3 -13   15.54    1.94   6 0.05446 0.86830 0.63549-0.29771-0.65786 0.39236
   9   4 -11    2.24    0.87   5 0.05970 0.88260 0.63407-0.18124-0.65846 0.48239
   9   4 -11    2.19    0.86   5 0.06370 0.88430 0.63297-0.17868-0.65890 0.48084
   9   5 -11    4.58    1.50   6 0.04628 0.90881 0.63767-0.07972-0.65689 0.49665
  -8   5 -12    2.91    1.58   6 0.04203-0.92235 0.63875-0.27013-0.65626 0.15897
  -8   5 -11   11.09    1.68   7 0.03566-0.90966 0.64038-0.26480-0.65544 0.19511
  -8   6  -9   12.86    1.83   6 0.03884-0.89120 0.63957-0.14761-0.65585 0.28528
  -7   3 -10    7.85    1.78   6 0.04723-0.82848 0.63739-0.45571-0.65690 0.21934
  -7   3  -9    0.68    2.31   6 0.03803-0.81090 0.63978-0.45148-0.65575 0.25707
  -7   4  -6   29.37    1.87   6 0.04443-0.79095 0.63812-0.32954-0.65655 0.38057
  -7   5  -4    2.10    1.80   7 0.03874-0.76619 0.63960-0.21482-0.65584 0.46823
  -7   6  -3   59.25    2.42   6 0.04007-0.74912 0.63925-0.10439-0.65601 0.51961
  -7   7  -3    4.64    1.45   6 0.04523-0.74192 0.63791 0.00378-0.65665 0.53967
  -6   1 -16   34.13    2.51   7 0.02872-0.75941 0.64213-0.69244-0.65451-0.01514
  -6   1 -15   49.35    2.63   7 0.03001-0.75434 0.64181-0.68556-0.65469 0.02153
  -6   3  -3  152.73    3.27   7 0.03510-0.66629 0.64053-0.40835-0.65536 0.49009
  -6   5   0  184.14    3.17   7 0.03662-0.62868 0.64014-0.18233-0.65556 0.63097
  -6   8   0    3.84    1.53   6 0.04523-0.60810 0.63791 0.13475-0.65665 0.67874
  -5   0 -16   17.33    2.66   7 0.02731-0.66102 0.64248-0.78623-0.65432-0.01381
  -5   0 -15   73.07    3.04   7 0.02868-0.65547 0.64214-0.77988-0.65451 0.02319
  -5   1  -6  394.69    3.71   6 0.04723-0.60989 0.63739-0.62035-0.65690 0.36829
  -5   2  -2    8.75    3.34   7 0.03651-0.56561 0.64017-0.49548-0.65555 0.52715
  -5   3   0  120.82    3.32   6 0.04283-0.54852 0.63854-0.37907-0.65636 0.61738
  -4   0 -26  108.10    4.54   7 0.03122-0.61685 0.64151-0.82946-0.65485-0.36038
  -4   1  -2   11.12    3.51   7 0.03323-0.46312 0.64100-0.59187-0.65512 0.52871
  -4   5   4  539.55    4.05   6 0.04523-0.39847 0.63791-0.13593-0.65665 0.81230
  -4   8   4    9.26    2.07   7 0.03603-0.35879 0.64029 0.17369-0.65549 0.85850
  -4   9   3   87.03    2.53   6 0.04576-0.36391 0.63777 0.27836-0.65672 0.83973
  -3  -1  -9 1273.40    8.44   7 0.02977-0.41669 0.64187-0.82906-0.65465 0.25967
  -3   1   0   54.07    4.80   6 0.03912-0.35009 0.63950-0.56729-0.65589 0.61992
  -3   8   5  148.63    3.15   7 0.03665-0.24543 0.64013 0.19213-0.65557 0.91254
  -3  10   3   11.85    1.51   6 0.04246-0.24187 0.63863 0.39148-0.65631 0.87345
  -3  10   3    2.97    0.92   6 0.03883-0.24003 0.63957 0.39510-0.65585 0.87310
  -2   5   6  214.34    3.98   6 0.04168-0.16808 0.63884-0.10419-0.65621 0.91939
  -2   7   6    3.00    2.69   6 0.04163-0.14871 0.63885 0.10430-0.65620 0.95097
  -1   4   6  311.69    5.41   7 0.03119-0.06047 0.64151-0.20020-0.65485 0.91931
  -1  10   4    2.79    1.89   8 0.02671-0.00558 0.64263 0.41649-0.65424 0.94378
   0   9   5  212.16    5.84   7 0.02990 0.09283 0.64184 0.32650-0.65467 0.98059
   1  -2 -26    2.45    2.31   7 0.02909-0.10036 0.64204-0.98762-0.65456-0.30534
   1  -2  -9  107.61    4.84   7 0.03508-0.00149 0.64053-0.88917-0.65536 0.31489
   1   7   6   74.48    6.03   9 0.00338 0.21235 0.64820 0.12750-0.65082 0.99832
   2  -2 -27    4.72    2.11   6 0.03917-0.00617 0.63949-0.97773-0.65589-0.32066
   2   4   5  521.38    9.32   9 0.00590 0.28173 0.64762-0.17936-0.65120 0.93210
   3  -2 -26   27.46    2.56   7 0.02892 0.11819 0.64208-0.96406-0.65454-0.26701
   3  -2 -11   37.54    3.41   7 0.03516 0.20182 0.64051-0.87826-0.65537 0.27858
   3  -1  -5  309.03    5.15   7 0.03778 0.24557 0.63984-0.73976-0.65571 0.51148
   4  -2 -24    2.73    2.22   7 0.03403 0.23142 0.64080-0.94099-0.65522-0.17885
   4  -2 -14  108.46    3.40   7 0.03749 0.28881 0.63992-0.88384-0.65568 0.18772
   4   0  -3  473.82    4.47   6 0.04523 0.36798 0.63791-0.61123-0.65665 0.61834
   4   2   1  207.94    4.32   6 0.04184 0.41552 0.63879-0.38110-0.65623 0.79490
   4   3   2   37.24    3.62   7 0.02959 0.44475 0.64191-0.27478-0.65463 0.84523
   5   0  -5  597.67    4.25   6 0.04843 0.46003 0.63707-0.61073-0.65704 0.56402
   5   4   1   16.06    3.09   7 0.03083 0.55500 0.64160-0.16505-0.65480 0.84337
   5   7   1   93.20    3.62   8 0.02360 0.59389 0.64340 0.14717-0.65381 0.89061
   6  -1 -14   84.00    2.91   7 0.03795 0.51355 0.63980-0.75751-0.65574 0.23924
   6   0  -8  176.02    2.66   6 0.04563 0.55234 0.63781-0.61765-0.65670 0.47277
   6   1  -5  433.28    3.61   6 0.04563 0.58035 0.63781-0.49677-0.65670 0.59752
   6   2  -3  640.57    4.29   6 0.04643 0.60186 0.63760-0.38093-0.65680 0.68597
   6   3  -2    6.63    2.48   7 0.03305 0.63068 0.64104-0.27509-0.65509 0.73768
   6   4  -1  207.12    3.60   6 0.04001 0.64077 0.63927-0.16286-0.65600 0.78940
   6   7  -1    7.43    2.32   7 0.03786 0.67688 0.63982 0.15019-0.65572 0.83678
   7   0 -13   37.60    2.39   7 0.03720 0.63868 0.63999-0.63745-0.65564 0.30802
   7   2  -6  204.90    2.82   6 0.04643 0.69133 0.63760-0.38724-0.65680 0.59493
   8   1 -14  122.24    2.75   6 0.03934 0.74814 0.63944-0.52652-0.65591 0.30583
   8   5  -7   -2.64    1.66   7 0.03483 0.83937 0.64059-0.06582-0.65533 0.62677
   9   2 -19    1.61    1.42   7 0.03128 0.84352 0.64149-0.44127-0.65486 0.15773
   9   2 -18   38.78    2.10   7 0.03826 0.84366 0.63972-0.43344-0.65578 0.19356
   9   2 -17    6.58    1.38   6 0.04683 0.84201 0.63749-0.42566-0.65685 0.23059
   9   3 -14   20.90    1.88   6 0.03971 0.87681 0.63935-0.30660-0.65596 0.35432
  -8   4 -16    1.87    1.33   7 0.02100-0.93050 0.64387-0.40009-0.65340-0.00138
  -8   4 -15   13.11    1.56   8 0.01631-0.92386 0.64500-0.39673-0.65272 0.03190
  -8   5 -10   17.49    1.75   7 0.02682-0.89571 0.64244-0.26150-0.65421 0.22987
  -8   5  -9   25.70    1.83   8 0.01831-0.88018 0.64452-0.25791-0.65301 0.26508
  -8   7  -7    4.21    1.20   7 0.02493-0.85400 0.64290-0.03696-0.65395 0.37287
  -8   7  -7    0.21    0.71   7 0.02282-0.85695 0.64342-0.03529-0.65365 0.36769
  -7   3  -8   -1.24    2.36   8 0.02322-0.79502 0.64332-0.45000-0.65371 0.28640
  -7   4  -5   15.40    2.24   7 0.02722-0.76774 0.64234-0.32792-0.65427 0.41486
  -7   5  -3    9.30    2.10   7 0.02224-0.74078 0.64356-0.21089-0.65357 0.50206
  -7   6  -2  166.18    2.81   8 0.01863-0.72012 0.64444-0.10252-0.65306 0.55497
  -7   7  -2   24.49    2.20   7 0.02424-0.71635 0.64307 0.00251-0.65385 0.57065
  -7   8  -2   29.04    1.87   8 0.01802-0.69948 0.64459 0.10674-0.65297 0.58613
  -6   1 -19   76.29    2.65   8 0.01743-0.76501 0.64473-0.71161-0.65288-0.12690
  -6   1 -18   46.96    2.49   7 0.02269-0.76556 0.64345-0.70464-0.65363-0.08912
  -6   1 -17   82.01    2.52   7 0.02683-0.76398 0.64243-0.69815-0.65421-0.05282
  -6   1 -14   83.42    2.63   7 0.02697-0.74522 0.64240-0.68143-0.65423 0.05770
  -6   1 -13    7.58    2.42   8 0.02226-0.73499 0.64356-0.67726-0.65357 0.09213
  -6   1 -12    3.58    2.33   7 0.02151-0.72423 0.64374-0.67072-0.65347 0.12861
  -6   2  -6   99.25    2.38   7 0.03082-0.69057 0.64144-0.53112-0.65476 0.36463
  -6   4  -1   42.95    2.27   7 0.03202-0.64041 0.64114-0.29424-0.65492 0.57861
  -6   6   1    3.76    2.37   7 0.02322-0.59918 0.64332-0.07495-0.65371 0.68171
  -6   7   1   12.19    1.97   7 0.02463-0.59125 0.64298 0.03238-0.65391 0.69851
  -6   8   1   29.81    2.05   8 0.01737-0.57284 0.64474 0.13214-0.65287 0.71123
  -5   0 -19   70.64    3.20   8 0.01096-0.66181 0.64627-0.80727-0.65193-0.12511
  -5   0 -18    6.30    2.15   7 0.02109-0.66599 0.64384-0.79880-0.65341-0.08942
  -5   0 -17   46.19    2.66   7 0.02509-0.66457 0.64286-0.79224-0.65397-0.04982
  -5   0 -14   12.24    2.58   7 0.02451-0.64590 0.64301-0.77605-0.65389 0.05748
  -5   0 -13   64.77    3.18   8 0.01985-0.63439 0.64414-0.77087-0.65323 0.09489
  -5   1  -5  116.39    3.57   8 0.02178-0.57842 0.64367-0.62097-0.65351 0.40110
  -5   4   2  448.12    4.17   8 0.02135-0.50444 0.64378-0.26846-0.65345 0.70295
  -5   6   3    3.15    1.84   7 0.03082-0.48762 0.64144-0.05142-0.65476 0.77258
  -5   7   3   25.72    2.13   7 0.03082-0.47718 0.64144 0.05198-0.65476 0.78851
  -5   8   3   14.90    1.90   8 0.01757-0.45257 0.64470 0.15379-0.65290 0.80234
  -5   9   2   10.60    1.80   8 0.02363-0.45607 0.64322 0.25567-0.65377 0.78455
  -4   0  -6  807.78    5.91   7 0.02360-0.48976 0.64323-0.72006-0.65376 0.36644
  -3  -1 -24  112.70    5.57  10-0.01344-0.46354 0.65179-0.92305-0.64804-0.29146
  -3   0  -3   62.75    4.28   7 0.02254-0.36186 0.64349-0.69213-0.65361 0.49351
  -3   3   4    3.15    3.69   7 0.02202-0.28632 0.64362-0.34162-0.65354 0.79364
  -3   4   5   95.27    3.63   8 0.02034-0.27050 0.64403-0.23006-0.65330 0.84649
  -2   9   5   59.56    2.85   7 0.02260-0.11434 0.64348 0.30424-0.65362 0.94470
  -2  10   4    0.99    1.83   7 0.02202-0.10785 0.64362 0.39994-0.65354 0.92283
  -1   2   4  294.87    6.22   8 0.01968-0.08175 0.64419-0.42241-0.65321 0.81349
  -1   8   6    4.74    2.65   7 0.01987-0.00691 0.64414 0.21487-0.65323 0.98238
   0  -2 -24    4.37    2.97  10-0.00960-0.15410 0.65095-0.99403-0.64868-0.25371
   0  10   4    3.45    2.51   9 0.00555 0.12543 0.64753 0.42262-0.65110 0.95906
   2  -2 -26    9.39    2.18   8 0.01226 0.02726 0.64596-0.97887-0.65212-0.28910
   2  -1  -4  587.23    5.89   7 0.02962 0.15267 0.64174-0.74695-0.65459 0.52864
   3  -2 -25   80.32    3.12   8 0.01017 0.14326 0.64645-0.96252-0.65181-0.23332
   3   4   4   57.04    3.76   8 0.01809 0.37075 0.64457-0.17258-0.65298 0.91494
   3   7   4   95.21    5.32  10-0.02070 0.44110 0.65334 0.13228-0.64679 0.95679
   4  -2 -23  133.36    3.05   7 0.02392 0.24889 0.64315-0.93734-0.65381-0.14098
   4  -2 -22  113.07    2.82   8 0.01754 0.26143 0.64470-0.93388-0.65290-0.10691
   4  -2 -16   29.73    3.04   8 0.01842 0.29595 0.64449-0.89987-0.65303 0.11286
   4  -2 -15   10.84    2.80   7 0.02642 0.29462 0.64254-0.89210-0.65416 0.14887
   4  -1  -7  221.90    3.42   7 0.03002 0.34874 0.64164-0.74167-0.65465 0.45550
   4   1  -1    8.34    3.61   8 0.02148 0.41361 0.64375-0.50336-0.65346 0.70225
   4   5   3   90.66    3.43   8 0.02032 0.48074 0.64403-0.06209-0.65330 0.91294
   4   6   3    8.62    2.84   8 0.01794 0.49427 0.64461 0.04198-0.65296 0.92892
   4   8   2   45.23    3.64   9-0.00253 0.52903 0.64937 0.24074-0.64983 0.92088
   5  -1 -10  652.45    4.71   7 0.02668 0.44142 0.64247-0.74861-0.65419 0.36448
   5   1  -3  111.04    3.43   8 0.02218 0.50855 0.64358-0.50176-0.65356 0.64872
   5   2  -1    5.57    2.21   7 0.03082 0.51987 0.64144-0.38442-0.65476 0.74017
   5   3   0  174.55    3.35   8 0.01641 0.55302 0.64497-0.27810-0.65274 0.78905
   6  -1 -26    8.54    1.40   7 0.02522 0.45477 0.64283-0.82708-0.65399-0.19680
   6  -1 -26    3.44    1.05   7 0.03002 0.45207 0.64164-0.82800-0.65465-0.20148
   6  -1 -25    3.45    1.96   8 0.01882 0.47007 0.64440-0.82242-0.65308-0.16321
   6  -1 -16   78.61    2.78   8 0.01909 0.52076 0.64433-0.77380-0.65312 0.16378
   6  -1 -15   72.34    2.64   7 0.02731 0.51846 0.64231-0.76559-0.65428 0.20152
   6   0  -9   79.99    3.06   8 0.02182 0.56966 0.64367-0.62942-0.65351 0.43352
   6   5  -1    6.81    2.51   8 0.02049 0.67237 0.64399-0.06034-0.65332 0.80429
   6   6  -1  352.84    4.59   8 0.01789 0.68562 0.64462 0.04109-0.65295 0.81889
   6   8  -2   -0.35    1.92   8 0.01697 0.70086 0.64484 0.24483-0.65282 0.81439
   7   0 -14  119.45    2.77   7 0.02355 0.64578 0.64324-0.64575-0.65376 0.27018
   7   1  -9   22.36    1.86   7 0.03242 0.67682 0.64104-0.51219-0.65497 0.46881
   7   2  -7  136.15    2.91   8 0.01808 0.71394 0.64457-0.39952-0.65298 0.55495
   7   3  -5   90.51    2.44   7 0.02962 0.72476 0.64174-0.28185-0.65459 0.64516
   7   4  -4    1.67    1.56   7 0.03042 0.74166 0.64154-0.16699-0.65470 0.69857
   8   1 -16  169.39    2.93   8 0.01888 0.75800 0.64438-0.54253-0.65309 0.22994
   8   1 -15    8.21    1.61   7 0.02882 0.75445 0.64194-0.53430-0.65448 0.26695
   8   2 -11   18.05    1.70   7 0.03042 0.78591 0.64154-0.40827-0.65470 0.42950
   8   3  -9    8.94    2.00   7 0.02611 0.81281 0.64261-0.29193-0.65411 0.51601
   8   4  -8   76.44    2.50   8 0.02076 0.83419 0.64392-0.18507-0.65336 0.56865
   8   6  -7    0.68    1.32   7 0.02682 0.85271 0.64244 0.02964-0.65421 0.63907
   8   6  -7    4.85    0.87   7 0.03162 0.85403 0.64124 0.03650-0.65486 0.63878
   9   2 -20    7.52    1.25   7 0.02450 0.84232 0.64301-0.44845-0.65389 0.11966
   9   2 -20    3.58    0.86   7 0.03002 0.84377 0.64164-0.44626-0.65465 0.11815
   9   3 -16   31.12    1.81   8 0.01587 0.88831 0.64510-0.32391-0.65266 0.27921
   9   3 -15   12.70    1.69   7 0.02683 0.88316 0.64244-0.31552-0.65421 0.31706
   9   4 -13    1.38    1.25   7 0.02522 0.90578 0.64283-0.20106-0.65399 0.40602
   9   4 -13    2.01    1.06   7 0.02922 0.90758 0.64184-0.19703-0.65454 0.40524
   9   5 -12    8.12    1.20   7 0.02577 0.92167 0.64270-0.09144-0.65407 0.45834
  -8   4 -14   29.11    1.61   8 0.01540-0.91523 0.64528-0.39253-0.65257 0.06868
  -8   4 -14   16.03    1.31   8 0.01140-0.91676 0.64623-0.39174-0.65198 0.06446
  -8   4 -13    8.22    1.55   9 0.00701-0.90620 0.64726-0.38881-0.65132 0.10189
  -8   4 -12    7.70    1.88   9 0.00514-0.89590 0.64769-0.38228-0.65103 0.13807
  -8   5  -8   18.74    1.94   8 0.00642-0.86282 0.64740-0.25511-0.65123 0.30030
  -8   6  -7   24.52    1.64   8 0.01581-0.85618 0.64519-0.14319-0.65263 0.35308
  -8   6  -6   26.94    1.91   9 0.00248-0.83587 0.64830-0.14005-0.65062 0.38835
  -8   7  -6   42.58    1.79   8 0.01300-0.83438 0.64585-0.03470-0.65222 0.40606
  -8   7  -6   29.25    1.47   8 0.00980-0.83567 0.64661-0.03135-0.65174 0.40408
  -7   2 -17   -0.60    1.64   9 0.00060-0.83487 0.64873-0.60969-0.65032-0.05904
  -7   2 -16   77.65    2.76   9 0.00272-0.83056 0.64825-0.60431-0.65066-0.02254
  -7   2 -15    8.94    2.10   9 0.00387-0.82398 0.64799-0.59943-0.65084 0.01487
  -7   2 -14   25.96    2.09   9 0.00134-0.81673 0.64857-0.59287-0.65044 0.05258
  -7   3  -7    1.80    2.27   9 0.00594-0.77430 0.64751-0.45000-0.65116 0.31984
  -7   4  -4   17.65    2.36   8 0.00722-0.74166 0.64721-0.32792-0.65135 0.44922
  -7   7  -1    8.81    1.79   9 0.00180-0.68729 0.64846 0.00259-0.65051 0.60310
  -6   1 -20    9.22    2.05   9 0.00562-0.75938 0.64758-0.72191-0.65111-0.16543
  -6   1 -11   36.47    2.62   8 0.00697-0.70733 0.64727-0.66949-0.65131 0.16375
  -6   2  -5    7.02    2.40   8 0.01060-0.66461 0.64642-0.53047-0.65186 0.39703
  -6   3  -2    3.24    2.70   8 0.00859-0.63486 0.64689-0.40936-0.65156 0.52194
  -6   4   0   17.77    2.79   9 0.00378-0.60608 0.64801-0.29484-0.65082 0.61022
  -6   5   1   33.94    2.72   8 0.00581-0.59272 0.64754-0.18400-0.65114 0.66255
  -5   0 -20    5.36    2.51   9 0.00085-0.65899 0.64868-0.81303-0.65036-0.16277
  -5   0 -12   32.33    3.17   8 0.01060-0.61921 0.64642-0.76800-0.65186 0.12946
  -5   0 -11   40.38    2.82   9-0.00023-0.60298 0.64892-0.76428-0.65019 0.16393
  -5   2  -1  484.79    4.43   9 0.00274-0.52478 0.64825-0.49822-0.65066 0.55913
  -5   3   1   19.81    3.14   8 0.00590-0.50549 0.64752-0.38434-0.65115 0.64726
  -5   5   3   -4.96    1.92   8 0.01500-0.48692 0.64538-0.15780-0.65252 0.75135
  -4   0 -27    1.23    1.86  10-0.01414-0.57673 0.65200-0.84591-0.64792-0.40038
  -4   2   1  243.56    3.81   8 0.01500-0.41757 0.64538-0.47348-0.65252 0.65140
  -4   3   3  507.08    4.79   9 0.00268-0.38260 0.64826-0.36037-0.65065 0.73774
  -4   4   4   -0.13    3.01   9 0.00760-0.37602 0.64712-0.24878-0.65141 0.78999
  -4   6   5    6.07    2.67   8 0.00897-0.34631 0.64680-0.03758-0.65162 0.85903
  -4   7   5  105.13    3.04   8 0.00620-0.33271 0.64745 0.06851-0.65119 0.87516
  -4   9   4   -0.02    1.61   9-0.00020-0.31212 0.64892 0.27343-0.65020 0.86944
  -3   6   6  161.20    3.38   8 0.00704-0.23052 0.64725-0.01867-0.65132 0.91318
  -3   7   6    4.17    2.29   9 0.00162-0.21482 0.64850 0.08290-0.65049 0.92762
  -2   3   5   59.51    3.76   9 0.00481-0.15800 0.64777-0.32777-0.65098 0.84528
  -2   8   6    7.07    2.46   8 0.00562-0.10161 0.64758 0.20027-0.65111 0.96199
   0  -2 -10  252.39    7.35   9-0.00645-0.07359 0.65032-0.91522-0.64919 0.25492
   0   8   6  139.38    4.71   9-0.00065 0.11908 0.64902 0.22080-0.65013 0.99640
   3  -2 -24   45.55    2.33   9-0.00407 0.16242 0.64979-0.96104-0.64958-0.19932
   3  -2 -12 1280.33    6.32   8 0.01340 0.21759 0.64576-0.88925-0.65228 0.23875
   3   0  -2    2.66    3.13   8 0.01140 0.29952 0.64623-0.62404-0.65198 0.63347
   3   2   2  126.05    4.22   9 0.00450 0.35224 0.64784-0.39481-0.65093 0.80868
   4  -2 -21    3.64    2.14   8 0.01140 0.27437 0.64623-0.92898-0.65198-0.07325
   4  -2 -20   -0.11    2.51   8 0.00820 0.28200 0.64698-0.92455-0.65150-0.03215
   4  -2 -19    9.55    2.47   9 0.00656 0.28994 0.64736-0.91890-0.65125 0.00219
   4  -2 -18   23.56    2.44   8 0.00818 0.29479 0.64699-0.91291-0.65150 0.03897
   4  -2 -17    2.80    2.39   8 0.01220 0.29599 0.64604-0.90676-0.65210 0.07662
   4   9   1   -0.16    2.33   9-0.00621 0.53695 0.65026 0.34053-0.64923 0.90243
   5  -1 -29    4.21    1.46   9 0.00555 0.34843 0.64760-0.85912-0.65110-0.32689
   5  -1 -29    1.05    0.81   8 0.01140 0.34572 0.64623-0.85923-0.65198-0.33130
   5  -1 -11    1.90    2.85   9 0.00540 0.45368 0.64763-0.76014-0.65107 0.32551
   5   0  -6  105.75    2.74   8 0.01380 0.48855 0.64566-0.62520-0.65234 0.52307
   5   5   1  312.60    4.23   9 0.00294 0.59386 0.64820-0.06731-0.65069 0.85567
   5   6   1   15.48    2.68   9-0.00175 0.60964 0.64927 0.03761-0.64995 0.87063
   6  -1 -24   26.35    1.94   8 0.01220 0.48129 0.64604-0.81920-0.65210-0.12770
   6  -1 -23   62.10    2.34   8 0.00672 0.49191 0.64733-0.81498-0.65128-0.09243
   6  -1 -22   15.06    2.17   8 0.00482 0.49830 0.64777-0.81219-0.65098-0.05695
   6  -1 -21  116.27    2.67   9 0.00201 0.50851 0.64841-0.80531-0.65055-0.02021
   6  -1 -20   82.85    2.60   9 0.00207 0.51414 0.64840-0.80003-0.65056 0.01601
   6  -1 -19  181.77    3.23   9 0.00373 0.51875 0.64802-0.79389-0.65081 0.05272
   6  -1 -18  103.07    2.80   9 0.00613 0.52178 0.64746-0.78727-0.65118 0.08938
   6  -1 -17  148.04    2.88   8 0.01123 0.52267 0.64627-0.78043-0.65196 0.12659
   6   1  -6  535.46    3.82   8 0.01300 0.60728 0.64585-0.50996-0.65222 0.55677
   6   2  -4   38.76    2.93   9 0.00635 0.63562 0.64741-0.39671-0.65122 0.64361
   7   0 -27    6.85    0.91   8 0.00820 0.58698 0.64698-0.72147-0.65150-0.20716
   7   0 -26   20.81    1.66   9 0.00036 0.59987 0.64879-0.71878-0.65029-0.16961
   7   0 -16  181.32    2.88   9 0.00395 0.65368 0.64797-0.66201-0.65085 0.19532
   7   0 -15    6.04    1.67   8 0.01300 0.64886 0.64585-0.65537-0.65222 0.23376
   7   1 -10   18.57    2.41   8 0.00881 0.69381 0.64684-0.52239-0.65159 0.42741
   7   5  -4   94.33    2.60   8 0.01024 0.77094 0.64651-0.07177-0.65181 0.71031
   7   6  -4    3.63    2.12   8 0.00755 0.78416 0.64713 0.03316-0.65140 0.72679
   8   1 -18   88.45    2.70   9 0.00356 0.76004 0.64806-0.55863-0.65079 0.15506
   8   1 -17    7.39    1.91   9 0.00629 0.76017 0.64743-0.54993-0.65121 0.19406
   8   2 -12    4.08    1.43   8 0.01300 0.79815 0.64585-0.41877-0.65222 0.38740
   8   3 -10   45.42    2.42   9 0.00514 0.82637 0.64769-0.30472-0.65103 0.47856
   8   5  -8    8.64    1.97   8 0.00501 0.86281 0.64772-0.08261-0.65101 0.58294
   8   6  -8  120.19    3.09   9-0.00069 0.87784 0.64902 0.01881-0.65012 0.59720
   9   3 -17    2.39    1.45   8 0.00576 0.89146 0.64755-0.33203-0.65113 0.24377
   9   3 -17    0.79    0.75   8 0.00820 0.89319 0.64698-0.32934-0.65150 0.24153
   9   4 -14   -1.38    1.24   8 0.00980 0.91509 0.64661-0.20950-0.65174 0.36793
   9   4 -14    4.67    0.85   8 0.01460 0.91629 0.64547-0.20594-0.65246 0.36841
   9   5 -13   17.53    1.47   8 0.00705 0.93362 0.64725-0.10112-0.65133 0.41894
  -8   4 -11    6.61    1.41   9-0.00133-0.88290 0.64908-0.37964-0.64989 0.17403
  -8   4 -10    9.32    1.89   9-0.00940-0.86938 0.65087-0.37420-0.64858 0.20990
  -8   5  -7   64.94    2.12   9-0.00642-0.84492 0.65021-0.25233-0.64907 0.33429
  -8   6  -5    1.28    1.65  10-0.01294-0.81579 0.65164-0.13998-0.64799 0.42029
  -7   2 -20    6.65    1.65   9-0.01458-0.83546 0.65200-0.62920-0.64771-0.16760
  -7   2 -19   12.89    1.99   9-0.00991-0.83631 0.65098-0.62377-0.64849-0.13189
  -7   2 -18   38.65    2.19   9-0.00373-0.83658 0.64961-0.61674-0.64951-0.09591
  -7   2 -13   16.59    2.04   9-0.00533-0.80699 0.64997-0.59074-0.64925 0.08455
  -7   2 -12  178.31    3.12   9-0.00832-0.79548 0.65063-0.58509-0.64876 0.12301
  -7   2 -11   27.14    2.31  10-0.01494-0.78319 0.65207-0.58059-0.64765 0.15736
  -7   3  -6   26.50    2.16   9-0.00630-0.75120 0.65019-0.44653-0.64909 0.35744
  -7   4  -3  331.96    3.39  10-0.01151-0.71661 0.65133-0.32653-0.64823 0.48103
  -7   5  -2    0.05    1.49   9-0.00013-0.71514 0.64880-0.21305-0.65008 0.53171
  -7   6  -1    4.59    1.77  10-0.00760-0.69199 0.65047-0.10230-0.64888 0.58642
  -7   8  -1   68.00    2.32   9-0.00508-0.67066 0.64992 0.10669-0.64929 0.61831
  -6   1 -10   28.82    2.38   9-0.00357-0.69130 0.64958-0.66601-0.64953 0.19799
  -6   1  -9  312.40    3.63  10-0.01603-0.67205 0.65231-0.66371-0.64747 0.23224
  -6   2  -4   13.13    2.60   9-0.01074-0.63682 0.65116-0.52851-0.64836 0.43048
  -6   6   2   -0.77    2.35   9-0.00813-0.56170 0.65059-0.07811-0.64879 0.71274
  -6   7   2   -2.37    1.81  10-0.00773-0.55738 0.65050 0.02919-0.64885 0.72709
  -6   8   2    5.63    1.85   9-0.01207-0.53604 0.65145 0.12919-0.64813 0.74229
  -5   0 -21   41.31    2.55  10-0.01721-0.64535 0.65256-0.82512-0.64726-0.20306
  -5   0 -10  116.31    3.35  10-0.01383-0.58283 0.65183-0.76209-0.64784 0.19806
  -5   1  -4   67.23    3.28   9-0.00678-0.54375 0.65029-0.62218-0.64901 0.43335
  -5   6   4   12.73    2.74   9-0.00941-0.44156 0.65087-0.05629-0.64858 0.80224
  -5   7   4   18.43    2.74   9-0.00930-0.43093 0.65085 0.04903-0.64859 0.81891
  -5   9   3   51.93    2.35  10-0.01126-0.41446 0.65128 0.25271-0.64827 0.81358
  -5  10   2    2.83    1.25  10-0.01556-0.40495 0.65221 0.35212-0.64755 0.79373
  -4   0  -5   33.90    3.64  10-0.01016-0.44956 0.65104-0.72229-0.64845 0.39736
  -4   1  -1   44.33    3.97  10-0.01059-0.41391 0.65113-0.59596-0.64838 0.55822
  -4   5   5   27.67    3.03   9-0.00657-0.34088 0.65025-0.14310-0.64904 0.84097
  -4   8   5   38.16    2.24  10-0.01259-0.30366 0.65157 0.16945-0.64805 0.88769
  -4  10   3    4.10    1.14   9-0.00380-0.30298 0.64963 0.36988-0.64949 0.84979
  -4  10   3    3.39    0.86   9-0.00613-0.30251 0.65015 0.37333-0.64912 0.84893
  -3  -1  -8    8.32    3.34   9-0.00973-0.36888 0.65094-0.83255-0.64852 0.29198
  -3   2   3   34.72    4.32  10-0.01429-0.26736 0.65193-0.45913-0.64776 0.73610
  -3   5   6   15.25    2.95   9-0.00773-0.22704 0.65050-0.12684-0.64885 0.89401
  -3   9   5   10.71    2.06   9-0.00952-0.18935 0.65090 0.28648-0.64856 0.92241
  -3  10   4    0.52    1.56  10-0.00999-0.18455 0.65100 0.38257-0.64848 0.90101
  -2   0  -1 3290.94   13.63   9-0.00786-0.21437 0.65053-0.67739-0.64883 0.57759
  -2   4   6    6.14    3.34   9-0.00525-0.13548 0.64995-0.21911-0.64926 0.89562
  -1  -1  -4 1139.71   16.00  10-0.02493-0.11714 0.65418-0.79236-0.64592 0.46682
  -1   6   7   57.03    3.53  10-0.02127 0.01763 0.65342 0.00112-0.64656 0.97934
   1  -2 -25   38.76    2.86  10-0.01313-0.04822 0.65168-0.98997-0.64796-0.27335
   1  -2 -10  119.01    5.07  10-0.01580 0.04355 0.65226-0.90648-0.64750 0.27077
   2  -2 -25    5.03    2.05  10-0.01114 0.05654 0.65125-0.97892-0.64829-0.25638
   2   0  -1  170.34    4.98   9-0.00453 0.21508 0.64979-0.63332-0.64938 0.64849
   2   2   3  739.91    8.62  10-0.01331 0.26884 0.65172-0.40306-0.64793 0.82475
   3  -2 -13   87.22    3.31   9-0.00453 0.22940 0.64979-0.89879-0.64938 0.19992
   3  -1  -6   14.39    3.87   9-0.00972 0.28558 0.65094-0.75560-0.64853 0.46960
   3   3   3  860.51    7.47  10-0.01888 0.39153 0.65291-0.28964-0.64697 0.85694
   4  -1  -8   11.92    2.47   9-0.00213 0.37512 0.64926-0.75475-0.64976 0.41389
   4   0  -4  189.30    3.47   9-0.00253 0.40985 0.64935-0.62815-0.64970 0.57529
   5  -1 -28    2.33    1.62   9-0.00946 0.36998 0.65088-0.85713-0.64857-0.29239
   5  -1 -28    2.91    0.84   9-0.00453 0.36700 0.64979-0.85719-0.64938-0.29827
   5  -1 -12  379.98    3.91  10-0.01108 0.46759 0.65124-0.76826-0.64830 0.28623
   6   0 -10   84.95    2.46   9 0.00067 0.58540 0.64862-0.63970-0.65021 0.39404
   6   3  -3  179.99    3.44  10-0.01154 0.67038 0.65134-0.29004-0.64822 0.69400
   6   4  -2  335.59    3.98  10-0.00995 0.68498 0.65099-0.17954-0.64849 0.74601
   7   0 -24    5.42    1.90  10-0.01116 0.62232 0.65125-0.71021-0.64829-0.09786
   7   0 -23   19.18    1.88  10-0.01494 0.63219 0.65207-0.70465-0.64765-0.06226
   7   0 -20   60.22    2.37  10-0.01538 0.65031 0.65217-0.68867-0.64758 0.04696
   7   0 -19   66.87    2.40  10-0.01357 0.65428 0.65178-0.68197-0.64788 0.08207
   7   0 -18  201.27    3.05  10-0.00985 0.65596 0.65097-0.67529-0.64850 0.12042
   7   0 -17   46.10    1.80   9-0.00333 0.65526 0.64953-0.66911-0.64957 0.15750
   7   1 -11   27.99    2.70   9-0.00821 0.70556 0.65061-0.53176-0.64878 0.39023
   7   2  -8   15.57    2.52  10-0.00910 0.73438 0.65080-0.41111-0.64863 0.51375
   7   3  -6   19.09    1.93   9-0.00253 0.75112 0.64935-0.29470-0.64970 0.60386
   7   4  -5    7.90    2.05   9-0.00712 0.77094 0.65037-0.18362-0.64895 0.65657
   7   7  -5    7.00    1.89  10-0.01951 0.81668 0.65305 0.12610-0.64687 0.70196
   8   1 -25    9.32    1.14   9-0.00613 0.72688 0.65015-0.59794-0.64912-0.09885
   8   1 -24    2.67    1.15  10-0.00991 0.73558 0.65098-0.59334-0.64850-0.06284
   8   1 -24    3.09    0.87   9-0.00453 0.73606 0.64979-0.59227-0.64938-0.06607
   8   1 -21    0.79    1.97  10-0.01013 0.75649 0.65103-0.57414-0.64846 0.04426
   8   1 -20    7.88    1.78   9-0.00533 0.75831 0.64997-0.57028-0.64925 0.07982
   8   1 -19    8.45    1.44   9-0.00133 0.75976 0.64908-0.56450-0.64989 0.11877
   8   2 -14   24.98    1.95  10-0.01503 0.81465 0.65209-0.43438-0.64763 0.31371
   8   2 -13   37.07    1.69   9-0.00253 0.80679 0.64935-0.42658-0.64970 0.35167
   8   3 -11   70.05    2.38  10-0.01405 0.84051 0.65188-0.31353-0.64780 0.43869
   8   4  -9   28.77    2.07   9-0.00497 0.85375 0.64989-0.19519-0.64930 0.52770
   9   3 -19    8.30    1.24  10-0.00982 0.89462 0.65096-0.34633-0.64851 0.16744
   9   3 -19    6.04    0.88   9-0.00613 0.89613 0.65015-0.34367-0.64912 0.16496
   9   3 -18    6.66    1.03   9-0.00293 0.89386 0.64944-0.33922-0.64963 0.20477
   9   3 -18    8.03    0.95   9 0.00027 0.89516 0.64871-0.33752-0.65014 0.20128
   9   4 -16    0.41    1.68  10-0.01238 0.92829 0.65152-0.22471-0.64808 0.29262
   9   4 -15    0.23    0.90   9-0.00293 0.92225 0.64944-0.21472-0.64963 0.33457
   9   4 -15   -0.02    0.89   9 0.00027 0.92407 0.64871-0.21135-0.65014 0.33240
  -8   4  -9   19.65    1.52  10-0.01906-0.85443 0.65308-0.37210-0.64697 0.24275
  -8   4  -8   33.96    2.38  11-0.02821-0.83862 0.65499-0.36822-0.64536 0.27624
  -8   5  -6  105.02    2.16  10-0.01906-0.82550 0.65308-0.25061-0.64697 0.36738
  -8   6  -4   28.43    1.94  11-0.02981-0.79224 0.65531-0.13688-0.64507 0.45532
  -8   7  -4   12.32    1.23  10-0.02149-0.79060 0.65359-0.03062-0.64655 0.47307
  -8   7  -4    4.94    0.85  10-0.02227-0.79187 0.65376-0.02796-0.64642 0.47141
  -7   2 -21    3.07    1.35  10-0.02544-0.82987 0.65442-0.63887-0.64586-0.20454
  -7   2 -21    0.90    0.72  10-0.02627-0.83167 0.65459-0.63643-0.64571-0.20866
  -7   2 -10   32.26    2.68  10-0.02365-0.76713 0.65405-0.57785-0.64617 0.19337
  -7   3  -5   -7.42    2.06  11-0.02447-0.73111 0.65422-0.44359-0.64603 0.38732
  -7   5  -1   10.34    2.20  10-0.02387-0.68295 0.65409-0.21242-0.64614 0.56727
  -7   6   0   60.67    2.33  11-0.02883-0.66091 0.65511-0.10375-0.64525 0.61836
  -7   7   0   18.64    2.12  10-0.02437-0.65630 0.65420 0.00247-0.64605 0.63556
  -7   8   0    4.45    1.45  11-0.02931-0.64010 0.65521 0.10608-0.64516 0.65000
  -6   1 -23    5.58    1.99  11-0.03373-0.73683 0.65611-0.74390-0.64436-0.27794
  -6   1  -8  228.38    3.38  11-0.03093-0.65135 0.65554-0.66118-0.64487 0.26585
  -6   3  -1  175.41    2.77  10-0.01826-0.60118 0.65291-0.41028-0.64711 0.55365
  -6   4   1   55.16    2.95  11-0.02710-0.56984 0.65476-0.29595-0.64556 0.64097
  -6   5   2  245.44    3.58  10-0.02618-0.55430 0.65457-0.18633-0.64573 0.69360
  -5   0 -22   15.83    2.28  11-0.03876-0.63048 0.65710-0.83524-0.64342-0.24272
  -5   0  -9   30.99    2.91  11-0.03067-0.55962 0.65549-0.76041-0.64492 0.23176
  -5   4   3   -0.46    1.94  10-0.01906-0.46256 0.65308-0.26964-0.64697 0.73083
  -5   5   4   67.73    2.71  10-0.02623-0.43417 0.65458-0.16396-0.64572 0.78387
  -5   8   4    7.50    2.05  10-0.02401-0.40686 0.65412 0.14934-0.64611 0.83202
  -4  -1 -16   -0.50    2.64  11-0.03946-0.49610 0.65724-0.89502-0.64329-0.02246
  -4  -1 -15   22.98    2.98  11-0.04015-0.49060 0.65738-0.88948-0.64316 0.01344
  -3   1   1  210.44    5.16  10-0.02645-0.27942 0.65463-0.57637-0.64568 0.64592
  -3   8   6    9.21    2.15  10-0.02595-0.17690 0.65452 0.18406-0.64577 0.93962
  -2   1   2  509.35    7.18  11-0.02747-0.16478 0.65484-0.55972-0.64549 0.69979
  -2   6   7   20.47    2.86  11-0.02952-0.08051 0.65526-0.01143-0.64512 0.95981
  -1   7   7   -0.04    2.90  10-0.02899 0.03627 0.65515 0.10223-0.64522 0.99088
   0  -2 -23   24.67    3.44  12-0.05036-0.10721 0.65933-0.99740-0.64119-0.22488
   1  -2 -24   12.70    2.67  12-0.04363-0.01188 0.65805-0.99059-0.64250-0.24136
   2  -2 -24    0.80    2.43  11-0.03604 0.08804 0.65657-0.97677-0.64393-0.22361
   3  -2 -15   94.30    3.24  11-0.03010 0.24285 0.65537-0.91561-0.64502 0.12328
   3  -2 -14   22.15    2.96  10-0.01938 0.23791 0.65315-0.90816-0.64692 0.15937
   3  -1 -31    4.83    1.59  11-0.03524 0.16345 0.65641-0.90107-0.64408-0.44276
   3   1   0  317.07    5.33  10-0.02287 0.35686 0.65388-0.51637-0.64631 0.71552
   4  -1 -30    3.93    1.26  10-0.02372 0.26544 0.65406-0.88181-0.64616-0.38442
   4  -1 -30    3.74    0.90  10-0.01826 0.26142 0.65291-0.88178-0.64711-0.38960
   4  -1  -9  298.80    4.21  11-0.02947 0.39608 0.65524-0.76651-0.64513 0.37409
   4   2   0  936.02    6.27  11-0.03075 0.48301 0.65550-0.40283-0.64490 0.74785
   5  -1 -27    3.01    1.60  10-0.02107 0.38808 0.65350-0.85490-0.64663-0.26006
   5  -1 -26    5.64    1.83  11-0.03098 0.40502 0.65555-0.85245-0.64486-0.22580
   5  -1 -13   75.82    2.87  11-0.02641 0.47676 0.65462-0.77729-0.64568 0.24713
   5   0  -7   89.85    2.70  10-0.01826 0.51466 0.65291-0.63771-0.64711 0.48141
   5   1  -4  601.12    4.36  10-0.01987 0.54471 0.65325-0.51670-0.64683 0.60652
   5   2  -2  131.87    3.42  10-0.02197 0.56892 0.65369-0.40172-0.64647 0.69440
   6   0 -11   33.53    2.14  10-0.01866 0.59912 0.65300-0.64951-0.64704 0.35416
   6   1  -7 1390.65    5.68  10-0.01666 0.63081 0.65257-0.52192-0.64739 0.51595
   6   2  -5   68.27    2.94  11-0.02827 0.66480 0.65500-0.40980-0.64535 0.60243
   6   5  -2    8.02    2.34  11-0.03267 0.71945 0.65589-0.08087-0.64455 0.75821
   6   7  -2    7.84    2.32  11-0.02539 0.73183 0.65441 0.13134-0.64587 0.79139
   7   0 -22    8.17    1.45  10-0.01746 0.64045 0.65274-0.69898-0.64725-0.02503
   7   0 -21   68.86    2.19  10-0.01746 0.64637 0.65274-0.69376-0.64725 0.01026
   7   1 -12    9.25    2.31  11-0.02547 0.71790 0.65442-0.53995-0.64585 0.35020
   7   2  -9  180.26    2.97  11-0.03091 0.75132 0.65554-0.42156-0.64487 0.47491
   7   3  -7   55.44    2.49  11-0.03095 0.77430 0.65554-0.30626-0.64487 0.56316
   7   5  -5    3.91    2.10  11-0.02619 0.80308 0.65457-0.08422-0.64572 0.66781
   7   6  -5    3.39    1.65  11-0.02951 0.81826 0.65525 0.02215-0.64513 0.68428
   8   2 -15   14.74    2.04  11-0.02733 0.82079 0.65481-0.44222-0.64552 0.27512
   8   3 -12    7.94    1.89  11-0.02951 0.85310 0.65525-0.32069-0.64513 0.40000
   8   4 -10   18.11    2.30  11-0.02642 0.87021 0.65462-0.20552-0.64568 0.48759
   8   5  -9   19.60    1.88  11-0.02418 0.88241 0.65416-0.09618-0.64608 0.54115
   8   6  -9    6.03    1.71  11-0.02736 0.89917 0.65481 0.00988-0.64551 0.55638
   9   4 -17    7.43    1.09  10-0.02480 0.93208 0.65428-0.23407-0.64597 0.25358
  -8   3 -17    1.15    1.64  12-0.04442-0.88791 0.65803-0.52553-0.64219-0.06909
  -8   3 -14   60.33    2.56  11-0.04190-0.87086 0.65755-0.50957-0.64267 0.04200
  -8   3 -13   22.19    2.17  12-0.04419-0.86243 0.65799-0.50476-0.64223 0.07693
  -8   3 -12   53.29    2.27  12-0.04875-0.85191 0.65886-0.50103-0.64135 0.11210
  -8   4  -7    4.99    2.11  11-0.04119-0.82013 0.65741-0.36571-0.64281 0.31151
  -8   5  -5    7.69    1.46  11-0.03475-0.80468 0.65614-0.25037-0.64402 0.40059
  -8   6  -3   11.51    1.90  12-0.04755-0.76854 0.65863-0.13569-0.64158 0.48869
  -8   7  -3    5.02    1.25  11-0.03635-0.76669 0.65646-0.02981-0.64372 0.50679
  -8   7  -3   -0.46    0.85  11-0.04035-0.77059 0.65725-0.02754-0.64297 0.50173
  -7   2  -9   17.84    2.00  11-0.03395-0.75114 0.65598-0.57362-0.64417 0.22841
  -7   2  -8    9.19    2.24  12-0.04513-0.73460 0.65817-0.56945-0.64205 0.26113
  -7   3  -4   93.78    3.03  11-0.04135-0.70352 0.65744-0.44283-0.64278 0.42361
  -7   4  -2   50.01    1.90  11-0.03355-0.68920 0.65590-0.32533-0.64424 0.51341
  -6   1  -7   27.59    2.70  12-0.04715-0.62920 0.65856-0.65900-0.64166 0.29840
  -6   2  -3    3.77    2.34  11-0.03555-0.60661 0.65630-0.52828-0.64387 0.46240
  -6   3   0   56.39    2.96  12-0.04795-0.56557 0.65871-0.41208-0.64150 0.58431
  -6   6   3   16.40    2.50  11-0.04138-0.52261 0.65745-0.07790-0.64277 0.74353
  -6   7   3   23.71    2.16  11-0.03921-0.51458 0.65702 0.02711-0.64318 0.76091
  -6   8   3   15.84    1.99  12-0.04835-0.49681 0.65878 0.12931-0.64142 0.77309
  -6   9   2    5.34    1.18  11-0.03688-0.50209 0.65656 0.22931-0.64362 0.75583
  -6   9   2   -0.33    0.83  11-0.03955-0.50537 0.65709 0.23255-0.64312 0.75260
  -5   0  -8   18.43    2.68  12-0.04785-0.53677 0.65869-0.75793-0.64152 0.26330
  -5   1  -3    9.73    2.92  11-0.03635-0.50713 0.65646-0.62453-0.64372 0.46311
  -5   2   0   26.05    2.36  11-0.03395-0.48129 0.65598-0.50159-0.64417 0.58977
  -5   3   2  115.89    2.65  11-0.03235-0.46118 0.65566-0.38464-0.64446 0.67809
  -4  -1 -18    5.26    2.35  12-0.05291-0.49502 0.65964-0.90802-0.64052-0.09778
  -4  -1 -17    9.17    2.49  12-0.04354-0.49786 0.65786-0.90110-0.64236-0.05952
  -4  -1 -14   11.71    2.77  11-0.04155-0.48282 0.65748-0.88362-0.64274 0.04907
  -4  -1 -13   57.82    3.61  12-0.04868-0.46824 0.65885-0.87989-0.64136 0.08412
  -4   0  -4 1109.92    6.52  12-0.04735-0.40589 0.65859-0.72480-0.64162 0.42660
  -4   2   2   71.26    2.97  11-0.03395-0.36308 0.65598-0.47859-0.64417 0.67903
  -4   4   5   -3.68    3.01  12-0.04275-0.31848 0.65771-0.25346-0.64251 0.81714
  -4   6   6    3.95    2.47  12-0.04291-0.28720 0.65774-0.03961-0.64248 0.88716
  -4   7   6   -0.39    2.49  12-0.04595-0.27506 0.65833 0.06256-0.64189 0.90257
  -4   9   5   34.12    2.31  12-0.05046-0.25777 0.65918 0.26727-0.64101 0.89759
  -4  10   4    2.67    1.53  12-0.04857-0.25286 0.65882 0.36494-0.64138 0.87698
  -3   0  -2   -1.75    4.22  12-0.04195-0.28849 0.65756-0.70298-0.64266 0.51986
  -2  -1  -5   31.47    4.53  11-0.04175-0.21210 0.65752-0.81159-0.64270 0.41122
  -2   2   4   10.22    3.15  11-0.03195-0.13650 0.65558-0.44605-0.64453 0.78696
  -2   5   7    1.92    3.48  12-0.04915-0.06905 0.65893-0.11945-0.64127 0.94117
  -2   7   7   88.75    3.28  11-0.04126-0.05936 0.65742 0.09152-0.64279 0.97424
  -2   9   6    3.34    2.49  11-0.04793-0.03742 0.65870 0.29207-0.64151 0.96703
  -1  -2 -20   18.13    4.19  15-0.09003-0.15671 0.66599-0.99818-0.63257-0.14153
  -1   5   7  186.02    4.14  11-0.04146 0.02786 0.65746-0.10665-0.64276 0.95972
   2  -2 -23   89.39    3.11  12-0.05060 0.11022 0.65921-0.97522-0.64098-0.18857
   2  -1  -5  739.66    7.20  11-0.03948 0.21559 0.65708-0.76776-0.64313 0.48083
   2   3   4  326.92    7.41  13-0.05908 0.33053 0.66077-0.30234-0.63928 0.86806
   3  -2 -20   16.62    2.78  12-0.04124 0.22589 0.65742-0.94562-0.64280-0.06025
   3  -2 -19  225.80    3.86  12-0.04326 0.23433 0.65781-0.94077-0.64241-0.02427
   3  -2 -18  280.92    4.15  12-0.04446 0.24124 0.65804-0.93506-0.64218 0.01208
   3  -2 -17   -3.52    2.78  11-0.04155 0.24164 0.65748-0.93004-0.64274 0.04894
   3  -2 -16   17.41    2.85  11-0.03846 0.24607 0.65687-0.92236-0.64333 0.08560
   3   5   4   45.14    3.65  12-0.05066 0.44955 0.65922-0.08237-0.64097 0.91903
   3   6   4   17.74    4.11  13-0.06744 0.47771 0.66225 0.01965-0.63754 0.93167
   4   0  -5  372.46    4.82  12-0.04635 0.44769 0.65840-0.64206-0.64181 0.53185
   4   1  -2  192.39    4.30  11-0.03730 0.46705 0.65665-0.51975-0.64354 0.65763
   4   4   2  143.06    3.80  12-0.04157 0.52539 0.65748-0.18497-0.64274 0.85016
   5  -1 -25   10.93    2.19  12-0.04353 0.42542 0.65786-0.84673-0.64236-0.19080
   5  -1 -14   32.84    2.57  11-0.03957 0.48372 0.65709-0.78561-0.64311 0.20696
   5   0  -8  563.80    4.59  12-0.04577 0.53713 0.65829-0.64795-0.64193 0.44097
   5   3  -1   47.52    3.06  12-0.04259 0.60536 0.65768-0.29572-0.64254 0.74314
   5   4   0   26.23    2.70  11-0.03659 0.61636 0.65651-0.18535-0.64368 0.79587
   6   0 -29    5.01    1.33  11-0.04195 0.51463 0.65756-0.75488-0.64266-0.30055
   6   0 -12   40.53    2.08  11-0.03555 0.60966 0.65630-0.65819-0.64387 0.31568
   6   1  -8    4.64    2.66  12-0.04275 0.65088 0.65771-0.53248-0.64251 0.47562
   6   6  -2  231.48    3.59  11-0.03939 0.73566 0.65706 0.02376-0.64315 0.77285
   6   8  -3    0.63    1.49  11-0.04230 0.75377 0.65762 0.22616-0.64260 0.76876
   6   8  -3    1.89    0.90  11-0.03635 0.75165 0.65646 0.23202-0.64372 0.77026
   7   1 -13   18.91    1.96  11-0.03975 0.72552 0.65713-0.54918-0.64308 0.31182
   7   4  -6    4.98    2.10  11-0.03791 0.79723 0.65677-0.19718-0.64343 0.61433
   8   2 -17   -2.17    1.75  12-0.04595 0.82827 0.65833-0.45533-0.64189 0.20023
   8   2 -16    6.96    1.95  12-0.03968 0.82385 0.65712-0.45142-0.64309 0.23635
   8   3 -13   36.14    2.13  12-0.04550 0.86165 0.65824-0.33076-0.64198 0.36095
   8   4 -11   34.15    2.16  12-0.04555 0.88314 0.65825-0.21540-0.64197 0.44900
   8   5 -10   22.29    2.16  12-0.04450 0.89901 0.65805-0.10441-0.64217 0.50205
  -8   3 -11   14.20    2.01  12-0.05525-0.84047 0.66021-0.49616-0.63975 0.14744
  -8   3 -10  100.44    2.73  13-0.06115-0.82793 0.66128-0.48937-0.63854 0.18410
  -8   4  -6   25.23    1.96  12-0.05424-0.80035 0.66003-0.36296-0.63995 0.34583
  -8   5  -4   20.77    1.80  12-0.05070-0.78299 0.65937-0.24608-0.64066 0.43385
  -8   7  -2   56.32    2.24  12-0.05805-0.74178 0.66072-0.02600-0.63918 0.53901
  -8   8  -2    9.94    1.53  13-0.05940-0.72823 0.66097 0.07796-0.63890 0.55494
  -7   2  -7  281.05    3.48  13-0.05889-0.71412 0.66088-0.56708-0.63901 0.29522
  -7   3  -3    7.87    2.33  13-0.06188-0.67723 0.66142-0.43912-0.63839 0.45729
  -7   4  -1   82.41    2.52  12-0.05717-0.65988 0.66057-0.32448-0.63936 0.54508
  -7   5   0    3.22    1.50  12-0.04830-0.65282 0.65892-0.21240-0.64113 0.59873
  -7   6   1    6.95    2.07  13-0.05712-0.62785 0.66056-0.10617-0.63937 0.65059
  -7   7   1   19.59    1.67  12-0.04910-0.62545 0.65907 0.00252-0.64098 0.66645
  -7   8   1   39.13    2.32  12-0.05624-0.60812 0.66039 0.10630-0.63955 0.68186
  -6   2  -2   -1.28    2.43  13-0.06029-0.57735 0.66113-0.52762-0.63872 0.49108
  -6   4   2   44.78    2.92  13-0.05900-0.53167 0.66090-0.29611-0.63898 0.67159
  -6   5   3   12.02    2.67  13-0.05949-0.51466 0.66099-0.18649-0.63889 0.72415
  -5   4   4  623.73    4.55  13-0.06069-0.40984 0.66120-0.27464-0.63864 0.76150
  -5   6   5   11.44    2.49  12-0.05190-0.39392 0.65959-0.05884-0.64042 0.83059
  -5   7   5   53.94    2.56  12-0.05174-0.38357 0.65956 0.04560-0.64045 0.84739
  -5   8   5   36.92    2.24  13-0.06548-0.35713 0.66205 0.14938-0.63764 0.86159
  -5   9   4   10.97    1.69  12-0.05357-0.36783 0.65990 0.25106-0.64009 0.84330
  -5  10   3    9.24    1.33  12-0.05070-0.36380 0.65937 0.34774-0.64066 0.82216
  -4  -1 -19    6.78    2.63  13-0.07135-0.48338 0.66307-0.91748-0.63640-0.13868
  -4  -1 -12   20.84    2.82  13-0.06025-0.45129 0.66112-0.87632-0.63873 0.11765
  -4   1   0  366.50    4.92  12-0.05732-0.36225 0.66059-0.59919-0.63933 0.58593
  -4   3   4  540.79    4.24  12-0.04990-0.32455 0.65922-0.36689-0.64082 0.76399
  -4   5   6  446.52    4.44  13-0.05954-0.28137 0.66100-0.14799-0.63887 0.86725
  -4   8   6    0.27    1.89  13-0.06468-0.24533 0.66191 0.16325-0.63781 0.91495
  -3  -1 -25    7.96    4.10  17-0.12198-0.36050 0.67075-0.94906-0.62453-0.35134
  -3  -1  -7 1026.45    7.60  12-0.05424-0.32031 0.66003-0.83681-0.63995 0.31732
  -3   3   5    8.09    2.53  12-0.05070-0.21148 0.65937-0.35096-0.64066 0.81754
  -3   4   6  543.42    4.44  12-0.04950-0.19552 0.65914-0.24010-0.64090 0.87042
  -3   6   7   52.28    3.19  13-0.05908-0.15857 0.66091-0.02654-0.63897 0.93697
  -3   7   7    4.83    2.62  13-0.06548-0.14095 0.66205 0.07532-0.63764 0.95248
  -2  10   5    4.31    1.85  12-0.05662-0.02494 0.66046 0.39186-0.63947 0.94743
  -1   0   0  690.98   11.10  12-0.05407-0.05512 0.66000-0.67028-0.63999 0.62285
  -1   9   6    1.55    2.43  13-0.06442 0.09031 0.66187 0.30386-0.63786 0.98465
  -1  10   5    5.63    2.18  13-0.06506 0.09238 0.66198 0.40101-0.63773 0.96313
   0  -2 -11  683.78    9.20  14-0.07689-0.00892 0.66401-0.93493-0.63520 0.20428
   0   6   7  104.18    4.59  13-0.06466 0.16887 0.66191 0.00430-0.63781 0.98841
   1  -2 -23   79.73    3.09  13-0.06897 0.01918 0.66266-0.98983-0.63690-0.21049
   1  -2 -11    3.30    3.61  13-0.05736 0.07931 0.66060-0.91995-0.63932 0.22685
   1  -1 -31    0.94    1.34  13-0.06701-0.01938 0.66232-0.92975-0.63732-0.48494
   2  -2 -22   33.36    2.91  13-0.06486 0.12907 0.66195-0.97276-0.63777-0.15523
   2  -1 -31    1.36    0.81  12-0.05469 0.07493 0.66011-0.91744-0.63986-0.46912
   2   1   1    7.14    4.99  13-0.05780 0.28600 0.66068-0.53145-0.63923 0.72560
   2   7   5   25.34    5.67  18-0.14873 0.46674 0.67399 0.10695-0.61745 0.94638
   3  -1 -30    3.76    1.77  13-0.06114 0.19558 0.66128-0.90112-0.63855-0.41330
   3  -1  -7  392.73    4.40  12-0.05110 0.32304 0.65944-0.76994-0.64058 0.42396
   3   0  -3  224.60    5.26  12-0.05360 0.35967 0.65991-0.64333-0.64008 0.58454
   4  -1 -28   30.73    2.40  13-0.05946 0.31219 0.66098-0.87984-0.63889-0.32237
   4  -1 -10  845.25    5.53  12-0.05498 0.41620 0.66016-0.77621-0.63980 0.33237
   4   3   1   63.39    3.24  12-0.05543 0.52318 0.66025-0.29727-0.63971 0.79461
   4   7   2    9.42    3.07  14-0.07241 0.58826 0.66325 0.12151-0.63617 0.89222
   5  -1 -24   23.99    2.15  12-0.05278 0.43921 0.65976-0.84314-0.64024-0.15643
   5  -1 -23    6.73    2.10  12-0.05709 0.44700 0.66055-0.84164-0.63937-0.12487
   5  -1 -22   26.80    2.18  13-0.06177 0.45988 0.66140-0.83612-0.63842-0.08723
   5  -1 -17   62.94    2.53  13-0.06223 0.48872 0.66148-0.80777-0.63832 0.09443
   5  -1 -16    9.47    2.63  13-0.05760 0.48950 0.66064-0.80062-0.63927 0.13132
   5  -1 -15   33.83    1.98  12-0.04870 0.48831 0.65899-0.79273-0.64105 0.16976
   5   1  -5 1758.06    7.00  13-0.05808 0.57745 0.66073-0.52999-0.63917 0.56190
   5   5   0   16.47    2.98  13-0.06801 0.65828 0.66250-0.08664-0.63711 0.80581
   5   7   0    9.90    2.33  13-0.05765 0.66958 0.66065 0.12523-0.63926 0.84062
   6   0 -28    7.15    1.19  12-0.05390 0.53354 0.65996-0.75081-0.64002-0.26691
   6   0 -28    3.47    0.88  12-0.04990 0.53228 0.65922-0.75038-0.64082-0.27144
   6   0 -27    5.63    1.42  13-0.06070 0.54807 0.66120-0.74749-0.63864-0.23773
   6   0 -14   96.02    2.65  13-0.06150 0.62411 0.66135-0.67558-0.63847 0.23661
   6   0 -13    6.08    1.87  12-0.04990 0.61696 0.65922-0.66798-0.64082 0.27590
   6   2  -6  166.34    3.20  13-0.06084 0.69135 0.66123-0.42209-0.63861 0.55873
   6   3  -4  377.28    3.78  12-0.05201 0.70451 0.65961-0.30360-0.64040 0.65015
   6   4  -3    2.19    2.35  13-0.05601 0.72439 0.66035-0.19365-0.63959 0.70130
   7   1 -15   78.51    2.23  13-0.06173 0.73604 0.66139-0.56653-0.63842 0.23394
   7   1 -14    6.60    1.55  12-0.05110 0.73239 0.65944-0.55730-0.64058 0.27263
   7   2 -10   34.11    1.96  12-0.05190 0.76649 0.65959-0.43048-0.64042 0.43484
   7   3  -8    3.57    2.45  13-0.05790 0.79535 0.66070-0.31705-0.63921 0.51967
   7   5  -6   39.26    2.31  13-0.05928 0.83098 0.66095-0.09750-0.63893 0.62365
   7   6  -6    1.06    2.16  13-0.06730 0.84773 0.66237 0.00605-0.63726 0.63945
   7   7  -6  201.90    4.22  13-0.05767 0.84962 0.66066 0.11282-0.63926 0.65692
   8   2 -24   12.05    1.52  13-0.06391 0.80340 0.66178-0.50068-0.63797-0.05972
   8   2 -21   27.85    1.75  13-0.06325 0.82064 0.66166-0.48564-0.63811 0.04845
   8   2 -20   48.35    2.07  13-0.06094 0.82443 0.66125-0.47907-0.63859 0.08498
   8   2 -19   16.91    1.96  13-0.05781 0.82675 0.66068-0.47232-0.63923 0.12205
   8   2 -18    2.64    1.71  12-0.05230 0.82827 0.65967-0.46419-0.64034 0.16005
   8   3 -14   12.80    1.92  13-0.05916 0.87041 0.66093-0.33819-0.63895 0.31976
   8   4 -12   19.25    1.93  13-0.06251 0.89547 0.66153-0.22535-0.63826 0.40690
   8   6 -10   14.72    1.47  12-0.05386 0.91637 0.65996-0.00403-0.64003 0.51546
   8   6 -10   14.56    1.08  12-0.04830 0.91662 0.65892 0.00065-0.64113 0.51670
  -9   5 -10    1.97    1.24  13-0.07236-0.90134 0.66309-0.29479-0.63619 0.19739
  -8   3  -9   26.49    2.04  13-0.07061-0.81326 0.66279-0.48521-0.63656 0.21892
  -8   3  -8  214.01    3.07  14-0.07988-0.79733 0.66435-0.48205-0.63454 0.25210
  -8   4  -5   21.06    1.99  13-0.07094-0.77981 0.66285-0.35729-0.63649 0.38088
  -8   5  -3   50.98    2.33  13-0.06829-0.75770 0.66239-0.24225-0.63706 0.46975
  -8   6  -2   24.71    1.66  13-0.06669-0.74361 0.66211-0.13115-0.63739 0.52189
  -7   2  -6  186.11    3.22  14-0.07430-0.69284 0.66342-0.56359-0.63576 0.32900
  -7   5   1    1.88    2.08  13-0.07348-0.61932 0.66328-0.21309-0.63594 0.63063
  -7   7   2   11.14    1.83  14-0.07716-0.59166 0.66390 0.00373-0.63514 0.69763
  -6   1  -6  294.20    3.21  13-0.06589-0.60430 0.66197-0.65571-0.63756 0.33273
  -6   3   1   66.49    2.83  14-0.07866-0.52843 0.66415-0.41084-0.63481 0.61519
  -6   6   4   -3.14    2.30  13-0.07387-0.48308 0.66335-0.07867-0.63586 0.77195
  -6   7   4   11.02    2.25  13-0.07318-0.47472 0.66323 0.02793-0.63601 0.78987
  -6   9   3   28.27    1.83  13-0.06962-0.46198 0.66262 0.22954-0.63677 0.78634
  -6   9   3    9.39    1.08  13-0.07387-0.46124 0.66335 0.23373-0.63586 0.78609
  -5   0  -7   53.24    3.32  13-0.07030-0.50828 0.66274-0.75605-0.63663 0.29679
  -5   1  -2   79.11    3.18  13-0.06908-0.46949 0.66253-0.62304-0.63689 0.49431
  -5   2   1  271.86    3.96  13-0.07176-0.43833 0.66299-0.50188-0.63631 0.61878
  -5   3   3   11.27    3.15  14-0.07422-0.41305 0.66341-0.39011-0.63578 0.70511
  -5   5   5   99.40    2.84  13-0.06955-0.38470 0.66261-0.16579-0.63679 0.81256
  -4  -1 -20   14.99    2.77  15-0.09492-0.46430 0.66674-0.92770-0.63113-0.18093
  -4  -1 -11   87.44    3.38  14-0.07539-0.43045 0.66361-0.87278-0.63553 0.15167
  -3   5   7   39.09    2.90  14-0.07676-0.15204 0.66384-0.13511-0.63523 0.91673
  -3   9   6    8.47    2.04  14-0.07352-0.12120 0.66329 0.27845-0.63594 0.94764
  -2   8   7    7.76    2.65  14-0.07757-0.01173 0.66397 0.18998-0.63505 0.98339
  -1  -1 -29    0.56    1.84  15-0.09548-0.19430 0.66683-0.94821-0.63100-0.45637
   0  -2 -22    3.76    3.10  15-0.09066-0.06021 0.66608-0.99803-0.63211-0.19560
   0   7   7  120.09    4.94  15-0.09709 0.21061 0.66707 0.10332-0.63062 0.99723
   2  -2 -21   26.39    2.66  14-0.07580 0.14719 0.66367-0.96924-0.63544-0.12242
   4  -1 -27  125.42    3.26  14-0.07540 0.33677 0.66361-0.87665-0.63553-0.28905
   4  -1 -11  962.31    5.64  14-0.07526 0.43067 0.66358-0.78630-0.63556 0.29112
   4   5   2    0.82    3.17  14-0.08424 0.57653 0.66506-0.08773-0.63357 0.85856
   5  -1 -21   31.14    2.06  13-0.06749 0.47044 0.66225-0.83061-0.63722-0.05124
   5  -1 -20   89.56    2.72  13-0.06966 0.47843 0.66263-0.82506-0.63676-0.01586
   5  -1 -19   49.08    2.51  13-0.06942 0.48363 0.66259-0.81978-0.63682 0.02046
   5  -1 -18   36.75    2.00  13-0.06629 0.48680 0.66204-0.81427-0.63748 0.05706
   5   0  -9 1318.51    6.08  13-0.07156 0.55576 0.66296-0.65937-0.63636 0.39800
   5   2  -3   -0.58    2.89  14-0.07108 0.61072 0.66287-0.41308-0.63646 0.65032
   5   6   0    2.88    2.59  14-0.07627 0.67555 0.66375 0.01674-0.63534 0.82116
   5   8  -1   31.95    2.75  15-0.08822 0.70484 0.66570 0.21980-0.63267 0.81282
   5   9  -2   11.60    2.21  15-0.09170 0.71248 0.66625 0.31694-0.63187 0.79197
   6   0 -26   10.14    2.01  13-0.07260 0.56350 0.66313-0.74402-0.63613-0.20265
   6   0 -25   -1.51    1.74  14-0.07906 0.57875 0.66422-0.73880-0.63472-0.16662
   6   0 -15   44.64    2.75  14-0.07309 0.62982 0.66322-0.68206-0.63603 0.19822
   6   1  -9  237.12    2.86  13-0.06589 0.66838 0.66197-0.54394-0.63756 0.43281
   6   5  -3   -2.09    2.18  14-0.07667 0.75752 0.66382-0.08884-0.63525 0.71684
   6   7  -3    1.27    2.16  14-0.07541 0.77770 0.66361 0.11765-0.63552 0.74486
   7   1 -27    1.29    1.23  13-0.07148 0.67530 0.66294-0.63298-0.63637-0.20156
   7   1 -27   -0.96    0.88  13-0.06749 0.67557 0.66225-0.63228-0.63722-0.20273
   7   1 -26    4.61    1.74  14-0.07442 0.68685 0.66344-0.62938-0.63574-0.16981
   7   1 -17   13.11    1.86  14-0.07790 0.74144 0.66402-0.57997-0.63498 0.15791
   7   1 -16   32.33    2.16  13-0.07248 0.74011 0.66311-0.57323-0.63616 0.19442
   7   2 -11   78.25    2.44  13-0.07198 0.77980 0.66303-0.44044-0.63627 0.39243
   7   4  -7    3.75    2.38  13-0.06749 0.82287 0.66225-0.20656-0.63722 0.57017
   8   2 -23   -0.49    0.77  13-0.06669 0.81261 0.66211-0.49365-0.63739-0.01877
   8   2 -23    1.08    0.79  13-0.06350 0.81254 0.66155-0.49286-0.63806-0.02540
   8   2 -22    2.26    0.89  13-0.06669 0.81657 0.66211-0.49089-0.63739 0.01502
   8   2 -22    1.45    0.75  13-0.06350 0.81782 0.66155-0.48871-0.63806 0.01147
   8   3 -15   53.30    2.34  13-0.07264 0.87553 0.66314-0.34779-0.63612 0.28039
   8   4 -13   64.64    2.28  14-0.07887 0.90526 0.66419-0.23304-0.63477 0.36827
   8   5 -11    2.31    1.29  13-0.06549 0.91456 0.66190-0.11458-0.63765 0.45886
   8   6 -11    1.45    1.48  14-0.07467 0.93296 0.66348-0.01243-0.63568 0.47266
   8   6 -11    1.95    0.82  13-0.07068 0.93272 0.66280-0.00666-0.63654 0.47578
  -9   5  -9   -0.68    0.87  14-0.07939-0.88835 0.66438-0.29027-0.63453 0.23024
  -9   5  -9   -0.87    0.82  14-0.08258-0.88993 0.66490-0.28882-0.63382 0.22764
  -9   5  -8    4.32    1.53  15-0.09044-0.87311 0.66616-0.28572-0.63204 0.26511
  -8   3  -7  135.81    2.82  15-0.09136-0.77929 0.66630-0.47964-0.63183 0.28563
  -8   4  -4    1.94    1.83  14-0.08537-0.75645 0.66535-0.35721-0.63320 0.41382
  -8   5  -2   81.38    2.60  14-0.08763-0.73313 0.66571-0.24051-0.63268 0.50126
  -8   6  -1    6.29    2.02  14-0.08758-0.71679 0.66571-0.13130-0.63270 0.55379
  -8   8  -1    1.86    0.78  14-0.07939-0.70156 0.66438 0.07794-0.63453 0.58737
  -7   2  -5  112.36    3.04  15-0.09092-0.67044 0.66623-0.56188-0.63193 0.35991
  -7   3  -2    6.78    1.73  14-0.08338-0.65013 0.66503-0.43886-0.63364 0.48730
  -7   4   0   51.97    1.80  14-0.08178-0.62884 0.66477-0.32266-0.63400 0.57695
  -7   6   2   77.06    2.18  14-0.08298-0.59527 0.66497-0.10214-0.63373 0.68109
  -7   8   2   11.68    1.30  14-0.08386-0.57368 0.66511 0.10611-0.63354 0.71342
  -7   8   2    2.80    0.93  14-0.08577-0.57397 0.66542 0.11016-0.63311 0.71291
  -6   1  -5  213.41    3.46  14-0.08629-0.57783 0.66550-0.65437-0.63299 0.36374
  -6   2  -1   23.12    2.85  14-0.08967-0.53905 0.66603-0.52858-0.63222 0.52415
  -6   4   3   69.99    2.63  15-0.09284-0.49193 0.66653-0.29712-0.63149 0.70028
  -6   5   4  107.08    2.75  15-0.09436-0.47451 0.66676-0.18767-0.63114 0.75203
  -6   8   4    8.99    1.72  15-0.08684-0.45303 0.66559 0.12969-0.63287 0.80453
  -5   0 -24    3.31    1.90  15-0.09309-0.58712 0.66657-0.85520-0.63143-0.32654
  -5   0  -6   44.01    3.30  15-0.09313-0.47933 0.66657-0.75498-0.63142 0.32651
  -5   7   6   31.31    2.17  15-0.09613-0.33300 0.66703 0.04287-0.63072 0.87455
  -5   9   5   51.26    2.18  15-0.09372-0.32081 0.66667 0.24837-0.63128 0.87034
  -4  -1 -10    1.06    3.02  15-0.09271-0.40661 0.66651-0.87039-0.63152 0.18265
  -4   0  -3  149.26    4.10  14-0.08755-0.35959 0.66570-0.72603-0.63270 0.45487
  -4   2   3   21.49    3.85  14-0.08664-0.30431 0.66556-0.48399-0.63291 0.70412
  -3   1   2 1585.17    8.31  15-0.09401-0.20608 0.66671-0.58318-0.63122 0.66790
  -3   2   4  267.02    4.78  14-0.08512-0.19184 0.66531-0.46594-0.63325 0.75874
  -3   8   7  114.19    3.00  14-0.09046-0.10724 0.66616 0.17653-0.63204 0.96240
  -2   3   6  776.90    6.29  15-0.09408-0.05360 0.66672-0.34112-0.63120 0.86228
  -1  -2 -19  222.95    6.97  18-0.13749-0.10250 0.67265-0.99926-0.62036-0.11774
  -1   3   6   86.73    4.37  15-0.09339 0.05340 0.66661-0.33035-0.63136 0.87969
  -1   8   7   90.55    3.74  15-0.09212 0.10874 0.66642 0.19808-0.63166 0.99736
   0   5   7    5.56    4.05  15-0.10118 0.19467 0.66779-0.10753-0.62953 0.96380
   1  -2 -22   35.49    2.35  15-0.09017 0.04757 0.66611-0.98783-0.63210-0.17898
   1  -2 -12  505.34    5.84  14-0.08892 0.10542 0.66592-0.93102-0.63239 0.18340
   2  -2 -20   20.18    2.66  14-0.08704 0.16359 0.66562-0.96480-0.63282-0.08837
   2  -2 -19  378.07    4.56  15-0.09138 0.17487 0.66630-0.96036-0.63183-0.05286
   2  -2 -18  395.64    4.76  15-0.09476 0.18424 0.66682-0.95515-0.63104-0.01742
   2  -2 -17   26.54    2.83  15-0.09503 0.18988 0.66687-0.94952-0.63098 0.01922
   2  -1 -30    6.63    1.83  15-0.09312 0.12242 0.66657-0.91782-0.63142-0.43584
   3  -1 -29   -0.16    0.44  14-0.08258 0.22704 0.66490-0.89958-0.63382-0.38351
   3  -1  -8  150.17    4.41  14-0.08753 0.35303 0.66570-0.78208-0.63271 0.37979
   3   8   3    6.06    3.44  16-0.11750 0.54214 0.67010 0.21531-0.62554 0.91614
   4  -1 -26    4.63    2.11  15-0.09035 0.35841 0.66614-0.87300-0.63206-0.25621
   4  -1 -12   17.98    3.04  15-0.09294 0.44414 0.66654-0.79400-0.63147 0.25128
   4   0  -6   89.71    3.99  14-0.08512 0.48017 0.66531-0.65507-0.63325 0.48677
   4   1  -3  353.49    4.76  15-0.09112 0.51502 0.66626-0.53438-0.63189 0.60978
   4   6   2   97.10    3.66  15-0.09804 0.60241 0.66732 0.01336-0.63027 0.86962
   5   0 -30    7.53    1.68  15-0.08975 0.45204 0.66605-0.77828-0.63220-0.36606
   5   0 -30    6.34    1.02  14-0.08497 0.44779 0.66529-0.77970-0.63329-0.37008
   5   0 -10   23.07    3.13  15-0.09199 0.57128 0.66640-0.66854-0.63168 0.35817
   5   1  -6   58.05    3.40  15-0.09294 0.60565 0.66654-0.54141-0.63147 0.51851
   5   3  -2   66.83    3.05  15-0.09468 0.65187 0.66681-0.31072-0.63106 0.69531
   5   4  -1   49.87    2.81  15-0.09613 0.66980 0.66703-0.20050-0.63072 0.74734
   6   0 -24    2.77    1.89  15-0.08808 0.59011 0.66578-0.73522-0.63258-0.13071
   6   0 -23   10.88    2.09  14-0.08998 0.60019 0.66608-0.73077-0.63215-0.09752
   6   0 -22    9.63    1.92  15-0.09230 0.61076 0.66645-0.72467-0.63161-0.06128
   6   0 -21   57.18    2.30  15-0.09533 0.61845 0.66691-0.71946-0.63091-0.02436
   6   0 -20   47.03    2.26  15-0.09524 0.62393 0.66690-0.71446-0.63093 0.01311
   6   0 -19  152.74    2.85  15-0.09490 0.62917 0.66685-0.70798-0.63101 0.04944
   6   0 -18   35.71    2.47  15-0.09150 0.63163 0.66632-0.70224-0.63180 0.08611
   6   0 -17    9.05    2.50  14-0.08838 0.63244 0.66583-0.69625-0.63251 0.12264
   6   0 -16    0.09    1.95  14-0.08059 0.63401 0.66458-0.68719-0.63427 0.16221
   6   1 -10   52.37    2.93  14-0.08817 0.68436 0.66580-0.55245-0.63256 0.39193
   6   2  -7  539.27    4.20  15-0.09033 0.71571 0.66614-0.43101-0.63207 0.51655
   6   3  -5   12.80    2.69  15-0.08881 0.73508 0.66590-0.31552-0.63242 0.60567
   6   4  -4   -3.27    2.24  15-0.09214 0.75774 0.66642-0.20115-0.63165 0.66066
   6   6  -3    4.14    2.22  14-0.08736 0.78010 0.66567 0.00963-0.63275 0.72459
   6   8  -4   38.15    2.43  15-0.09314 0.79938 0.66658 0.21206-0.63142 0.72089
   7   1 -25   10.47    1.01  14-0.08417 0.69936 0.66516-0.62465-0.63347-0.13151
   7   1 -25    3.68    1.02  14-0.08019 0.69887 0.66451-0.62436-0.63436-0.13526
   7   1 -24    1.94    1.35  14-0.08928 0.70905 0.66597-0.62045-0.63231-0.09633
   7   1 -24    0.62    0.92  14-0.08417 0.70916 0.66516-0.61962-0.63347-0.10021
   7   1 -23   85.93    2.66  15-0.09009 0.71929 0.66610-0.61369-0.63212-0.06163
   7   1 -22   81.70    2.48  15-0.09165 0.72640 0.66634-0.60889-0.63176-0.02632
   7   1 -21    5.80    1.99  15-0.09164 0.73069 0.66634-0.60554-0.63177 0.00762
   7   1 -20    6.63    2.10  15-0.09018 0.73776 0.66611-0.59703-0.63210 0.04804
   7   1 -19   39.43    2.29  15-0.08909 0.74049 0.66594-0.59164-0.63235 0.08408
   7   1 -18  106.46    2.55  14-0.08493 0.74158 0.66528-0.58611-0.63330 0.12097
   7   2 -12   31.14    2.63  14-0.08836 0.79078 0.66583-0.44830-0.63252 0.35281
   7   3  -9   11.24    1.82  14-0.08099 0.81268 0.66464-0.32624-0.63418 0.47936
   7   4  -8    9.96    2.45  15-0.09453 0.84230 0.66679-0.21856-0.63110 0.52868
   7   5  -7    9.21    2.18  15-0.08988 0.85495 0.66607-0.10472-0.63217 0.58310
   7   6  -7    6.94    2.19  16-0.10254 0.87422 0.66799-0.00522-0.62920 0.59445
   8   3 -17   30.94    2.20  15-0.09065 0.88322 0.66619-0.36024-0.63199 0.20494
   8   3 -16   16.45    1.58  14-0.08099 0.87927 0.66464-0.35563-0.63418 0.24321
   8   4 -14    0.65    1.97  15-0.09135 0.91326 0.66630-0.23902-0.63183 0.33191
   8   5 -12    0.87    1.81  14-0.08378 0.92713 0.66510-0.12470-0.63356 0.41718
   8   6 -12   30.64    2.12  15-0.09239 0.94587 0.66646-0.02081-0.63159 0.43341
  -9   4 -12    0.03    1.11  15-0.09852-0.89592 0.66732-0.41429-0.63018 0.10387
  -9   5  -7    6.80    1.29  15-0.09909-0.85670 0.66741-0.28201-0.63005 0.29906
  -9   5  -7    1.65    0.82  15-0.10329-0.85771 0.66803-0.28038-0.62905 0.29806
  -9   6  -5    0.54    1.02  16-0.10568-0.83329 0.66838-0.16485-0.62847 0.38737
  -9   6  -5   -0.96    0.72  15-0.10409-0.83554 0.66815-0.16523-0.62885 0.38359
  -8   3  -6   24.21    2.36  15-0.10520-0.76021 0.66831-0.47568-0.62859 0.31959
  -8   4  -3   10.06    1.81  15-0.10390-0.73459 0.66812-0.35265-0.62890 0.44518
  -8   5  -1   33.20    2.28  16-0.10721-0.70692 0.66860-0.23785-0.62810 0.53297
  -8   6   0   31.20    1.92  16-0.10805-0.68979 0.66872-0.12833-0.62790 0.58452
  -8   7   0   49.90    2.07  15-0.10043-0.68771 0.66761-0.02177-0.62973 0.60254
  -8   8   0    2.83    1.22  15-0.10170-0.67381 0.66780 0.08044-0.62943 0.61827
  -7   1 -17   22.60    2.32  15-0.10544-0.73707 0.66834-0.73570-0.62853-0.09481
  -7   1 -16   14.36    1.85  15-0.10316-0.73581 0.66801-0.72945-0.62908-0.05846
  -7   1 -15   37.86    2.17  15-0.10005-0.73243 0.66755-0.72331-0.62982-0.02186
  -7   1 -14   69.79    2.38  15-0.09971-0.72671 0.66750-0.71771-0.62990 0.01442
  -7   1 -13    5.56    1.88  15-0.10269-0.71832 0.66794-0.71267-0.62919 0.05127
  -7   1 -12   36.60    2.37  15-0.10513-0.70856 0.66830-0.70766-0.62860 0.08668
  -7   1 -11    1.50    1.86  16-0.11045-0.69589 0.66906-0.70300-0.62731 0.12349
  -7   2  -4  195.76    3.08  16-0.10944-0.64563 0.66892-0.55853-0.62756 0.39296
  -7   3  -1    2.83    2.58  16-0.10687-0.61919 0.66855-0.43880-0.62818 0.51868
  -7   4   1   59.21    2.47  16-0.10754-0.59744 0.66865-0.32045-0.62802 0.60687
  -7   5   2   -0.04    1.85  15-0.10210-0.58515 0.66785-0.21126-0.62933 0.66142
  -7   7   3   34.33    2.09  15-0.10590-0.55634 0.66841 0.00474-0.62842 0.72762
  -6   0 -16   32.17    2.79  16-0.11472-0.62418 0.66965-0.82501-0.62625-0.05883
  -6   0 -15    9.34    2.32  16-0.11041-0.62196 0.66905-0.81818-0.62732-0.02086
  -6   0 -14    2.94    2.46  16-0.11204-0.61570 0.66928-0.81388-0.62692 0.01218
  -6   0 -13   50.81    2.90  16-0.11443-0.60771 0.66961-0.80773-0.62632 0.05042
  -6   1  -4   93.25    2.97  16-0.10721-0.55087 0.66860-0.65107-0.62810 0.39495
  -6   3   2  413.09    3.83  16-0.11037-0.49083 0.66905-0.40938-0.62733 0.64395
  -6   7   5    6.99    1.91  16-0.11005-0.43360 0.66900 0.02626-0.62741 0.81688
  -6   9   4    6.36    1.68  15-0.10634-0.42178 0.66847 0.23138-0.62831 0.81376
  -5   1  -1    0.51    3.27  16-0.10568-0.42515 0.66838-0.62606-0.62847 0.52274
  -5   2   2   58.15    3.24  16-0.11045-0.39375 0.66906-0.50275-0.62731 0.64534
  -5   4   5    3.85    2.76  15-0.10449-0.36153 0.66820-0.27427-0.62876 0.78819
  -5   6   6   23.80    2.01  15-0.09653-0.34295 0.66702-0.06193-0.63065 0.85761
  -5   8   6    5.21    1.77  15-0.10690-0.31079 0.66855 0.14444-0.62817 0.88641
  -4  -1 -21    1.62    2.65  17-0.12706-0.43912 0.67129-0.93758-0.62312-0.22376
  -4  -1  -9   16.83    3.76  16-0.11620-0.37781 0.66986-0.86790-0.62588 0.21478
  -4   1   1    1.30    4.03  16-0.10568-0.30541 0.66838-0.60314-0.62847 0.61129
  -4   3   5   97.40    3.69  15-0.10503-0.26323 0.66828-0.37065-0.62863 0.78868
  -4   4   6  350.20    3.52  15-0.09852-0.25394 0.66732-0.25917-0.63018 0.84252
  -4   6   7   21.33    2.30  15-0.09852-0.22684 0.66732-0.04603-0.63018 0.91096
  -4   7   7  108.44    2.72  15-0.10013-0.21566 0.66756 0.05914-0.62980 0.92681
  -4  10   5   20.50    1.47  15-0.09905-0.19754 0.66740 0.36223-0.63006 0.90249
  -4  10   5   13.44    1.14  15-0.10329-0.19472 0.66803 0.36665-0.62905 0.90239
  -3  -1  -6  647.44    6.40  15-0.10112-0.26738 0.66771-0.83862-0.62957 0.34358
  -3   0  -1  191.69    3.96  15-0.09892-0.22921 0.66738-0.70533-0.63009 0.54190
  -2   0   0 9382.41   21.77  16-0.10750-0.10779 0.66864-0.68965-0.62803 0.59368
  -2   4   7   59.32    3.42  15-0.10130-0.03053 0.66774-0.23245-0.62952 0.91291
  -1  -2 -13  786.48   14.72  20-0.17770-0.02724 0.67674-0.96979-0.60899 0.08813
  -1   4   7    5.96    4.01  16-0.10984 0.08611 0.66897-0.22284-0.62746 0.92781
   0  -2 -21  211.86    4.82  16-0.11749-0.02720 0.67003-0.99702-0.62556-0.16720
   1  -2 -21  171.69    3.69  16-0.10765 0.07095 0.66866-0.98510-0.62799-0.14727
   1  -2 -13  799.64    6.99  16-0.11196 0.12233 0.66927-0.94043-0.62694 0.14122
   1  -1 -30    6.05    1.86  16-0.11352 0.03457 0.66949-0.93124-0.62655-0.45839
   2  -1  -6   59.12    3.55  15-0.09892 0.26874 0.66738-0.78342-0.63009 0.43222
   2   0  -2 1612.07   10.04  15-0.10390 0.30894 0.66812-0.65704-0.62890 0.59149
   3   1  -1   63.95    4.37  15-0.10414 0.43122 0.66815-0.53608-0.62884 0.66199
   3   2   1   86.76    3.84  15-0.10060 0.45073 0.66763-0.41996-0.62969 0.75075
   4  -1 -25   76.48    2.67  16-0.10455 0.37755 0.66821-0.86945-0.62874-0.22242
   4  -1 -13   58.03    3.15  16-0.10797 0.45169 0.66871-0.80253-0.62791 0.21234
   4   2  -1   18.97    2.55  15-0.09693 0.54136 0.66708-0.42273-0.63056 0.69567
   4   8   1    3.15    2.58  16-0.11440 0.63627 0.66961 0.21646-0.62633 0.86330
   5   0 -29    4.79    1.48  16-0.10568 0.47261 0.66838-0.77617-0.62847-0.33381
   5   0 -29    3.56    1.01  15-0.10091 0.46922 0.66768-0.77725-0.62962-0.33761
   5   2  -4  140.32    3.34  16-0.11085 0.64588 0.66911-0.42889-0.62721 0.60236
   6   1 -11  162.85    3.41  16-0.10597 0.69664 0.66842-0.56137-0.62840 0.35156
   7   2 -13  113.90    2.75  15-0.10280 0.79922 0.66796-0.45612-0.62916 0.31409
   7   3 -10   17.25    2.51  16-0.10419 0.82795 0.66816-0.33499-0.62883 0.43853
   8   3 -23    9.39    1.54  16-0.11108 0.86796 0.66915-0.39810-0.62715-0.01811
   8   3 -22  116.60    2.70  16-0.11093 0.87381 0.66913-0.39255-0.62719 0.01810
   8   3 -20    9.74    1.95  16-0.10625 0.88123 0.66846-0.38152-0.62833 0.09084
   8   3 -19    0.73    1.74  15-0.10290 0.88408 0.66797-0.37310-0.62914 0.13078
   8   3 -18   34.84    1.83  15-0.09693 0.88399 0.66708-0.36755-0.63056 0.16778
   8   4 -15   69.58    2.40  16-0.10566 0.91955 0.66837-0.24838-0.62848 0.28976
   8   5 -13    2.24    1.68  16-0.10386 0.93721 0.66811-0.13313-0.62891 0.37778
   8   6 -13    6.70    1.65  16-0.11204 0.95690 0.66928-0.03094-0.62692 0.39240
  -9   4  -8   11.71    1.75  17-0.12611-0.84701 0.67130-0.39614-0.62302 0.23869
  -9   5  -6    8.23    0.98  16-0.11110-0.83836 0.66929-0.27924-0.62680 0.33312
  -9   5  -6    3.56    0.89  16-0.11428-0.84035 0.66973-0.27671-0.62602 0.33100
  -9   5  -5   11.05    1.55  17-0.12423-0.82064 0.67106-0.27448-0.62350 0.36493
  -9   6  -4   22.81    1.54  16-0.11428-0.81227 0.66973-0.16283-0.62602 0.42050
  -9   6  -4   18.90    1.21  16-0.11825-0.81418 0.67027-0.16020-0.62502 0.41833
  -8   2 -17    3.95    1.78  17-0.12276-0.81771 0.67087-0.64392-0.62388-0.10046
  -8   2 -15    1.01    1.30  16-0.11428-0.81107 0.66973-0.63212-0.62602-0.02313
  -8   2 -15    2.61    0.91  16-0.11904-0.81180 0.67037-0.63291-0.62482-0.02853
  -8   2 -14   35.66    2.22  16-0.11693-0.80695 0.67009-0.62616-0.62536 0.00863
  -8   2 -13    6.12    1.79  17-0.11969-0.79913 0.67046-0.62007-0.62466 0.04791
  -8   2 -12   57.31    2.27  16-0.12101-0.78998 0.67064-0.61624-0.62433 0.08112
  -8   2 -11    4.08    1.69  17-0.12441-0.77954 0.67108-0.61058-0.62346 0.11722
  -8   3  -5  182.35    3.14  16-0.11938-0.73963 0.67042-0.47249-0.62474 0.35247
  -8   4  -2   17.09    2.13  16-0.12093-0.71039 0.67063-0.35053-0.62435 0.47575
  -8   7   1    8.99    1.65  17-0.12356-0.65810 0.67097-0.01958-0.62368 0.63333
  -8   8   1   20.01    1.65  17-0.12613-0.64416 0.67130 0.08434-0.62301 0.64857
  -7   1 -10   25.51    2.42  16-0.11825-0.68289 0.67027-0.69822-0.62502 0.15753
  -7   1  -9    8.21    2.14  17-0.12654-0.66824 0.67136-0.69368-0.62291 0.19068
  -7   6   3   23.49    1.70  16-0.11269-0.55946 0.66951-0.10284-0.62641 0.71065
  -6   0 -18    3.89    2.19  17-0.13348-0.62057 0.67223-0.83931-0.62110-0.13739
  -6   0 -17   97.55    3.29  16-0.12126-0.62520 0.67067-0.83124-0.62426-0.09787
  -6   0 -12   79.85    2.95  16-0.11976-0.59679 0.67047-0.80327-0.62464 0.08519
  -6   0 -11    1.61    2.61  17-0.12618-0.58268 0.67131-0.79907-0.62300 0.12060
  -6   2   0   72.32    3.01  16-0.11858-0.50504 0.67031-0.52658-0.62494 0.55291
  -6   6   5    2.51    1.88  16-0.11308-0.43704 0.66956-0.08024-0.62631 0.80153
  -6   8   5   18.71    2.00  16-0.12043-0.41166 0.67056 0.12952-0.62447 0.83107
  -5   0 -25    0.05    1.76  18-0.13851-0.54654 0.67283-0.86997-0.61976-0.37424
  -5   0  -5   70.85    3.34  16-0.11879-0.44813 0.67034-0.75225-0.62489 0.35758
  -5   3   4   99.02    3.26  16-0.11680-0.36476 0.67007-0.38882-0.62539 0.73242
  -5   5   6   32.55    2.13  16-0.11467-0.33565 0.66978-0.16770-0.62592 0.83718
  -4   5   7   13.02    2.67  16-0.11757-0.21802 0.67018-0.15288-0.62519 0.89065
  -4   8   7   34.72    2.27  16-0.11985-0.18486 0.67048 0.16255-0.62462 0.93857
  -3   3   6   19.98    3.59  16-0.12160-0.13143 0.67071-0.35658-0.62418 0.83812
  -3   4   7  105.95    3.60  16-0.12142-0.11680 0.67069-0.24556-0.62422 0.89067
  -2   6   8    6.10    2.72  16-0.12160 0.01776 0.67071-0.02217-0.62418 0.97581
  -2   7   8    2.88    2.84  17-0.13419 0.03984 0.67231 0.08265-0.62091 0.99041
  -1   1   3 1558.98   12.54  17-0.12570 0.04686 0.67125-0.55902-0.62313 0.73201
   0  -2 -20  189.20    4.80  18-0.14144 0.00347 0.67317-0.99453-0.61897-0.13744
   0  -2 -12 1146.85   10.42  17-0.12727 0.03595 0.67145-0.94773-0.62272 0.15593
   0   9   6   10.16    3.41  17-0.13499 0.26365 0.67241 0.30200-0.62070 0.98413
   1  -2 -20   74.39    2.99  17-0.12211 0.09161 0.67078-0.98140-0.62405-0.11461
   1  -2 -19  214.88    4.24  17-0.13467 0.10981 0.67237-0.97697-0.62078-0.08154
   1  -2 -14   -0.97    3.51  18-0.13379 0.13721 0.67226-0.94724-0.62102 0.10137
   2  -1 -29   62.57    3.14  17-0.12312 0.15682 0.67091-0.91669-0.62379-0.40922
   2   5   5    0.09    4.32  18-0.14997 0.44829 0.67414-0.10383-0.61664 0.91282
   3  -1 -27   24.08    2.32  17-0.12873 0.28303 0.67164-0.89476-0.62234-0.31972
   3  -1  -9  483.16    5.24  16-0.11889 0.37823 0.67035-0.79246-0.62486 0.33555
   3   0  -4  253.99    4.19  16-0.11070 0.41075 0.66923-0.65880-0.62690 0.53467
   3   4   3    8.13    3.76  17-0.12602 0.50886 0.67129-0.20400-0.62304 0.84961
   3   9   2   11.42    3.31  18-0.14697 0.57672 0.67380 0.31094-0.61747 0.88778
   4  -1 -24    2.31    1.96  17-0.11873 0.39598 0.67033-0.86445-0.62490-0.18876
   4  -1 -23  244.18    3.54  17-0.12366 0.40890 0.67099-0.86150-0.62365-0.15446
   4  -1 -14  363.52    4.07  17-0.12094 0.45832 0.67063-0.80977-0.62434 0.17192
   4   0 -31    4.73    1.35  17-0.12689 0.37502 0.67140-0.80191-0.62282-0.43101
   4   0  -7 1001.05    6.24  16-0.12017 0.50925 0.67053-0.66587-0.62454 0.44130
   4   3   0   -2.62    2.83  17-0.12459 0.58770 0.67111-0.31021-0.62341 0.74591
   4   4   1  695.10    5.79  17-0.12542 0.60418 0.67121-0.20439-0.62320 0.79456
   4   9   0   18.92    2.58  17-0.13115 0.65706 0.67194 0.31179-0.62171 0.83721
   5   0 -28   -1.17    1.20  16-0.11983 0.49139 0.67048-0.77397-0.62462-0.29980
   5   0 -28    2.81    0.78  16-0.11586 0.49026 0.66995-0.77324-0.62562-0.30434
   5   0 -11  103.92    2.56  16-0.11189 0.58496 0.66940-0.67697-0.62661 0.31662
   5   1  -7  511.17    4.67  17-0.12367 0.63101 0.67099-0.55134-0.62365 0.47421
   5   5  -1  148.72    3.81  17-0.12836 0.71303 0.67159-0.10150-0.62244 0.75508
   5   7  -1   10.15    2.79  17-0.12988 0.73443 0.67178 0.10628-0.62204 0.78628
   6   1 -29    9.05    1.73  17-0.12344 0.60918 0.67096-0.66404-0.62371-0.30679
   6   1 -12  141.64    3.38  17-0.12248 0.70740 0.67083-0.56863-0.62395 0.31127
   6   2  -8    7.30    2.37  16-0.11666 0.73580 0.67005-0.44109-0.62542 0.47353
   6   3  -6   44.73    2.85  17-0.12101 0.76165 0.67064-0.32639-0.62433 0.56123
   6   5  -4    9.89    2.61  17-0.12221 0.79657 0.67080-0.10669-0.62402 0.66466
   6   7  -4    4.50    2.11  17-0.12212 0.81875 0.67078 0.10219-0.62404 0.69656
   7   2 -15   46.31    2.16  17-0.12499 0.81038 0.67116-0.47104-0.62331 0.23568
   7   2 -14  137.36    2.33  16-0.11428 0.80549 0.66973-0.46401-0.62602 0.27457
   7   3 -11   46.25    2.41  17-0.12156 0.84088 0.67071-0.34360-0.62419 0.39691
   7   4  -9   16.46    2.67  16-0.11968 0.86116 0.67046-0.22626-0.62466 0.48612
   7   5  -8    8.21    1.97  16-0.11849 0.87584 0.67030-0.11666-0.62496 0.54007
   7   6  -8    9.62    1.88  17-0.12443 0.89586 0.67108-0.01203-0.62345 0.55370
   7   7  -8   44.71    2.49  17-0.12187 0.90166 0.67075 0.09148-0.62411 0.56932
   8   4 -17   18.87    2.01  17-0.12360 0.92703 0.67098-0.26162-0.62367 0.21299
   8   4 -16   21.36    1.89  16-0.11657 0.92393 0.67004-0.25577-0.62545 0.25040
   8   5 -15    2.59    1.70  17-0.12697 0.95259 0.67141-0.14612-0.62280 0.29923
   8   5 -14    7.69    1.41  16-0.11428 0.94563 0.66973-0.14063-0.62602 0.33809
   8   6 -14    8.69    1.58  17-0.12443 0.96639 0.67108-0.03561-0.62345 0.35308
  -9   4  -7   12.85    2.05  17-0.13727-0.83035 0.67255-0.39252-0.62005 0.27321
  -9   6  -3   17.91    1.32  17-0.13120-0.79096 0.67181-0.15940-0.62165 0.45216
  -9   6  -3    5.88    0.95  17-0.13423-0.79208 0.67218-0.15766-0.62086 0.45104
  -8   2 -10   53.27    2.17  17-0.13219-0.76835 0.67193-0.60612-0.62139 0.14906
  -8   2  -9   28.36    2.35  18-0.13895-0.75422 0.67275-0.60112-0.61960 0.18491
  -8   3  -4   14.99    2.40  17-0.13490-0.71670 0.67226-0.46968-0.62068 0.38558
  -8   4  -1    4.42    1.94  17-0.13754-0.68316 0.67258-0.34859-0.61998 0.50749
  -8   5   0  105.09    2.30  17-0.12869-0.67995 0.67149-0.23524-0.62231 0.56280
  -8   6   1   21.36    1.85  17-0.13205-0.66057 0.67191-0.12565-0.62143 0.61482
  -7   1 -21   10.83    2.09  18-0.14554-0.71987 0.67351-0.76244-0.61782-0.24932
  -7   1 -20    7.54    1.66  17-0.13141-0.72854 0.67183-0.75514-0.62160-0.20935
  -7   1 -20   -2.65    0.87  17-0.13740-0.72600 0.67256-0.75758-0.62001-0.21579
  -7   1  -8   42.67    2.72  18-0.13823-0.65162 0.67266-0.68929-0.61979 0.22352
  -7   2  -3  305.04    3.13  17-0.12948-0.61981 0.67159-0.55602-0.62210 0.42347
  -7   3   0   15.81    1.99  17-0.13106-0.59136 0.67179-0.43577-0.62169 0.54634
  -7   4   2  174.46    2.99  17-0.13541-0.56312 0.67232-0.31954-0.62054 0.63594
  -7   5   3    8.78    1.77  17-0.13106-0.55127 0.67179-0.20787-0.62169 0.68964
  -7   6   4   24.17    2.05  18-0.14214-0.52295 0.67312-0.10021-0.61874 0.73910
  -7   7   4    1.23    2.04  18-0.13779-0.51863 0.67261 0.00600-0.61991 0.75657
  -7   8   4   18.86    1.72  18-0.14254-0.50212 0.67317 0.11021-0.61863 0.77030
  -6   0 -19   71.10    3.21  18-0.14244-0.61722 0.67316-0.84439-0.61866-0.17636
  -6   0 -10   66.84    3.03  17-0.13573-0.56856 0.67236-0.79433-0.62046 0.15331
  -6   1  -3  180.32    3.26  17-0.13146-0.52070 0.67184-0.64929-0.62158 0.42457
  -6   4   4  126.43    2.65  17-0.12869-0.44985 0.67149-0.29677-0.62231 0.72786
  -6   5   5  123.79    2.45  17-0.13146-0.43090 0.67184-0.18697-0.62158 0.77949
  -6   9   5    0.02    1.37  17-0.13792-0.38089 0.67263 0.22801-0.61988 0.83953
  -5   1   0   34.70    3.39  18-0.13797-0.38854 0.67263-0.62260-0.61986 0.54881
  -5   6   7  215.19    3.32  18-0.14347-0.28924 0.67327-0.06204-0.61838 0.88249
  -5   7   7   14.69    2.04  18-0.14175-0.28090 0.67308 0.04381-0.61885 0.89890
  -5   9   6   32.72    2.30  17-0.13800-0.26912 0.67264 0.24839-0.61985 0.89563
  -4  -1  -8   77.29    3.51  18-0.14043-0.34685 0.67292-0.86600-0.61920 0.24340
  -4   0  -2  148.15    3.33  17-0.12869-0.31349 0.67149-0.72590-0.62231 0.48029
  -4   2   4  237.63    4.41  18-0.13846-0.24600 0.67269-0.48465-0.61973 0.72731
  -3   6   8  362.43    4.40  17-0.13165-0.08023 0.67186-0.03274-0.62154 0.95662
  -3   7   8    4.85    2.32  17-0.13599-0.06415 0.67240 0.07137-0.62039 0.97208
  -3   9   7   40.45    2.58  17-0.13727-0.04938 0.67255 0.27543-0.62005 0.96713
  -3  10   6    4.84    1.40  18-0.13684-0.04445 0.67250 0.37267-0.62016 0.94842
  -3  10   6    0.26    0.83  17-0.13740-0.04898 0.67256 0.37578-0.62001 0.94651
  -2  -1 -27    5.12    3.31  22-0.21007-0.17561 0.67911-0.95752-0.59849-0.43154
  -2  -1  -4   67.08    4.82  17-0.13630-0.11305 0.67243-0.82107-0.62031 0.42448
  -2   1   3    1.55    3.81  17-0.12869-0.05864 0.67149-0.57475-0.62231 0.70970
  -2   2   5   30.92    4.36  17-0.13333-0.03009 0.67207-0.45638-0.62109 0.80023
  -2   5   8   80.58    3.84  18-0.14464 0.02983 0.67341-0.12830-0.61806 0.95406
  -2   9   7   18.50    2.49  18-0.14019 0.05965 0.67289 0.28635-0.61927 0.98437
  -1  -2 -18  384.74    8.32  20-0.17439-0.06014 0.67643-0.99748-0.60959-0.09255
  -1   2   5   79.48    5.80  18-0.14604 0.08987 0.67357-0.44648-0.61768 0.81442
   1  -2 -18  314.56    4.76  18-0.14077 0.12188 0.67296-0.97246-0.61911-0.04718
   1  -2 -17   28.03    3.21  18-0.14521 0.13230 0.67347-0.96700-0.61791-0.01183
   1  -2 -16  228.08    4.48  18-0.14421 0.13743 0.67336-0.96122-0.61818 0.02502
   1  -2 -15   10.63    2.90  18-0.13873 0.13793 0.67272-0.95476-0.61966 0.06348
   1  -1 -29    7.76    2.12  18-0.14868 0.07515 0.67386-0.93121-0.61695-0.43443
   3  -1 -26    1.78    2.08  18-0.14281 0.30299 0.67320-0.89311-0.61856-0.28993
   3   3   2  128.45    4.09  18-0.13791 0.50477 0.67262-0.31509-0.61988 0.79359
   4  -1 -22  196.85    3.13  17-0.13289 0.42328 0.67202-0.85625-0.62121-0.12036
   4  -1 -21   84.34    2.87  18-0.13793 0.43394 0.67263-0.85190-0.61987-0.08564
   4  -1 -20  245.63    3.38  18-0.14175 0.44415 0.67308-0.84644-0.61885-0.05024
   4  -1 -19   79.85    2.75  18-0.14367 0.45167 0.67330-0.84118-0.61832-0.01478
   4  -1 -18  232.70    3.38  18-0.14372 0.45773 0.67330-0.83533-0.61831 0.02129
   4  -1 -17   50.76    2.89  18-0.14135 0.46088 0.67303-0.82962-0.61895 0.05861
   4  -1 -16  169.46    3.49  18-0.13719 0.46258 0.67254-0.82328-0.62007 0.09545
   4  -1 -15   51.28    2.35  17-0.12987 0.46157 0.67164-0.81658-0.62200 0.13427
   4   1  -4   14.85    3.77  18-0.13805 0.55427 0.67264-0.54761-0.61984 0.56210
   5   0 -27  129.57    2.94  17-0.13213 0.51186 0.67192-0.76803-0.62141-0.26885
   5   0 -26   22.27    1.89  18-0.14214 0.52743 0.67312-0.76518-0.61874-0.23590
   5   0 -12   12.92    2.24  17-0.12948 0.59473 0.67159-0.68579-0.62210 0.27556
   5   3  -3  242.79    3.92  18-0.14119 0.69306 0.67301-0.32257-0.61900 0.64711
   5   6  -1   54.03    2.83  18-0.13910 0.73455 0.67277 0.00130-0.61956 0.76849
   6   1 -28   11.20    1.59  18-0.13740 0.62791 0.67256-0.65903-0.62001-0.27226
   6   1 -28    7.07    1.05  17-0.13344 0.62666 0.67208-0.65900-0.62106-0.27557
   6   1 -13   46.63    2.91  18-0.13707 0.71537 0.67253-0.57613-0.62010 0.27158
   6   2  -9  107.42    2.91  18-0.14007 0.75300 0.67288-0.44974-0.61930 0.43177
   6   4  -5  126.62    2.94  17-0.13176 0.78923 0.67188-0.21772-0.62151 0.61087
   6   6  -4   37.94    2.31  17-0.13230 0.81661 0.67194-0.00227-0.62136 0.67891
   6   8  -5  104.87    3.30  18-0.13819 0.83872 0.67266 0.19987-0.61980 0.67282
   6   8  -5   30.97    1.63  17-0.13344 0.83695 0.67208 0.20460-0.62106 0.67487
   7   2 -27    4.13    1.14  18-0.13647 0.74877 0.67245-0.53819-0.62026-0.20034
   7   2 -26    1.83    1.47  17-0.13905 0.75900 0.67276-0.53609-0.61957-0.16811
   7   2 -17    3.59    1.97  18-0.14135 0.81592 0.67303-0.48222-0.61895 0.16109
   7   2 -16  103.84    2.41  17-0.13516 0.81399 0.67229-0.47715-0.62061 0.19644
   7   3 -12    8.37    2.21  18-0.13817 0.85220 0.67266-0.34945-0.61981 0.35762
   7   4 -10   12.85    2.26  18-0.13920 0.87529 0.67278-0.23643-0.61953 0.44555
   7   5  -9   16.31    2.08  18-0.14174 0.89455 0.67307-0.12585-0.61885 0.49705
   8   4 -20   97.51    2.55  18-0.14150 0.92652 0.67305-0.28062-0.61891 0.09896
   8   4 -19   65.78    2.42  18-0.13759 0.92834 0.67259-0.27413-0.61996 0.13573
   8   4 -18   20.76    1.86  17-0.13288 0.92814 0.67202-0.26893-0.62121 0.17350
   8   5 -16    7.64    1.89  18-0.13794 0.95717 0.67263-0.15277-0.61987 0.26242
   8   6 -15   17.68    1.71  18-0.13858 0.97360 0.67270-0.04343-0.61970 0.31310
   8   6 -15    2.53    0.86  17-0.13581 0.97411 0.67237-0.04064-0.62044 0.31295
  -9   3 -13   -1.97    1.27  19-0.15372-0.86072 0.67450-0.53245-0.61573 0.03353
  -9   3 -12    2.89    1.81  18-0.15542-0.85308 0.67468-0.52678-0.61525 0.06839
  -9   3 -11   -2.30    1.65  19-0.15766-0.84377 0.67491-0.52068-0.61462 0.10453
  -9   5  -3    7.49    1.92  19-0.15433-0.78015 0.67456-0.26655-0.61556 0.42877
  -9   6  -2   18.87    1.36  18-0.14888-0.76815 0.67398-0.15595-0.61707 0.48410
  -9   6  -2    7.75    0.99  18-0.15083-0.77025 0.67419-0.15378-0.61653 0.48189
  -8   2  -8    5.92    1.93  18-0.14846-0.73972 0.67393-0.59403-0.61719 0.22116
  -8   2  -7   26.04    2.14  19-0.15800-0.72357 0.67495-0.59198-0.61452 0.25066
  -8   3  -3  210.41    3.19  18-0.15115-0.69541 0.67422-0.46517-0.61644 0.41610
  -8   5   1    3.40    2.11  18-0.15122-0.65243 0.67423-0.23464-0.61642 0.59114
  -8   6   2   25.12    2.06  19-0.15510-0.63130 0.67465-0.12246-0.61534 0.64387
  -8   7   2    8.81    1.58  18-0.14767-0.62736 0.67384-0.01754-0.61740 0.66314
  -8   8   2    3.40    1.28  18-0.14932-0.61359 0.67402 0.08512-0.61695 0.67791
  -7   1  -7   30.34    2.72  18-0.15184-0.63155 0.67430-0.68630-0.61625 0.25677
  -7   2  -2    3.19    2.64  18-0.15083-0.59509 0.67419-0.55130-0.61653 0.45326
  -7   3   1    7.20    2.54  19-0.15633-0.55882 0.67477-0.43160-0.61500 0.57748
  -6   0 -20    3.79    2.03  19-0.16198-0.60459 0.67535-0.85351-0.61339-0.21912
  -6   0  -9    1.83    2.46  18-0.14648-0.55038 0.67371-0.79007-0.61773 0.18803
  -6   0  -8  192.06    3.23  19-0.15995-0.53217 0.67515-0.78603-0.61397 0.21905
  -6   1  -2  128.06    3.24  19-0.15630-0.48890 0.67477-0.64747-0.61500 0.45368
  -6   2   1   14.45    2.72  18-0.14885-0.46940 0.67397-0.52465-0.61708 0.58044
  -6   3   3    4.63    2.19  18-0.14411-0.45165 0.67344-0.40884-0.61838 0.67038
  -6   6   6    8.72    2.63  18-0.15122-0.39513 0.67423-0.07882-0.61642 0.82636
  -6   7   6    8.06    1.96  18-0.14901-0.38822 0.67399 0.02801-0.61703 0.84363
  -6   8   6    1.52    1.57  18-0.15319-0.37014 0.67444 0.12666-0.61587 0.85540
  -5   0  -4  397.13    3.83  18-0.14609-0.41477 0.67366-0.75065-0.61784 0.38578
  -5   2   3   84.45    3.49  18-0.15186-0.34645 0.67430-0.50284-0.61624 0.67056
  -5   4   6  984.12    5.38  18-0.15025-0.30925 0.67413-0.27703-0.61669 0.81191
  -5   8   7   84.56    2.64  19-0.15507-0.25799 0.67464 0.14697-0.61535 0.91028
  -4  -1 -22   26.16    3.21  19-0.16890-0.40292 0.67602-0.94765-0.61139-0.27269
  -4   1   2  539.03    5.56  19-0.15420-0.25288 0.67455-0.60197-0.61559 0.63463
  -4   4   7   14.40    3.14  18-0.15432-0.19048 0.67456-0.26362-0.61556 0.86290
  -4   6   8   39.28    2.55  19-0.15491-0.16456 0.67463-0.04660-0.61539 0.93180
  -4   7   8   10.02    2.28  19-0.15638-0.15231 0.67478 0.05843-0.61498 0.94800
  -4   9   7   17.07    1.96  18-0.15452-0.13998 0.67458 0.26188-0.61550 0.94412
  -3  -1  -5   82.82    4.07  18-0.15158-0.21047 0.67427-0.83952-0.61632 0.36702
  -3   2   5  135.37    4.51  19-0.15613-0.11564 0.67475-0.46996-0.61505 0.77634
  -3   5   8   54.70    2.98  18-0.15102-0.07106 0.67421-0.14011-0.61648 0.93516
  -3   8   8   13.53    2.55  19-0.16084-0.03121 0.67524 0.17216-0.61372 0.98036
  -1  -2 -17   -0.53    4.50  18-0.15867-0.07136 0.67502-0.99465-0.61433-0.05331
  -1   6   8   80.88    3.85  18-0.15341 0.15590 0.67447-0.01351-0.61581 0.98565
  -1   7   8    0.85    2.92  18-0.15717 0.17057 0.67486 0.09009-0.61476 0.99776
   0  -2 -19   49.39    3.54  19-0.16246 0.02997 0.67540-0.99101-0.61325-0.10718
   0  -2 -13   36.59    4.45  19-0.16064 0.06429 0.67522-0.95654-0.61377 0.11244
   0  -1  -4   11.18    8.69  19-0.16184 0.12862 0.67534-0.80109-0.61343 0.45406
   1   0  -1  849.58   11.24  19-0.15305 0.25766 0.67443-0.66850-0.61591 0.59715
   2  -1 -28    6.61    2.04  18-0.15132 0.19156 0.67424-0.91465-0.61640-0.37919
   2  -1  -7   11.37    4.29  18-0.15079 0.31444 0.67418-0.79484-0.61654 0.38388
   2   6   5   15.69    5.00  22-0.20308 0.51097 0.67876-0.00257-0.60093 0.91373
   3  -1 -10  217.41    3.51  18-0.14530 0.39912 0.67358-0.80132-0.61805 0.29250
   4   0 -30    5.45    1.31  19-0.15199 0.40464 0.67431-0.79768-0.61621-0.39783
   4   0 -30    2.84    0.85  18-0.14451 0.39963 0.67349-0.79899-0.61827-0.40242
   4   0  -8   23.40    3.76  18-0.15043 0.53389 0.67415-0.67508-0.61664 0.39704
   4   2  -2  826.09    5.82  19-0.15528 0.59562 0.67466-0.43256-0.61529 0.64586
   5   0 -25  255.81    3.49  19-0.15328 0.54432 0.67445-0.76009-0.61585-0.20126
   5   0 -14   38.65    2.58  19-0.15470 0.61008 0.67460-0.69865-0.61545 0.19737
   5   0 -13   39.97    2.14  18-0.14293 0.60376 0.67331-0.69226-0.61870 0.23657
   5   1  -8    3.32    3.16  18-0.15212 0.65273 0.67433-0.55988-0.61617 0.43118
   5   2  -5 1486.62    6.43  18-0.14933 0.67822 0.67403-0.43887-0.61695 0.55635
   5   4  -2   18.73    2.81  18-0.15040 0.71704 0.67414-0.21401-0.61665 0.69694
   5   8  -2    4.16    2.11  18-0.15124 0.76167 0.67423 0.20647-0.61642 0.76253
   5   9  -3   10.07    1.28  18-0.14846 0.76664 0.67393 0.30882-0.61719 0.74221
   6   1 -27    3.48    0.85  18-0.14767 0.64268 0.67384-0.65665-0.61740-0.23710
   6   1 -27    3.72    0.85  18-0.14372 0.64242 0.67340-0.65527-0.61848-0.24163
   6   1 -26    9.21    1.88  19-0.15414 0.65842 0.67454-0.65024-0.61561-0.20553
   6   1 -15   10.01    2.38  19-0.15698 0.72377 0.67484-0.59199-0.61481 0.19181
   6   1 -14  170.93    3.02  18-0.14878 0.72183 0.67396-0.58270-0.61710 0.23233
   6   3  -7    5.62    2.66  18-0.15089 0.78624 0.67420-0.33430-0.61651 0.51678
   6   5  -5    0.43    2.25  18-0.15319 0.82579 0.67444-0.11370-0.61587 0.62297
   6   7  -5    3.19    2.02  20-0.16795 0.85384 0.67593 0.09011-0.61167 0.64841
   7   2 -25    3.00    0.88  18-0.14688 0.77175 0.67375-0.52982-0.61762-0.13144
   7   2 -25    4.74    0.88  18-0.14293 0.77172 0.67331-0.52894-0.61870-0.13444
   7   2 -24   51.96    2.09  18-0.15072 0.78265 0.67418-0.52341-0.61656-0.09702
   7   2 -23   18.16    2.04  19-0.15322 0.79250 0.67445-0.51684-0.61587-0.06086
   7   2 -22    9.55    1.95  19-0.15366 0.79831 0.67449-0.51373-0.61574-0.02679
   7   2 -21   37.33    2.16  19-0.15409 0.80526 0.67454-0.50719-0.61562 0.01064
   7   2 -20   28.83    2.11  19-0.15377 0.81004 0.67451-0.50149-0.61571 0.04773
   7   2 -19    7.37    2.13  19-0.15243 0.81386 0.67436-0.49487-0.61609 0.08459
   7   2 -18   43.09    1.89  18-0.14648 0.81468 0.67371-0.49029-0.61773 0.12185
   7   3 -13   25.53    2.47  19-0.15301 0.86039 0.67442-0.35839-0.61593 0.31604
   7   4 -11   19.41    2.11  19-0.15872 0.88947 0.67502-0.24230-0.61432 0.40347
   7   6  -9    7.00    1.98  19-0.15273 0.91614 0.67439-0.01959-0.61600 0.50965
   8   4 -22    5.46    0.87  18-0.14767 0.91887 0.67384-0.29323-0.61740 0.02648
   8   4 -21    2.04    0.75  18-0.14609 0.92299 0.67366-0.28806-0.61784 0.06414
   8   4 -21    2.08    0.80  18-0.14293 0.92422 0.67331-0.28471-0.61870 0.06187
   8   5 -18   29.52    1.99  19-0.15497 0.96211 0.67463-0.16594-0.61538 0.18484
   8   5 -17   -2.80    1.13  19-0.15122 0.96050 0.67423-0.15797-0.61642 0.22686
   8   5 -17   -0.71    0.83  18-0.14451 0.96149 0.67349-0.15469-0.61827 0.22626
   8   6 -16    3.06    1.14  19-0.15280 0.97878 0.67440-0.05158-0.61598 0.27382
  -9   3 -10    5.48    1.31  20-0.16662-0.83195 0.67584-0.51679-0.61215 0.13976
  -9   3 -10    1.70    0.92  19-0.16657-0.83328 0.67583-0.51564-0.61217 0.13815
  -9   3  -9    0.31    1.83  20-0.16893-0.81882 0.67606-0.51064-0.61148 0.17748
  -9   4  -5   83.84    2.14  19-0.16027-0.79641 0.67521-0.38256-0.61398 0.33844
  -9   4  -4  114.64    2.68  20-0.17428-0.77690 0.67655-0.37851-0.60990 0.37094
  -8   2  -6   20.41    2.38  20-0.17084-0.70552 0.67624-0.58693-0.61092 0.28449
  -8   3  -2   15.13    2.28  19-0.16920-0.67249 0.67609-0.46036-0.61140 0.44683
  -8   4   0    9.60    1.61  19-0.16185-0.65710 0.67537-0.34333-0.61353 0.53815
  -7   1  -6   94.10    2.93  19-0.16563-0.61164 0.67574-0.68188-0.61244 0.28900
  -7   2  -1  128.37    2.91  20-0.17275-0.56439 0.67641-0.54939-0.61036 0.48413
  -7   4   3    2.25    2.01  19-0.16489-0.52945 0.67567-0.31597-0.61265 0.66431
  -7   5   4   35.22    1.90  19-0.16106-0.51532 0.67529-0.20667-0.61376 0.71743
  -7   6   5   39.03    2.21  20-0.17384-0.48609 0.67651-0.09591-0.61003 0.76649
  -7   7   5    7.51    2.02  19-0.16840-0.48243 0.67601 0.00834-0.61164 0.78304
  -7   8   5   39.15    1.89  20-0.17537-0.46421 0.67665 0.11307-0.60958 0.79748
  -6   0 -21    1.74    1.59  21-0.18464-0.58794 0.67744-0.86209-0.60679-0.26219
  -6   0  -7   48.17    2.71  20-0.17421-0.51194 0.67655-0.78106-0.60993 0.25137
  -6   4   5   34.64    2.51  19-0.16527-0.40831 0.67571-0.29503-0.61254 0.75388
  -6   5   6  132.39    3.12  19-0.16900-0.38764 0.67607-0.18538-0.61146 0.80510
  -5   0  -3    0.12    3.01  20-0.17169-0.38324 0.67632-0.74710-0.61067 0.41273
  -5   3   5    6.66    2.17  19-0.15949-0.31761 0.67513-0.38730-0.61421 0.75637
  -5   5   7   27.06    2.12  19-0.16067-0.28265 0.67525-0.16746-0.61387 0.86134
  -4  -1  -7  128.48    3.80  19-0.16828-0.31315 0.67600-0.86346-0.61167 0.27212
  -4   0  -1 1011.31    6.43  20-0.17081-0.26451 0.67624-0.72465-0.61093 0.50532
  -4   3   6  547.14    4.21  19-0.16027-0.20222 0.67521-0.37144-0.61398 0.81012
  -4   5   8  494.04    4.52  20-0.17427-0.15507 0.67655-0.15252-0.60991 0.91103
  -4   8   8   24.01    2.15  20-0.17870-0.12125 0.67694 0.16133-0.60859 0.95898
  -3   0   0  914.66    6.46  19-0.16146-0.16109 0.67533-0.70746-0.61364 0.56151
  -3   1   3   46.53    3.38  19-0.16185-0.13166 0.67537-0.58565-0.61353 0.68679
  -2   8   8   13.51    2.37  19-0.16866 0.08477 0.67603 0.18336-0.61156 0.99627
  -1  -2 -14    0.84    5.75  23-0.21901 0.00722 0.67976-0.97779-0.59581 0.04054
  -1  -1 -28    1.45    2.29  21-0.19770-0.08545 0.67844-0.95116-0.60273-0.44737
  -1   5   8   48.20    3.56  20-0.18153 0.17391 0.67719-0.12124-0.60773 0.96106
  -1   9   7   15.26    3.04  20-0.18103 0.20808 0.67714 0.29159-0.60788 0.98950
  -1  10   6    0.77    2.08  20-0.18146 0.21404 0.67718 0.39166-0.60776 0.96895
   0  -2 -18  204.04    4.59  20-0.17792 0.05132 0.67688-0.98684-0.60882-0.07523
   0  -2 -17    2.04    3.18  20-0.17744 0.05655 0.67683-0.98347-0.60896-0.04010
   0  -2 -14  283.24    5.57  20-0.18027 0.07725 0.67708-0.96457-0.60811 0.06902
   0   8   7    2.12    3.79  21-0.19457 0.31968 0.67821 0.19659-0.60372 0.98644
   2  -1 -27  118.06    3.49  20-0.17855 0.22392 0.67693-0.91128-0.60863-0.35079
   3  -1 -25   42.44    2.24  19-0.16490 0.33098 0.67567-0.88714-0.61265-0.25663
   3  -1 -11  499.62    4.94  20-0.16817 0.41591 0.67599-0.80923-0.61170 0.25003
   3   0  -5   69.55    3.33  19-0.16146 0.45551 0.67533-0.67035-0.61364 0.48548
   3   1  -2  227.37    4.94  20-0.17403 0.49639 0.67653-0.55025-0.60998 0.60652
   4   0 -29    5.97    1.63  20-0.16893 0.42801 0.67606-0.79486-0.61148-0.36789
   4   0 -29    2.99    0.90  19-0.16500 0.42466 0.67568-0.79560-0.61262-0.37170
   4   5   1   46.04    3.17  20-0.16998 0.65931 0.67616-0.10521-0.61117 0.79824
   4   7   1   40.00    3.13  20-0.17052 0.68077 0.67621 0.10324-0.61101 0.83048
   5   0 -24   10.31    1.59  19-0.16106 0.55849 0.67529-0.75596-0.61376-0.16681
   5   0 -23  108.82    2.91  20-0.16885 0.57165 0.67605-0.75058-0.61150-0.13354
   5   0 -22    0.31    2.24  20-0.17365 0.58088 0.67650-0.74701-0.61009-0.10088
   5   0 -16  443.41    3.89  20-0.17122 0.61479 0.67627-0.71188-0.61081 0.12001
   5   0 -15   96.97    2.76  19-0.16432 0.61396 0.67562-0.70520-0.61282 0.15830
   6   1 -25  130.01    2.82  19-0.16265 0.67225 0.67545-0.64557-0.61330-0.17100
   6   1 -24    7.05    1.96  20-0.16972 0.68302 0.67613-0.64169-0.61125-0.13833
   6   1 -23  160.23    2.84  20-0.17358 0.69454 0.67649-0.63617-0.61011-0.10128
   6   1 -17    0.17    2.42  20-0.17208 0.72823 0.67635-0.60210-0.61056 0.11611
   6   1 -16  127.14    3.08  19-0.16688 0.72800 0.67586-0.59596-0.61208 0.15445
   6   2 -10    9.22    2.06  19-0.16106 0.76916 0.67529-0.45652-0.61376 0.38950
   6   4  -6  208.10    3.20  19-0.16527 0.81642 0.67571-0.22682-0.61254 0.56531
   6   6  -5   35.69    2.46  20-0.16971 0.84839 0.67613-0.01319-0.61125 0.63241
   6   8  -6    9.35    1.85  20-0.17787 0.87122 0.67687 0.18947-0.60883 0.62523
   7   3 -14   16.47    2.06  19-0.16684 0.86799 0.67586-0.36394-0.61209 0.27569
   7   4 -12   48.94    2.13  20-0.17504 0.89971 0.67662-0.25077-0.60968 0.36247
   7   5 -10  142.91    2.86  19-0.16483 0.91058 0.67567-0.13379-0.61267 0.45452
   7   6 -10   -2.19    1.68  20-0.17444 0.93154 0.67657-0.03006-0.60986 0.46825
   7   7 -10   38.52    2.27  20-0.17185 0.93968 0.67633 0.07386-0.61062 0.48378
   8   5 -20   16.16    1.38  20-0.16823 0.96054 0.67599-0.17991-0.61168 0.10850
   8   5 -19   27.30    1.46  19-0.16185 0.96180 0.67537-0.17405-0.61353 0.14729
   8   5 -19   15.22    1.21  19-0.15870 0.96282 0.67505-0.17060-0.61443 0.14532
  -9   3  -8    1.24    1.57  21-0.18458-0.80623 0.67752-0.50794-0.60695 0.20709
  -9   3  -7   16.38    1.96  21-0.18662-0.79169 0.67769-0.50156-0.60632 0.24180
  -9   4  -3    9.11    1.68  21-0.18677-0.75604 0.67770-0.37386-0.60628 0.40398
  -9   6   0    2.22    1.69  21-0.18543-0.71906 0.67759-0.14675-0.60669 0.54756
  -8   2  -5   13.05    2.47  20-0.18405-0.68477 0.67748-0.58315-0.60711 0.31854
  -8   3  -1   96.35    2.38  21-0.18835-0.64619 0.67782-0.45739-0.60579 0.47827
  -8   4   1    2.51    2.15  21-0.18497-0.62719 0.67755-0.34108-0.60683 0.56930
  -8   5   2   71.41    2.04  20-0.17555-0.62099 0.67675-0.22951-0.60967 0.62353
  -8   6   3    5.94    1.70  21-0.18293-0.59924 0.67739-0.11872-0.60745 0.67429
  -8   8   3    9.06    1.31  20-0.17595-0.58112 0.67679 0.08847-0.60956 0.70781
  -7   1  -5   54.75    2.65  20-0.18105-0.59039 0.67723-0.67702-0.60802 0.32148
  -7   3   2    9.33    2.42  20-0.18375-0.52638 0.67745-0.42878-0.60720 0.60592
  -6   0  -6   21.07    2.71  21-0.18996-0.48951 0.67795-0.77689-0.60529 0.28249
  -6   1  -1  440.21    4.10  20-0.18330-0.45688 0.67742-0.64370-0.60734 0.48289
  -6   2   2  354.79    3.69  20-0.18083-0.43086 0.67721-0.52218-0.60809 0.60865
  -6   3   4  478.95    3.70  20-0.17869-0.41040 0.67703-0.40608-0.60873 0.69785
  -6   6   7   29.30    2.53  21-0.19085-0.34976 0.67802-0.07628-0.60502 0.85162
  -6   7   7   31.01    2.32  21-0.18642-0.34423 0.67767 0.02902-0.60639 0.86792
  -6   9   6    6.13    1.53  20-0.18179-0.33345 0.67729 0.23179-0.60780 0.86619
  -6   9   6    4.97    0.86  20-0.18458-0.33279 0.67752 0.23517-0.60695 0.86603
  -5  -1 -16   60.82    3.05  21-0.19667-0.44685 0.67845-0.92721-0.60320-0.08059
  -5  -1 -15  220.78    4.09  21-0.18813-0.44836 0.67781-0.92044-0.60586-0.04117
  -5  -1 -14    1.25    2.29  21-0.18693-0.44483 0.67771-0.91452-0.60623-0.00390
  -5  -1 -13  344.48    4.62  21-0.18703-0.43742 0.67772-0.90915-0.60620 0.03173
  -5  -1 -12   31.19    3.10  21-0.19258-0.42607 0.67815-0.90405-0.60448 0.06727
  -5   1   1   73.38    2.76  20-0.17516-0.34583 0.67672-0.62055-0.60979 0.57553
  -5   6   8    8.75    2.26  21-0.18957-0.23733 0.67792-0.05954-0.60541 0.90469
  -5   7   8    2.31    2.02  20-0.18551-0.23132 0.67760 0.04449-0.60667 0.91986
  -1  -2 -16  190.32    6.61  23-0.22037-0.00239 0.67991-0.98942-0.59549-0.03381
  -1  -2 -15    1.78    4.95  24-0.23057 0.01348 0.68040-0.98386-0.59203-0.00001
   0  -2 -16  223.04    4.86  21-0.19283 0.07800 0.67817-0.97676-0.60440-0.00711
   0  -2 -15   54.75    3.77  21-0.19056 0.08161 0.67800-0.97099-0.60511 0.02994
   1  -1 -28    1.43    2.15  21-0.18711 0.11765 0.67773-0.92900-0.60618-0.40863
   2   0  -3   44.83    5.77  21-0.18849 0.38624 0.67784-0.67302-0.60575 0.53194
   2   1   0   94.58    5.63  21-0.18556 0.41190 0.67760-0.55091-0.60665 0.65804
   2   2   2  818.00    8.13  21-0.18871 0.43827 0.67785-0.43453-0.60568 0.74605
   3  -1 -24   27.14    2.30  20-0.17987 0.35226 0.67713-0.88245-0.60838-0.22494
   3  -1 -23   41.36    2.42  21-0.19107 0.36899 0.67803-0.87907-0.60495-0.19129
   3  -1 -12  266.24    4.12  21-0.18526 0.42745 0.67758-0.81667-0.60674 0.20912
   3   0 -31   21.35    2.01  20-0.18415 0.32407 0.67749-0.81741-0.60708-0.46306
   3   0 -31   12.57    1.34  20-0.17830 0.31907 0.67699-0.81842-0.60885-0.46676
   3   2   0   70.70    3.77  21-0.18922 0.53282 0.67789-0.43640-0.60552 0.69035
   3   5   3  139.06    4.10  21-0.19637 0.58918 0.67843-0.10729-0.60329 0.84469
   3   7   3   15.19    3.36  22-0.19927 0.61289 0.67863 0.10169-0.60237 0.87613
   4   0 -28   12.89    2.08  21-0.18497 0.45021 0.67755-0.79119-0.60683-0.33762
   4   0  -9 1123.05    5.65  20-0.17595 0.55349 0.67679-0.68372-0.60956 0.35394
   4   1  -5  204.60    4.14  20-0.18019 0.59190 0.67716-0.55711-0.60828 0.51341
   4   6   1   44.76    2.77  21-0.18530 0.68501 0.67758-0.00174-0.60673 0.80979
   5   0 -21  205.68    2.83  20-0.17752 0.59246 0.67692-0.74049-0.60909-0.06294
   5   0 -20  225.13    3.14  20-0.18059 0.60054 0.67719-0.73502-0.60816-0.02773
   5   0 -19   47.65    2.47  20-0.18182 0.60729 0.67729-0.72915-0.60779 0.00771
   5   0 -18  302.41    3.43  20-0.17939 0.61142 0.67709-0.72377-0.60852 0.04529
   5   0 -17   19.09    1.89  20-0.17595 0.61426 0.67679-0.71775-0.60956 0.08267
   5   1 -30    1.42    1.15  20-0.18301 0.55365 0.67739-0.68740-0.60743-0.37367
   5   1 -30    3.23    0.69  20-0.17830 0.55114 0.67699-0.68695-0.60885-0.37902
   5   1  -9  435.36    3.63  20-0.17516 0.67056 0.67672-0.56854-0.60979 0.38791
   5   2  -6  255.56    3.77  20-0.18355 0.70665 0.67744-0.44754-0.60726 0.50982
   5   3  -4 1150.34    6.12  21-0.18414 0.72966 0.67749-0.33217-0.60708 0.59829
   5   5  -2   40.70    3.08  21-0.18301 0.76119 0.67739-0.11251-0.60743 0.70305
   5   6  -2   32.79    2.93  21-0.19444 0.78321 0.67829-0.00995-0.60390 0.71604
   5   7  -2   32.72    2.65  21-0.18555 0.78514 0.67760 0.09561-0.60665 0.73476
   6   1 -22   17.16    1.76  20-0.17752 0.70372 0.67692-0.63117-0.60909-0.06571
   6   1 -21   49.91    2.37  20-0.17909 0.71129 0.67706-0.62605-0.60861-0.03073
   6   1 -20   50.59    2.31  20-0.18011 0.71819 0.67715-0.61998-0.60831 0.00656
   6   1 -19    8.48    2.12  20-0.18091 0.72337 0.67722-0.61395-0.60807 0.04089
   6   1 -18   93.49    2.24  20-0.17595 0.72633 0.67679-0.60837-0.60956 0.07972
   6   2 -11   13.25    2.00  20-0.17869 0.77980 0.67703-0.46553-0.60873 0.34867
   6   3  -8   32.59    1.99  20-0.17555 0.80466 0.67675-0.34450-0.60967 0.47377
   6   5  -6    0.26    2.02  21-0.18791 0.85255 0.67779-0.12001-0.60593 0.57875
   7   3 -26   13.77    1.52  21-0.18838 0.82256 0.67783-0.43312-0.60578-0.16661
   7   3 -16    3.45    2.15  20-0.18388 0.87537 0.67746-0.37686-0.60716 0.19858
   7   3 -15   54.86    1.71  20-0.17555 0.87156 0.67675-0.37216-0.60967 0.23740
   7   4 -13   13.26    2.01  21-0.18827 0.90858 0.67782-0.25636-0.60582 0.32261
   7   5 -11   13.23    2.18  20-0.18365 0.92480 0.67745-0.14044-0.60723 0.41031
  -9   3  -6    5.69    1.64  21-0.19811-0.77602 0.67849-0.49641-0.60275 0.27507
  -9   4  -2   60.23    2.25  22-0.20403-0.73471 0.67889-0.36858-0.60086 0.43599
  -8   2  -4   -2.93    2.29  22-0.19954-0.66626 0.67859-0.57869-0.60230 0.34813
  -8   5   3    8.49    2.01  21-0.19934-0.59010 0.67857-0.22602-0.60236 0.65259
  -8   7   4    4.56    1.90  21-0.19908-0.56380 0.67855-0.01070-0.60244 0.72060
  -7   1  -4   18.50    2.81  21-0.19782-0.56733 0.67847-0.67318-0.60284 0.35231
  -7   2   0   33.23    2.51  21-0.19677-0.53529 0.67839-0.54639-0.60317 0.51303
  -7   4   4  348.48    3.30  21-0.19309-0.49333 0.67812-0.31430-0.60433 0.69210
  -7   5   5    6.90    1.57  21-0.19191-0.47776 0.67804-0.20375-0.60470 0.74528
  -7   6   6   12.43    1.97  22-0.20378-0.44885 0.67887-0.09423-0.60094 0.79202
  -7   7   6    8.65    2.01  21-0.20072-0.44415 0.67867 0.01061-0.60192 0.80930
  -6   0 -22   58.52    3.46  22-0.20204-0.57399 0.67876-0.86667-0.60150-0.30206
  -6   4   6  369.12    3.92  22-0.20176-0.36464 0.67874-0.29217-0.60159 0.77957
  -6   8   7   19.38    1.98  21-0.19827-0.32120 0.67850 0.13333-0.60270 0.88181
  -5  -1 -17   75.37    3.29  22-0.20492-0.44363 0.67895-0.93293-0.60057-0.11936
  -5  -1 -11  147.35    3.62  21-0.20004-0.41284 0.67862-0.89918-0.60214 0.10067
  -5   0  -2  602.42    4.83  22-0.20474-0.34417 0.67893-0.74405-0.60063 0.44183
  -5   2   4   23.75    2.35  21-0.19230-0.29887 0.67807-0.50170-0.60458 0.69476
  -5   3   6  394.91    4.06  22-0.20420-0.26502 0.67890-0.38574-0.60080 0.78037
  -5   4   7  184.88    3.22  21-0.19583-0.25736 0.67832-0.27558-0.60347 0.83500
  -5   8   8   47.39    2.28  22-0.20339-0.20276 0.67885 0.14924-0.60106 0.93284
  -4  -1 -23    2.42    3.11  24-0.23652-0.34087 0.68057-0.95795-0.58996-0.32934
  -4  -1  -6   24.73    3.22  21-0.19782-0.27758 0.67847-0.86065-0.60284 0.29941
  -4   1   3   62.42    4.12  22-0.20481-0.19619 0.67894-0.60041-0.60061 0.65682
  -4   2   5    4.40    2.56  21-0.19230-0.18475 0.67807-0.48428-0.60458 0.74919
  -4  10   7   10.13    1.81  22-0.20966-0.07418 0.67924 0.36258-0.59903 0.94362
  -3  -1  -4  847.57    6.98  22-0.20139-0.15462 0.67871-0.83778-0.60171 0.38894
  -3   3   7   98.46    3.68  21-0.19465-0.05411 0.67824-0.35778-0.60384 0.85406
  -3   4   8 1103.73    6.49  21-0.19501-0.03761 0.67827-0.24737-0.60373 0.90633
  -3   6   9  343.72    4.42  22-0.20419-0.00143 0.67890-0.03421-0.60081 0.97135
  -3   7   9    4.93    2.48  22-0.21042 0.01625 0.67929 0.07230-0.59878 0.98683
  -3   9   8    4.52    2.07  22-0.20807 0.02594 0.67915 0.27341-0.59955 0.98175
  -3  10   7   -0.39    1.49  22-0.21217 0.03571 0.67939 0.37551-0.59821 0.96320
  -2   3   7  387.01    5.05  21-0.19373 0.05222 0.67817-0.34638-0.60413 0.87176
  -2   4   8  141.57    3.93  21-0.19939 0.07434 0.67858-0.23735-0.60234 0.92191
   0   3   6  132.19    7.19  22-0.21562 0.28333 0.67959-0.33196-0.59707 0.86299
   2  -1 -26   10.11    2.47  22-0.20132 0.25323 0.67871-0.90722-0.60173-0.32242
   2  -1  -8   -0.14    2.89  21-0.19191 0.35061 0.67804-0.80514-0.60470 0.33431
   3  -1 -22  100.92    3.21  22-0.20234 0.38549 0.67878-0.87424-0.60140-0.15830
   3  -1 -13  284.42    4.24  22-0.20053 0.43621 0.67865-0.82320-0.60198 0.16803
   3   0  -6 1465.45    7.74  22-0.20464 0.49311 0.67893-0.67990-0.60066 0.43523
   3   6   3   10.91    3.56  23-0.21765 0.62083 0.67970-0.00299-0.59640 0.85465
   4   0 -27   37.51    2.40  22-0.20013 0.47201 0.67863-0.78647-0.60211-0.30658
   4   0 -10  479.82    4.78  21-0.19928 0.57072 0.67857-0.69072-0.60238 0.31001
   4   3  -1  118.42    2.93  21-0.19230 0.64829 0.67807-0.32695-0.60458 0.68661
   4   4   0   24.48    3.19  22-0.19956 0.67115 0.67859-0.21888-0.60229 0.73612
   4   8   0   55.53    3.01  22-0.20995 0.72464 0.67926 0.19992-0.59894 0.79683
   4   9  -1    2.56    2.03  22-0.21352 0.73294 0.67947 0.29926-0.59776 0.77701
   5   1 -29   -0.72    1.21  22-0.19934 0.57745 0.67857-0.68092-0.60236-0.34045
   5   1 -29   -0.69    0.89  21-0.19387 0.57487 0.67818-0.68105-0.60409-0.34539
   5   1 -10   27.18    2.94  21-0.19690 0.68617 0.67840-0.57512-0.60313 0.34495
   5   4  -3  133.29    3.17  21-0.19632 0.75773 0.67836-0.22359-0.60332 0.64634
   5   8  -3    2.43    2.13  22-0.20637 0.81268 0.67904 0.19325-0.60010 0.70600
   5   9  -4   34.93    2.22  22-0.20763 0.81665 0.67912 0.29312-0.59969 0.68633
   6   2 -29    4.13    1.07  22-0.19878 0.69172 0.67853-0.56469-0.60254-0.30768
   6   2 -28    6.81    1.53  22-0.20504 0.70668 0.67895-0.56164-0.60053-0.27650
   6   2 -12    7.00    2.36  21-0.19426 0.79067 0.67821-0.47097-0.60396 0.30693
   6   3  -9   29.57    2.61  22-0.19984 0.82294 0.67861-0.35114-0.60220 0.42825
   6   4  -7   17.73    1.95  21-0.19270 0.83951 0.67809-0.23493-0.60445 0.51960
   6   6  -6  122.19    2.86  22-0.20232 0.87580 0.67878-0.02179-0.60141 0.58562
   6   7  -6   24.16    2.19  22-0.19877 0.88232 0.67853 0.08400-0.60254 0.60215
   7   3 -25   -0.78    1.07  22-0.19895 0.83501 0.67855-0.42739-0.60248-0.12752
   7   3 -25    0.74    0.80  21-0.19309 0.83340 0.67812-0.42821-0.60433-0.13282
   7   3 -24   28.04    2.04  22-0.20007 0.84296 0.67862-0.42384-0.60213-0.09756
   7   3 -23    5.86    1.91  22-0.20247 0.85172 0.67879-0.41876-0.60136-0.06108
   7   3 -22  137.56    2.92  22-0.20403 0.85910 0.67889-0.41304-0.60086-0.02702
   7   3 -21   83.83    2.56  22-0.20386 0.86496 0.67888-0.40822-0.60091 0.00991
   7   3 -20    8.04    1.78  22-0.20225 0.86986 0.67877-0.40233-0.60143 0.04512
   7   3 -19    2.58    2.03  21-0.20004 0.87368 0.67862-0.39586-0.60214 0.08449
   7   3 -18   40.06    2.17  21-0.19816 0.87532 0.67849-0.39049-0.60273 0.12185
   7   3 -17   91.50    2.29  21-0.19152 0.87598 0.67801-0.38394-0.60482 0.15991
   7   4 -14    9.02    2.17  22-0.20208 0.91436 0.67876-0.26542-0.60149 0.28047
   7   5 -12   37.79    2.33  22-0.20020 0.93460 0.67863-0.14859-0.60209 0.37045
   7   6 -11    4.86    1.68  22-0.19846 0.94640 0.67851-0.03806-0.60264 0.42186
  -9   3  -5   13.33    1.47  22-0.20868-0.75805 0.67922-0.48975-0.59949 0.31077
  -9   3  -4   80.92    2.40  23-0.22052-0.73983 0.67989-0.48603-0.59557 0.34126
  -9   4  -1   -2.15    1.65  23-0.21802-0.71284 0.67976-0.36490-0.59641 0.46546
  -9   5   0   14.69    1.40  22-0.20556-0.71041 0.67903-0.25330-0.60050 0.52357
  -8   1 -15   16.22    2.40  22-0.21548-0.72260 0.67962-0.74553-0.59725-0.06975
  -8   1 -14   53.37    2.85  22-0.21372-0.71913 0.67952-0.74049-0.59783-0.03434
  -8   1 -13    8.06    2.02  22-0.21382-0.71309 0.67953-0.73584-0.59780 0.00208
  -8   1 -12   37.35    2.35  22-0.21436-0.70708 0.67956-0.72906-0.59762 0.03906
  -8   1 -11   15.66    2.15  22-0.21610-0.69904 0.67965-0.72327-0.59705 0.07368
  -8   1 -10   13.34    2.02  23-0.22018-0.68828 0.67987-0.71785-0.59568 0.10942
  -8   2  -3   24.76    2.41  22-0.21519-0.64275 0.67960-0.57426-0.59735 0.38153
  -8   3   0   78.66    1.95  22-0.20868-0.61955 0.67922-0.45331-0.59949 0.50906
  -8   4   2   18.02    1.68  22-0.20712-0.59862 0.67913-0.33767-0.59999 0.59801
  -8   6   4   30.04    1.63  22-0.20712-0.56743 0.67913-0.11500-0.59999 0.70242
  -7   1  -3   19.91    2.67  23-0.21600-0.54470 0.67965-0.66884-0.59708 0.38103
  -7   2   1  122.69    2.79  23-0.22074-0.50411 0.67990-0.54196-0.59550 0.54218
  -7   3   3  324.19    3.39  22-0.21112-0.49166 0.67937-0.42530-0.59869 0.63450
  -7   8   6   14.13    1.34  22-0.20913-0.42401 0.67925 0.11412-0.59934 0.82441
  -7   8   6    4.59    0.93  22-0.21101-0.42454 0.67936 0.11799-0.59872 0.82394
  -6   0  -5   -1.13    2.59  23-0.21257-0.46550 0.67945-0.77389-0.59821 0.31119
  -6   1   0   35.48    2.80  22-0.21113-0.42194 0.67937-0.64081-0.59868 0.51111
  -6   2   3   -1.72    2.83  23-0.21432-0.39470 0.67955-0.51903-0.59764 0.63363
  -6   3   5    7.54    2.79  22-0.21452-0.36834 0.67956-0.40422-0.59757 0.72281
  -6   5   7  168.73    2.66  22-0.20790-0.34258 0.67917-0.18275-0.59974 0.83005
  -6   9   7   15.87    1.63  23-0.22155-0.28837 0.67994 0.23599-0.59522 0.88872
  -5  -1 -18   24.44    2.72  23-0.22143-0.43330 0.67993-0.93976-0.59527-0.16170
  -5  -1 -10    3.85    2.97  23-0.21568-0.38901 0.67963-0.89752-0.59718 0.13312
  -5  -1  -9  265.00    4.40  23-0.22275-0.37811 0.68000-0.88943-0.59482 0.16535
  -5   1   2   80.39    3.67  22-0.21274-0.30186 0.67946-0.61790-0.59816 0.60042
  -5   5   8  588.44    4.23  22-0.20790-0.22876 0.67917-0.16626-0.59974 0.88356
  -4   0   0 2483.63    9.04  22-0.21561-0.21436 0.67963-0.72283-0.59721 0.52815
  -4   3   7   45.62    3.27  22-0.21607-0.14053 0.67965-0.37082-0.59706 0.82913
  -4   4   8   -0.47    3.10  23-0.21568-0.12277 0.67963-0.26037-0.59718 0.88402
  -4   6   9   54.08    2.79  22-0.21505-0.09844 0.67959-0.04593-0.59740 0.95060
  -4   7   9  373.32    4.30  22-0.21597-0.08723 0.67965 0.05890-0.59709 0.96627
  -4   9   8   13.94    1.94  22-0.21432-0.07385 0.67955 0.26277-0.59764 0.96318
  -2   0   1  170.31    5.01  22-0.20595-0.00348 0.67905-0.69438-0.60037 0.60263
  -2   6   9    8.39    3.23  23-0.21853 0.11964 0.67978-0.02450-0.59624 0.98358
  -2   7   9   78.46    3.27  23-0.22880 0.13974 0.68028 0.07946-0.59276 0.99702
  -1   8   8   10.37    3.23  23-0.22528 0.24849 0.68012 0.18890-0.59396 0.99568
   1  -1 -27   13.62    2.59  23-0.21970 0.15797 0.67984-0.92567-0.59584-0.38070
   2  -1 -25   31.95    2.21  23-0.22232 0.27729 0.67998-0.90392-0.59497-0.29374
   3  -1 -21  174.16    3.39  22-0.21271 0.40116 0.67946-0.86847-0.59817-0.12564
   3  -1 -20   57.29    2.83  23-0.21792 0.41378 0.67975-0.86339-0.59644-0.08976
   3  -1 -19    9.97    2.45  23-0.22268 0.42329 0.67999-0.85860-0.59484-0.05556
   3  -1 -15   16.75    3.12  23-0.21876 0.44236 0.67980-0.83587-0.59616 0.09035
   3  -1 -14  423.32    4.56  22-0.21153 0.44152 0.67939-0.82933-0.59856 0.12833
   4   0 -26   98.27    2.82  23-0.21525 0.49266 0.67961-0.78130-0.59733-0.27433
   4   0 -11  198.15    3.85  23-0.21724 0.58296 0.67971-0.69742-0.59667 0.26926
   4   1  -6  210.21    4.35  23-0.21674 0.62260 0.67969-0.56476-0.59684 0.46575
   4   2  -3  339.68    3.80  22-0.20634 0.64010 0.67908-0.44350-0.60025 0.59361
   5   1 -28    0.53    1.31  23-0.21568 0.59711 0.67963-0.67499-0.59718-0.31032
   5   1 -28    1.24    0.91  22-0.20790 0.59383 0.67917-0.67636-0.59974-0.31467
   5   1 -27    2.45    1.73  22-0.21640 0.60984 0.67967-0.67500-0.59695-0.28003
   5   1 -11  127.57    3.36  23-0.21501 0.69861 0.67959-0.58152-0.59741 0.30268
   5   2  -7  305.79    3.89  22-0.21313 0.73040 0.67949-0.45508-0.59803 0.46368
   5   3  -5  243.89    3.77  23-0.21992 0.75969 0.67986-0.34025-0.59577 0.55076
   6   2 -27    8.87    1.82  23-0.21607 0.72249 0.67965-0.55559-0.59706-0.24482
   6   2 -27    4.40    0.88  22-0.21179 0.72154 0.67941-0.55656-0.59847-0.24554
   6   2 -14    2.71    2.25  22-0.21684 0.80288 0.67969-0.48445-0.59680 0.22670
   6   2 -13   31.24    2.04  22-0.20790 0.79727 0.67917-0.47846-0.59974 0.26683
   6   3 -10   25.39    2.73  23-0.21880 0.83636 0.67980-0.35768-0.59615 0.38745
   6   4  -8   67.12    2.97  23-0.21829 0.85856 0.67977-0.24219-0.59632 0.47619
   6   5  -7   31.95    2.39  23-0.21992 0.87685 0.67986-0.13187-0.59577 0.52825
   7   4 -16   10.81    1.86  23-0.22014 0.92298 0.67987-0.27492-0.59570 0.20158
   7   4 -15   36.22    2.41  22-0.21448 0.91972 0.67956-0.27009-0.59758 0.24007
   7   5 -13   13.91    2.16  23-0.21540 0.94364 0.67961-0.15442-0.59728 0.32891
   7   6 -12    7.37    1.80  22-0.21311 0.95746 0.67948-0.04332-0.59803 0.38181
   7   7 -12    8.76    1.42  22-0.21396 0.96699 0.67953 0.05882-0.59776 0.39735
   7   7 -12    3.43    0.89  22-0.20790 0.96708 0.67917 0.06370-0.59974 0.39841
  -9   2 -13    3.73    1.08  23-0.22677-0.79816 0.68040-0.64226-0.59358-0.00259
  -9   2 -13   -1.24    0.76  23-0.22742-0.79967 0.68043-0.64148-0.59336-0.00591
  -9   2 -12   37.35    2.04  23-0.22354-0.79218 0.68025-0.63564-0.59468 0.03419
  -9   2 -12    9.72    1.41  23-0.22820-0.79271 0.68047-0.63651-0.59310 0.03048
  -9   2 -10   78.93    2.85  23-0.23135-0.77464 0.68060-0.62484-0.59201 0.10398
  -9   3  -3   29.61    1.99  24-0.23497-0.71984 0.68075-0.48180-0.59076 0.37258
  -9   5   1    5.65    1.70  23-0.22548-0.68434 0.68034-0.24810-0.59402 0.55444
  -9   6   2    3.21    1.21  24-0.23130-0.66676 0.68060-0.13874-0.59203 0.60666
  -9   6   2   -1.21    0.84  23-0.22742-0.67193 0.68043-0.13897-0.59336 0.60132
  -8   1  -9   52.39    2.24  23-0.22819-0.67593 0.68047-0.71357-0.59310 0.14215
  -8   1  -8  211.33    3.32  24-0.23405-0.66314 0.68071-0.70755-0.59108 0.17600
  -8   2  -2   42.24    2.44  24-0.23187-0.61945 0.68063-0.57019-0.59183 0.41167
  -8   3   1   -4.84    2.09  23-0.23013-0.59333 0.68055-0.44822-0.59243 0.53750
  -8   4   3    6.90    2.12  23-0.23102-0.56781 0.68059-0.33351-0.59213 0.62656
  -8   5   4   87.12    2.38  23-0.22587-0.55921 0.68036-0.22166-0.59389 0.67985
  -8   6   5    4.48    1.89  24-0.23283-0.53549 0.68067-0.11285-0.59150 0.72806
  -7   0 -16   34.88    2.46  24-0.24090-0.60650 0.68097-0.84640-0.58868-0.11419
  -7   0 -15   27.50    2.41  24-0.23370-0.60686 0.68070-0.84054-0.59120-0.07563
  -7   0 -14    4.64    2.08  23-0.22996-0.60519 0.68055-0.83414-0.59249-0.03699
  -7   0 -13   99.30    2.72  23-0.23014-0.59932 0.68055-0.82969-0.59243-0.00183
  -7   0 -12    3.15    2.21  24-0.23139-0.59176 0.68061-0.82467-0.59200 0.03395
  -7   0 -11  220.31    3.54  24-0.23339-0.58442 0.68069-0.81765-0.59131 0.07045
  -7   0 -10   58.13    2.79  24-0.23859-0.57240 0.68089-0.81279-0.58950 0.10533
  -7   1  -2   33.06    2.47  24-0.23555-0.51724 0.68077-0.66437-0.59056 0.41206
  -7   4   5   41.19    1.99  23-0.22393-0.45662 0.68027-0.31082-0.59455 0.71851
  -7   5   6   38.76    1.84  23-0.22432-0.44035 0.68029-0.20148-0.59442 0.77024
  -7   7   7    7.02    1.78  24-0.23342-0.40259 0.68069 0.01427-0.59130 0.83506
  -6   0  -4  146.66    3.42  23-0.23011-0.43829 0.68055-0.76853-0.59244 0.34312
  -6   6   8  209.63    3.38  23-0.23067-0.30373 0.68058-0.07405-0.59225 0.87458
  -6   7   8   49.47    2.28  23-0.22875-0.29630 0.68049 0.03181-0.59291 0.89170
  -6   8   8   34.27    2.21  24-0.23835-0.27525 0.68088 0.13627-0.58958 0.90354
  -5  -1 -19  143.90    4.13  24-0.24278-0.41811 0.68103-0.94583-0.58802-0.20433
  -5  -1  -8   32.31    3.34  24-0.23841-0.35640 0.68088-0.88443-0.58956 0.19698
  -5   0  -1  166.41    3.54  24-0.23633-0.30649 0.68080-0.74050-0.59029 0.46744
  -5   2   5  196.25    3.67  24-0.23432-0.25155 0.68073-0.49764-0.59099 0.71755
  -5   7   9   25.28    2.04  24-0.23826-0.17227 0.68087 0.04791-0.58961 0.94141
  -5   9   8    6.38    1.66  24-0.23461-0.16132 0.68074 0.25150-0.59088 0.93876
  -4  -1  -5  234.36    4.30  23-0.22941-0.24030 0.68052-0.85661-0.59268 0.32613
  -4   5   9  109.97    3.19  24-0.23251-0.09134 0.68065-0.15138-0.59161 0.92827
  -4   8   9    5.02    1.76  24-0.23469-0.05608 0.68074 0.16270-0.59086 0.97568
  -3   0   1  612.15    5.58  23-0.22432-0.09201 0.68029-0.70696-0.59442 0.57872
  -3   1   4  433.48    5.72  23-0.23003-0.05809 0.68055-0.58539-0.59247 0.70208
  -3   2   6   61.23    3.92  23-0.22703-0.03819 0.68041-0.47022-0.59349 0.79114
  -3   5   9  194.40    3.52  23-0.22537 0.00865 0.68034-0.14016-0.59406 0.94889
  -3   8   9  140.20    3.78  24-0.23373 0.04841 0.68070 0.17252-0.59119 0.99305
  -2  -1  -3  362.84    6.43  23-0.22881-0.01463 0.68049-0.82357-0.59288 0.43336
  -2   1   4  583.75    7.09  23-0.22812 0.04714 0.68046-0.57398-0.59312 0.72052
  -2   2   6   67.72    4.32  24-0.23150 0.07304 0.68061-0.45872-0.59196 0.80723
  -2   9   8    2.66    2.34  23-0.23211 0.15656 0.68064 0.28245-0.59175 0.99123
   0   4   7  149.69    6.34  24-0.24470 0.32800 0.68109-0.22335-0.58734 0.90548
   2  -1  -9  613.24    5.97  23-0.22793 0.38016 0.68046-0.81300-0.59319 0.28634
   2   0 -31    4.88    1.18  24-0.23342 0.26483 0.68069-0.83299-0.59130-0.49488
   3  -1 -18  105.59    3.05  23-0.22640 0.43344 0.68039-0.85229-0.59371-0.02085
   3  -1 -17   78.36    3.13  23-0.22650 0.43950 0.68039-0.84676-0.59367 0.01470
   3  -1 -16  473.42    4.09  23-0.22393 0.44254 0.68027-0.84134-0.59455 0.05214
   3   0 -29    5.21    2.01  23-0.22951 0.38037 0.68053-0.81030-0.59264-0.40562
   3   1  -3   27.07    4.34  24-0.23449 0.54955 0.68073-0.56130-0.59093 0.55066
   3   3   1  163.10    4.25  24-0.23671 0.59676 0.68082-0.32927-0.59015 0.72700
   3   4   2  243.31    4.90  24-0.24263 0.61879 0.68102-0.21949-0.58807 0.77701
   3  10   0   10.95    2.32  25-0.24574 0.67429 0.68112 0.39786-0.58696 0.79989
   4   0 -25   24.71    2.09  23-0.22809 0.51276 0.68046-0.77529-0.59313-0.24193
   4   0 -24   41.18    2.34  24-0.23865 0.52866 0.68089-0.77079-0.58947-0.21040
   4   0 -12  468.34    4.54  24-0.23277 0.59262 0.68066-0.70430-0.59152 0.22740
   4   1 -31    4.22    1.37  24-0.23281 0.48999 0.68066-0.70527-0.59151-0.44529
   4   1 -31    3.15    0.84  23-0.22820 0.48814 0.68047-0.70548-0.59310-0.44760
   5   1 -26   10.66    2.19  24-0.23373 0.62963 0.68070-0.66669-0.59119-0.24861
   5   1 -12  128.63    3.23  23-0.23050 0.70773 0.68057-0.58825-0.59231 0.26166
   5   4  -4   60.73    2.94  24-0.23570 0.79200 0.68078-0.23151-0.59051 0.59734
   5   5  -3  823.32    5.60  23-0.22966 0.80158 0.68053-0.12098-0.59260 0.65145
   5   7  -3  130.72    3.13  24-0.23419 0.82809 0.68072 0.08709-0.59103 0.68250
   6   2 -26    0.95    1.51  23-0.22276 0.73481 0.68021-0.55359-0.59494-0.21165
   6   2 -25    7.89    2.04  23-0.23031 0.75114 0.68056-0.54481-0.59237-0.17595
   6   2 -24   30.35    2.02  24-0.23671 0.76218 0.68082-0.54064-0.59015-0.14237
   6   2 -16    5.15    2.10  24-0.23555 0.80714 0.68077-0.49732-0.59056 0.14947
   6   2 -15   12.46    2.35  23-0.22946 0.80752 0.68052-0.48932-0.59266 0.18597
   6   3 -11   93.33    2.70  24-0.23588 0.84798 0.68079-0.36430-0.59044 0.34538
   6   6  -7   63.20    2.64  24-0.23260 0.89984 0.68066-0.02867-0.59158 0.53910
   6   7  -7    4.55    2.18  23-0.22867 0.90613 0.68049 0.07694-0.59293 0.55798
   6   8  -8   21.00    1.85  24-0.23757 0.92093 0.68085 0.17552-0.58985 0.53284
   7   4 -25    6.02    1.58  23-0.23150 0.88264 0.68061-0.32561-0.59196-0.12716
   7   4 -18   63.43    2.41  24-0.23439 0.92328 0.68073-0.28811-0.59096 0.12450
   7   4 -17   41.77    2.49  23-0.23002 0.92371 0.68055-0.28215-0.59247 0.16347
   7   5 -14   16.84    2.03  23-0.22848 0.95032 0.68048-0.16043-0.59300 0.28938
   7   6 -13    9.07    1.95  23-0.22877 0.96649 0.68049-0.05160-0.59290 0.33973
   7   7 -13    0.43    1.18  24-0.23130 0.97691 0.68060 0.05235-0.59203 0.35579
   7   7 -13   -1.02    0.87  23-0.22354 0.97604 0.68025 0.06037-0.59468 0.36230
  -9   2  -8    1.40    1.70  25-0.24680-0.75144 0.68112-0.61437-0.58680 0.17143
  -9   2  -7   78.30    2.62  25-0.25065-0.73733 0.68123-0.60944-0.58542 0.20507
  -9   3  -2    8.48    2.00  25-0.24950-0.69986 0.68120-0.47696-0.58583 0.40228
  -9   4   0   56.35    1.98  24-0.23831-0.68813 0.68084-0.35983-0.58981 0.49684
  -9   5   2   12.98    2.00  24-0.24592-0.65864 0.68109-0.24464-0.58712 0.58228
  -9   6   3   10.24    1.68  25-0.24818-0.63994 0.68116-0.13475-0.58631 0.63391
  -8   1  -7  165.37    3.10  24-0.24445-0.64655 0.68105-0.70354-0.58764 0.20930
  -8   2  -1    8.45    2.34  25-0.24858-0.59500 0.68117-0.56467-0.58616 0.44226
  -8   3   2  112.56    2.48  25-0.25198-0.56423 0.68126-0.44394-0.58494 0.56602
  -8   5   5  123.52    2.64  25-0.25219-0.52590 0.68126-0.21861-0.58486 0.70651
  -7   0  -9   18.44    2.56  24-0.24618-0.55866 0.68110-0.80805-0.58702 0.13881
  -7   2   2   98.61    3.08  24-0.24676-0.47269 0.68112-0.53708-0.58682 0.56952
  -7   3   4   48.59    2.00  24-0.23986-0.45729 0.68090-0.42111-0.58927 0.66057
  -7   6   7   78.74    2.16  24-0.23986-0.40815 0.68090-0.08942-0.58927 0.81768
  -7   8   7    7.53    1.27  24-0.24131-0.38487 0.68095 0.11830-0.58875 0.84782
  -7   8   7    0.86    0.79  24-0.24526-0.38527 0.68108 0.12087-0.58735 0.84749
  -6   0  -3   21.85    2.77  25-0.25064-0.41054 0.68123-0.76305-0.58542 0.37281
  -6   1   1  568.10    3.90  24-0.23908-0.38868 0.68087-0.63567-0.58954 0.53748
  -6   2   4   55.50    3.12  24-0.24674-0.35377 0.68112-0.51408-0.58683 0.65985
  -6   3   6  538.13    4.24  25-0.25141-0.32611 0.68124-0.39987-0.58515 0.74641
  -6   4   7   15.90    1.94  24-0.24063-0.31940 0.68093-0.28909-0.58899 0.80323
  -6   5   8   11.84    2.61  25-0.24733-0.29690 0.68114-0.17827-0.58661 0.85268
  -5   1   3    1.55    3.22  25-0.25142-0.25589 0.68125-0.61539-0.58514 0.62269
  -5   3   7  284.99    3.77  25-0.24913-0.21466 0.68119-0.38300-0.58597 0.80071
  -5   4   8  365.40    3.85  24-0.24271-0.20455 0.68100-0.27242-0.58826 0.85562
  -5   6   9  132.90    2.46  24-0.23908-0.18141 0.68087-0.05807-0.58954 0.92502
  -5   8   9    9.09    2.09  25-0.25373-0.14651 0.68130 0.15215-0.58430 0.95188
  -4   2   6   84.98    3.82  24-0.24669-0.12608 0.68112-0.48195-0.58684 0.76697
  -2   5   9   24.62    3.06  24-0.24331 0.13432 0.68101-0.13055-0.58805 0.95954
  -1   3   7   -0.83    3.95  24-0.24680 0.20575 0.68112-0.34243-0.58680 0.87005
  -1   4   8  459.23    6.34  25-0.26065 0.24283 0.68144-0.22887-0.58176 0.91876
   0  -1 -27   28.00    2.71  25-0.25550 0.08547 0.68134-0.93622-0.58366-0.41197
   1  -1 -26    9.53    2.55  25-0.25308 0.19807 0.68129-0.91966-0.58454-0.35490
   2   4   4   72.65    5.04  26-0.26204 0.54288 0.68146-0.21931-0.58125 0.82520
   3   0 -28   69.86    2.79  25-0.24952 0.40805 0.68120-0.80475-0.58583-0.37651
   3   0  -7 1489.99    7.71  24-0.24242 0.52452 0.68099-0.68716-0.58836 0.38726
   3   8   2   22.63    3.14  25-0.25858 0.67724 0.68140 0.19902-0.58253 0.83538
   4   0 -23   18.66    2.59  25-0.24787 0.54326 0.68115-0.76636-0.58642-0.17698
   4   0 -13   10.94    3.04  25-0.24673 0.59924 0.68112-0.71035-0.58683 0.18793
   4   1 -30    5.78    1.74  25-0.25031 0.51478 0.68122-0.70070-0.58554-0.41543
   4   1  -7 1377.38    6.73  25-0.24818 0.64851 0.68116-0.57173-0.58631 0.41905
   4   2  -4  264.82    4.33  25-0.25099 0.67880 0.68123-0.45081-0.58530 0.54290
   4   3  -2   92.87    3.55  25-0.24783 0.69778 0.68115-0.33535-0.58644 0.63239
   4   5   0   19.15    3.13  24-0.24247 0.72502 0.68099-0.11509-0.58834 0.73862
   4   6   0   78.89    3.61  25-0.25946 0.75189 0.68142-0.01155-0.58220 0.74834
   4   7   0    7.71    2.31  25-0.24785 0.75151 0.68115 0.09342-0.58643 0.76878
   5   1 -25   23.36    2.35  24-0.24519 0.64587 0.68107-0.66137-0.58738-0.21431
   5   1 -24   84.75    2.41  25-0.25200 0.66006 0.68126-0.65596-0.58493-0.18163
   5   1 -13   -0.88    2.53  25-0.24449 0.71649 0.68105-0.59150-0.58763 0.22383
   5   2  -8    2.58    2.17  24-0.23754 0.74763 0.68082-0.46321-0.59008 0.42264
   5   3  -6  195.75    3.42  25-0.25248 0.78620 0.68127-0.34710-0.58476 0.50357
   5   6  -3   -5.19    2.57  25-0.24410 0.82401 0.68104-0.01426-0.58777 0.66551
   5   8  -4    3.18    2.11  25-0.25401 0.85204 0.68131 0.18634-0.58420 0.65408
   5   9  -5   13.64    2.02  25-0.25034 0.85360 0.68122 0.28546-0.58553 0.63599
   6   2 -23   12.67    1.88  24-0.24243 0.77200 0.68099-0.53658-0.58836-0.10777
   6   2 -22   91.43    2.58  25-0.24583 0.78228 0.68109-0.53001-0.58715-0.07204
   6   2 -21   23.66    2.19  25-0.24744 0.79025 0.68114-0.52471-0.58658-0.03567
   6   2 -20  113.19    2.58  25-0.24784 0.79688 0.68115-0.51907-0.58643 0.00004
   6   2 -19   24.40    2.17  25-0.24788 0.80232 0.68115-0.51302-0.58642 0.03563
   6   2 -18   20.13    2.13  25-0.24601 0.80571 0.68110-0.50776-0.58709 0.07252
   6   2 -17   34.14    2.21  24-0.24176 0.80775 0.68096-0.50199-0.58860 0.11097
   6   3 -12    5.41    2.43  25-0.25142 0.85779 0.68125-0.36926-0.58514 0.30410
   6   4  -9   62.91    2.63  24-0.24140 0.87546 0.68095-0.24907-0.58872 0.43192
   6   5  -8    5.72    2.61  24-0.24660 0.89760 0.68111-0.13784-0.58688 0.48182
   7   4 -22    3.24    1.58  24-0.24335 0.90826 0.68102-0.30893-0.58803-0.02036
   7   4 -21   57.33    2.26  24-0.24309 0.91346 0.68101-0.30477-0.58812 0.01356
   7   4 -20  237.47    3.46  24-0.24176 0.91853 0.68096-0.29833-0.58859 0.05047
   7   4 -19    0.94    1.43  24-0.23831 0.92113 0.68084-0.29449-0.58981 0.08588
   7   5 -16    9.81    2.06  25-0.24751 0.95829 0.68114-0.17218-0.58655 0.20985
   7   5 -15   38.80    1.90  24-0.23831 0.95537 0.68084-0.16683-0.58981 0.24754
   7   6 -15    6.60    1.67  25-0.25016 0.97868 0.68121-0.06283-0.58560 0.25968
   7   6 -14    2.42    1.47  24-0.23986 0.97376 0.68090-0.05679-0.58927 0.29887
   7   7 -15   -0.71    1.39  24-0.24680 0.99023 0.68112 0.04410-0.58680 0.27790
   7   7 -14    2.45    1.31  24-0.24366 0.98451 0.68103 0.04706-0.58792 0.31608
   7   7 -14    4.90    1.02  24-0.23831 0.98477 0.68084 0.05020-0.58981 0.31601
 -10   4  -4    5.72    1.31  25-0.25679-0.79818 0.68158-0.39482-0.58330 0.32769
 -10   4  -4    1.51    0.97  25-0.25986-0.80033 0.68163-0.39268-0.58217 0.32581
  -9   2  -6  106.02    2.97  25-0.26087-0.72282 0.68165-0.60382-0.58179 0.23761
  -9   3  -1   20.43    1.86  26-0.26577-0.67693 0.68172-0.47209-0.57997 0.43379
  -9   4   1   11.75    1.86  25-0.25741-0.66306 0.68159-0.35641-0.58307 0.52585
  -9   5   3    0.74    1.51  25-0.26216-0.63117 0.68167-0.24016-0.58131 0.61065
  -8   1  -6   20.37    1.89  25-0.25448-0.62967 0.68153-0.69819-0.58414 0.24257
  -8   1  -5   46.68    2.37  26-0.26621-0.61151 0.68173-0.69209-0.57981 0.27596
  -8   4   4   10.06    2.12  25-0.25679-0.53717 0.68158-0.32835-0.58330 0.65351
  -8   6   6    9.05    2.05  26-0.26274-0.50018 0.68168-0.10772-0.58110 0.75493
  -8   7   6   17.92    1.53  25-0.25448-0.49560 0.68153-0.00399-0.58414 0.77324
  -8   7   6    9.98    1.24  25-0.25833-0.49609 0.68161-0.00025-0.58273 0.77321
  -7   0  -8    5.67    2.20  25-0.25743-0.54452 0.68159-0.80345-0.58306 0.16962
  -7   0  -7   11.99    2.47  26-0.26416-0.52907 0.68170-0.79651-0.58057 0.20411
  -7   1  -1   54.73    2.61  25-0.25696-0.49013 0.68158-0.65924-0.58323 0.44119
  -7   4   6  360.87    3.28  25-0.25525-0.41921 0.68154-0.30647-0.58386 0.74346
  -7   5   7   36.22    2.23  25-0.25774-0.40128 0.68160-0.19673-0.58295 0.79477
  -5  -1 -20   81.44    4.21  26-0.27191-0.39333 0.68178-0.95217-0.57765-0.25109
  -5  -1  -7  258.37    3.87  25-0.25619-0.33232 0.68156-0.87966-0.58352 0.22689
  -5   5   9   10.14    2.41  26-0.25914-0.17411 0.68162-0.16217-0.58243 0.90322
  -4  -1  -4    3.89    3.46  25-0.26194-0.20209 0.68167-0.85200-0.58140 0.35046
  -4   0   1  265.52    4.72  25-0.26020-0.16343 0.68164-0.71935-0.58204 0.54879
  -4   1   4  176.76    3.58  25-0.25448-0.14066 0.68153-0.59755-0.58414 0.67569
  -3  -1  -3 1339.88    7.70  25-0.25448-0.09565 0.68153-0.83514-0.58414 0.40733
  -3   3   8   21.88    3.52  26-0.26638 0.02389 0.68173-0.35588-0.57974 0.86541
  -3   4   9   84.63    3.18  26-0.26829 0.04194 0.68175-0.24550-0.57902 0.91707
  -2   8   9    1.80    2.56  26-0.27176 0.19247 0.68178 0.18452-0.57771 0.99911
  -1   0   1  823.84   10.00  25-0.25179 0.14899 0.68146-0.68590-0.58512 0.60508
   2  -1 -10 1611.03    7.75  25-0.25525 0.40179 0.68154-0.81984-0.58386 0.24089
   2   0  -4  361.02    6.60  25-0.25943 0.45208 0.68163-0.68156-0.58232 0.47253
   2   3   3   79.40    4.57  26-0.26276 0.52746 0.68168-0.32941-0.58109 0.77295
   2   8   4   97.77    4.93  28-0.29208 0.61435 0.68174 0.19868-0.56982 0.87788
   2  10   2    2.29    2.39  26-0.27838 0.61107 0.68181 0.39867-0.57518 0.84491
   3   0 -27  115.80    3.03  26-0.26899 0.43211 0.68176-0.79991-0.57876-0.34756
   3   2  -1   -1.06    3.47  26-0.26293 0.59987 0.68168-0.44336-0.58103 0.63304
   3   9   1    1.79    2.64  27-0.27604 0.69846 0.68180 0.29730-0.57608 0.80763
   4   0 -22   76.31    2.60  25-0.25645 0.55767 0.68157-0.76075-0.58342-0.14256
   4   0 -21   21.28    2.56  26-0.26286 0.56933 0.68168-0.75561-0.58105-0.10997
   4   0 -20   99.36    2.77  26-0.26791 0.58063 0.68175-0.74963-0.57917-0.07463
   4   0 -15   90.37    3.13  26-0.26351 0.60525 0.68169-0.72198-0.58081 0.10810
   4   0 -14  245.22    3.03  25-0.25602 0.60426 0.68156-0.71584-0.58358 0.14710
   4   1 -29   56.04    2.32  26-0.26800 0.53804 0.68175-0.69503-0.57913-0.38673
   4   4  -1 1023.52    6.21  26-0.26151 0.72773 0.68166-0.22566-0.58155 0.67928
   5   1 -23   17.00    2.40  26-0.26123 0.67349 0.68166-0.65022-0.58166-0.14700
   5   1 -22   12.27    2.43  26-0.26523 0.68449 0.68172-0.64540-0.58017-0.11220
   5   1 -16   84.12    2.82  26-0.26676 0.72073 0.68174-0.61220-0.57960 0.10429
   5   1 -15    7.68    2.76  25-0.26100 0.72026 0.68165-0.60677-0.58175 0.14370
   5   1 -14   60.90    2.25  25-0.25256 0.71830 0.68148-0.60098-0.58484 0.18182
   5   2 -30    4.28    1.15  25-0.25974 0.63959 0.68163-0.58555-0.58221-0.38227
   5   2 -30    2.92    0.73  25-0.25448 0.63745 0.68153-0.58518-0.58414-0.38671
   5   2  -9  295.78    3.96  26-0.26146 0.76677 0.68166-0.46824-0.58158 0.37553
   5   5  -4  249.75    3.55  26-0.26906 0.83549 0.68176-0.12800-0.57873 0.60126
   6   3 -28    2.21    1.15  26-0.26180 0.77187 0.68167-0.45950-0.58145-0.27723
   6   3 -28   -0.54    0.88  25-0.25679 0.77307 0.68158-0.45662-0.58330-0.27831
   6   3 -13  105.85    2.98  26-0.26406 0.86401 0.68170-0.37648-0.58061 0.26323
   6   4 -10   11.60    2.59  26-0.26171 0.88926 0.68167-0.25409-0.58148 0.39008
   6   5  -9   99.96    2.88  26-0.26788 0.91296 0.68175-0.14577-0.57918 0.43874
   6   6  -8  446.47    4.19  25-0.25984 0.92028 0.68163-0.03442-0.58217 0.49331
   6   7  -8    2.91    1.89  25-0.25564 0.92804 0.68155 0.07158-0.58372 0.51107
   7   5 -23   -0.92    1.28  25-0.26216 0.93767 0.68167-0.20973-0.58131-0.05166
   7   5 -22   21.32    1.67  26-0.26729 0.94416 0.68174-0.20590-0.57940-0.01634
   7   5 -21   47.85    2.03  26-0.26822 0.94978 0.68175-0.20114-0.57905 0.02020
   7   5 -20    5.71    1.47  26-0.26486 0.95444 0.68171-0.19516-0.58031 0.05729
   7   5 -19   29.15    2.15  26-0.26406 0.95766 0.68170-0.18934-0.58061 0.09378
   7   5 -18   78.51    2.48  26-0.26108 0.95941 0.68166-0.18382-0.58172 0.13105
   7   5 -17  157.11    2.59  25-0.25371 0.95953 0.68151-0.17857-0.58442 0.17045
   7   6 -17  103.03    2.83  26-0.26753 0.98361 0.68174-0.07461-0.57931 0.18082
   7   6 -16    4.20    1.77  25-0.26026 0.98237 0.68164-0.06586-0.58202 0.22188
   7   7 -16   29.46    1.95  26-0.26333 0.99418 0.68169 0.03459-0.58088 0.23588
   7   7 -16   12.69    1.09  25-0.25986 0.99472 0.68163 0.04051-0.58217 0.23485
 -10   4  -3    5.27    0.92  26-0.26894-0.77992 0.68177-0.38935-0.57860 0.36008
 -10   4  -3   -0.86    0.70  26-0.27200-0.78412 0.68179-0.38749-0.57744 0.35506
 -10   4  -2   -1.89    1.33  27-0.28116-0.76097 0.68182-0.38371-0.57392 0.39136
  -9   2  -5  310.03    3.64  26-0.27047-0.70692 0.68178-0.59832-0.57802 0.26981
  -9   2  -4    3.25    1.98  26-0.27889-0.68819 0.68182-0.59113-0.57480 0.30558
  -9   3   0   15.89    1.99  27-0.28152-0.65367 0.68181-0.46556-0.57378 0.46495
  -9   4   2   36.75    2.23  26-0.27684-0.63804 0.68181-0.35001-0.57559 0.55474
  -9   6   4    1.85    0.81  26-0.26894-0.60904 0.68177-0.13135-0.57860 0.66324
  -9   6   4    1.37    0.84  26-0.27200-0.61239 0.68179-0.12749-0.57744 0.66110
  -8   1  -4   53.88    2.90  27-0.27937-0.59376 0.68182-0.68684-0.57461 0.30527
  -8   2   0   55.36    2.03  26-0.26894-0.56965 0.68177-0.55977-0.57860 0.47133
  -8   3   3    3.51    2.17  27-0.27642-0.53501 0.68181-0.43751-0.57575 0.59433
  -8   4   5   64.50    2.38  27-0.28268-0.50662 0.68181-0.32227-0.57333 0.67922
  -8   5   6    8.57    2.08  27-0.27963-0.49302 0.68182-0.21197-0.57451 0.73237
  -7   0  -6    0.17    2.32  27-0.27811-0.51084 0.68182-0.79131-0.57510 0.23574
  -7   1   0  109.89    2.97  27-0.27835-0.46281 0.68182-0.65365-0.57501 0.46889
  -7   2   3   33.70    2.55  26-0.27314-0.44032 0.68180-0.53204-0.57700 0.59576
  -7   3   5    0.67    1.84  26-0.26932-0.42572 0.68177-0.41500-0.57845 0.68423
  -7   6   8    2.19    2.07  26-0.27466-0.36833 0.68181-0.08562-0.57643 0.84054
  -7   7   8    7.09    1.66  26-0.27304-0.36109 0.68180 0.01939-0.57704 0.85856
  -7   8   8   13.85    1.77  27-0.27871-0.34282 0.68182 0.12444-0.57487 0.87083
  -6   0  -2   40.14    3.06  26-0.27434-0.38154 0.68180-0.75865-0.57655 0.39969
  -6   1   2   11.97    2.20  26-0.26970-0.35212 0.68177-0.63114-0.57831 0.56304
  -6   2   5   29.18    2.94  27-0.28077-0.31272 0.68182-0.51049-0.57407 0.68274
  -6   4   8   62.51    2.80  27-0.27890-0.27576 0.68182-0.28403-0.57479 0.82446
  -6   6   9    2.85    2.05  26-0.27123-0.26072 0.68178-0.07120-0.57773 0.89363
  -6   7   9   30.33    1.78  26-0.26932-0.24920 0.68177 0.03735-0.57845 0.91241
  -6   8   9   15.71    1.72  27-0.28042-0.22751 0.68182 0.14071-0.57421 0.92350
  -5  -1  -6  268.52    3.98  26-0.27563-0.30729 0.68181-0.87423-0.57605 0.25575
  -5   0   0  338.25    3.59  26-0.26894-0.26800 0.68177-0.73589-0.57860 0.49166
  -5   2   6  313.24    4.15  26-0.27731-0.20282 0.68181-0.49344-0.57541 0.73782
  -5   9   9   18.51    1.90  27-0.28314-0.10679 0.68181 0.25521-0.57315 0.95523
  -4   3   8  650.39    4.91  26-0.27263-0.07763 0.68179-0.36658-0.57720 0.84576
  -4   4   9    3.13    2.81  26-0.27100-0.06396 0.68178-0.25736-0.57782 0.89818
  -4   6  10  111.55    3.07  26-0.27590-0.03148 0.68181-0.04258-0.57595 0.96520
  -4   7  10    8.53    2.22  26-0.27732-0.01953 0.68181 0.06208-0.57540 0.98053
  -3   6  10   16.12    2.78  27-0.27947 0.07949 0.68182-0.03151-0.57457 0.98059
  -3   7  10   20.37    2.69  27-0.28401 0.09387 0.68181 0.07288-0.57281 0.99476
  -3   9   9   12.55    2.38  27-0.28815 0.11220 0.68178 0.27819-0.57119 0.99006
  -3  10   8    9.86    1.89  27-0.28221 0.11142 0.68181 0.37644-0.57351 0.97103
  -1  -1  -3 1052.36   15.89  27-0.29250 0.15634 0.68174-0.81427-0.56946 0.42688
   1  -1 -25    2.54    2.12  27-0.27963 0.22651 0.68182-0.91587-0.57451-0.32994
   2  -1 -11 1203.63    7.10  27-0.27748 0.41800 0.68181-0.82567-0.57534 0.19586
   3   0  -8  310.96    5.28  26-0.27339 0.54960 0.68180-0.69364-0.57691 0.33936
   3   1 -32   -1.16    1.07  27-0.27543 0.42120 0.68181-0.72104-0.57613-0.50996
   4   0 -19  128.28    2.61  26-0.27085 0.58930 0.68178-0.74414-0.57787-0.03992
   4   0 -18    8.91    2.51  26-0.27227 0.59641 0.68179-0.73851-0.57734-0.00228
   4   0 -17   41.13    2.08  26-0.27085 0.60048 0.68178-0.73381-0.57787 0.03282
   4   0 -16   77.24    2.35  26-0.26817 0.60444 0.68176-0.72746-0.57888 0.07002
   4   1 -28   15.96    1.93  27-0.28420 0.56067 0.68181-0.68911-0.57274-0.35665
   4   1  -8  579.26    5.10  26-0.27644 0.67009 0.68181-0.57794-0.57574 0.37185
   4   8  -1    4.36    2.41  26-0.27639 0.78698 0.68181 0.19121-0.57576 0.73601
   4   9  -2   24.04    2.48  27-0.27862 0.79278 0.68182 0.29147-0.57490 0.71614
   5   1 -21   38.64    1.98  26-0.26894 0.69389 0.68177-0.64052-0.57860-0.07744
   5   1 -20   14.66    2.28  26-0.27200 0.70255 0.68179-0.63475-0.57744-0.04314
   5   1 -19   51.59    2.58  26-0.27392 0.71024 0.68180-0.62842-0.57671-0.00772
   5   1 -18   40.04    2.54  26-0.27344 0.71484 0.68180-0.62373-0.57689 0.02981
   5   1 -17  230.65    2.93  26-0.27047 0.71888 0.68178-0.61774-0.57802 0.06625
   5   2 -29   25.84    1.58  26-0.27376 0.66024 0.68180-0.57864-0.57677-0.35266
   5   2 -29   13.07    1.24  26-0.26894 0.65862 0.68177-0.57859-0.57860-0.35599
   5   2 -28   -1.62    1.61  27-0.28058 0.67893 0.68182-0.57395-0.57414-0.32059
   5   2 -10   91.70    3.28  27-0.28001 0.77950 0.68182-0.47464-0.57436 0.33194
   5   3  -7  215.04    3.52  27-0.28022 0.80820 0.68182-0.35328-0.57429 0.45685
   5   4  -5    2.96    2.65  26-0.27123 0.82250 0.68178-0.23703-0.57773 0.54765
   5   6  -4    1.95    2.54  26-0.27734 0.85752 0.68181-0.02250-0.57539 0.61529
   5   7  -4   52.22    2.50  27-0.27737 0.86485 0.68181 0.08043-0.57539 0.62997
   5   9  -6   13.05    1.83  27-0.28737 0.88426 0.68179 0.27980-0.57149 0.58606
   6   3 -26   12.31    1.71  27-0.27712 0.80019 0.68181-0.44891-0.57548-0.21381
   6   3 -14   93.83    2.90  26-0.27557 0.86930 0.68181-0.38126-0.57608 0.22224
   6   4 -11  314.27    3.64  27-0.27829 0.90040 0.68182-0.26056-0.57503 0.34603
   6   6  -9   35.90    2.36  27-0.28116 0.93621 0.68182-0.04051-0.57392 0.45018
   6   7  -9    2.66    1.99  27-0.27874 0.94551 0.68182 0.06507-0.57486 0.46610
   6   8 -10    3.82    1.95  27-0.28464 0.95613 0.68180 0.16458-0.57256 0.44298
   7   6 -20    1.06    1.27  26-0.27815 0.97988 0.68182-0.08888-0.57509 0.06888
   7   7 -17    7.18    0.98  26-0.27200 0.99646 0.68179 0.02931-0.57744 0.19544
 -10   3  -6    4.36    0.84  27-0.28251-0.79378 0.68163-0.51042-0.57313 0.22912
 -10   3  -6    0.96    0.82  27-0.28708-0.79579 0.68161-0.50941-0.57135 0.22650
 -10   3  -5   32.16    2.13  28-0.29334-0.78014 0.68155-0.50463-0.56887 0.25989
 -10   4  -1   -0.31    1.35  28-0.29467-0.74110 0.68153-0.37783-0.56834 0.42212
 -10   5   1    3.80    1.23  27-0.29312-0.71900 0.68155-0.26136-0.56896 0.51022
  -9   2  -3  138.73    2.84  28-0.29417-0.67102 0.68154-0.58695-0.56854 0.33342
  -9   4   3   63.71    2.16  28-0.29690-0.61112 0.68150-0.34406-0.56744 0.58341
  -9   5   4   10.78    1.90  27-0.28989-0.60199 0.68159-0.23324-0.57024 0.63978
  -9   6   5    3.31    1.69  28-0.29239-0.58070 0.68156-0.12369-0.56924 0.68946
  -8   1  -3  103.48    2.97  28-0.29344-0.57293 0.68155-0.68131-0.56883 0.33639
  -8   2   1   66.72    2.49  27-0.28942-0.54329 0.68159-0.55472-0.57042 0.49940
  -8   6   7    3.40    1.84  27-0.29197-0.46500 0.68156-0.10131-0.56941 0.78021
  -8   7   7    3.18    1.20  28-0.28987-0.45765 0.68159 0.00395-0.57024 0.79992
  -8   7   7    1.60    0.96  27-0.28784-0.46017 0.68160 0.00379-0.57105 0.79825
  -7   0 -20    3.53    1.78  28-0.30005-0.57218 0.68144-0.86997-0.56617-0.28296
  -7   0  -5    0.15    2.66  27-0.29088-0.48984 0.68158-0.78694-0.56985 0.26625
  -7   4   7   74.59    2.59  27-0.28743-0.38089 0.68161-0.30042-0.57121 0.76765
  -7   5   8  175.82    3.10  27-0.29155-0.36075 0.68157-0.19082-0.56958 0.81844
  -6  -1 -14   17.21    2.72  28-0.30342-0.43608 0.68137-0.92971-0.56480-0.06523
  -6  -1 -13   53.78    3.04  28-0.29822-0.43402 0.68147-0.92384-0.56691-0.02573
  -6  -1 -12   91.65    3.42  28-0.29775-0.42823 0.68148-0.91840-0.56710 0.01100
  -6  -1 -11   18.80    2.80  28-0.30117-0.41851 0.68142-0.91346-0.56571 0.04632
  -6   0  -1   50.01    2.93  28-0.29785-0.35229 0.68148-0.75241-0.56706 0.42664
  -6   3   7   89.99    2.92  27-0.28816-0.28279 0.68160-0.39484-0.57092 0.76846
  -6   5   9   45.12    2.50  27-0.28784-0.25063 0.68160-0.17503-0.57105 0.87278
  -5  -1  -5   14.41    3.07  28-0.29554-0.28110 0.68152-0.86825-0.56799 0.28349
  -5   1   4  289.60    4.26  27-0.28993-0.21248 0.68159-0.60897-0.57022 0.64440
  -5   3   8   37.93    2.94  28-0.29416-0.16287 0.68154-0.37791-0.56854 0.81947
  -5   4   9  113.66    3.21  27-0.29019-0.15166 0.68158-0.26803-0.57012 0.87347
  -5   6  10    5.79    2.46  28-0.29166-0.12223 0.68157-0.05262-0.56954 0.94339
  -5   7  10  201.33    3.32  27-0.28952-0.11496 0.68159 0.05267-0.57038 0.95872
  -4  -1  -3   47.56    3.78  28-0.29607-0.16089 0.68151-0.84659-0.56777 0.37308
  -4   5  10  313.74    3.80  27-0.29271-0.02477 0.68155-0.14647-0.56912 0.94234
  -4   8  10   41.29    2.53  28-0.29839 0.01069 0.68147 0.16732-0.56684 0.98804
  -3  -1 -25    8.45    4.08  32-0.36358-0.11708 0.67835-0.95571-0.53853-0.43714
  -3   0   2   -1.97    3.29  27-0.28632-0.02837 0.68161-0.70272-0.57165 0.59187
  -3   1   5  305.79    5.28  28-0.29607 0.01427 0.68151-0.58105-0.56777 0.71318
  -3   2   7  633.36    5.70  28-0.29606 0.03678 0.68151-0.46537-0.56778 0.80153
  -3   5  10   15.70    3.15  28-0.29910 0.08915 0.68146-0.13658-0.56655 0.95675
  -2  -1 -26    3.03    2.91  29-0.31679-0.06039 0.68100-0.95314-0.55925-0.43499
  -2   3   8   16.92    3.64  27-0.29188 0.15644 0.68156-0.34471-0.56945 0.87291
  -2   4   9    5.58    3.58  28-0.30291 0.18289 0.68138-0.23528-0.56501 0.92201
  -1   1   4    4.55    6.59  28-0.29334 0.22338 0.68155-0.56746-0.56887 0.70994
  -1   6   9  117.91    4.47  28-0.29735 0.30577 0.68149-0.01516-0.56726 0.97233
   0  -1 -26    2.15    2.34  27-0.29263 0.12908 0.68156-0.93229-0.56915-0.38765
   0   6   8    2.17    4.95  29-0.32410 0.43396 0.68072-0.00897-0.55616 0.94178
   2  -1 -20  166.40    3.59  28-0.29846 0.38631 0.68147-0.87555-0.56681-0.13796
   2  -1 -12    4.67    3.48  28-0.29320 0.42333 0.68155-0.83312-0.56892 0.15569
   2   1  -1    0.96    5.36  28-0.29105 0.50898 0.68157-0.56170-0.56978 0.58446
   2   9   3   54.44    4.26  30-0.32017 0.64768 0.68088 0.29877-0.55783 0.84586
   3   0 -26   11.82    2.03  27-0.28733 0.45657 0.68161-0.79355-0.57125-0.31756
   3   1 -31   24.45    2.12  28-0.29460 0.44590 0.68153-0.71664-0.56836-0.48655
   3   1  -4  476.84    5.04  27-0.28632 0.59673 0.68161-0.56611-0.57165 0.49578
   3   5   2   23.61    3.40  28-0.30236 0.68874 0.68140-0.11513-0.56523 0.77084
   4   1 -27   -1.84    1.62  28-0.29562 0.58196 0.68152-0.68388-0.56796-0.32394
   4   2  -5  273.43    4.32  27-0.28997 0.71160 0.68158-0.45641-0.57021 0.49150
   4   3  -3   50.30    3.41  28-0.29561 0.73919 0.68152-0.34162-0.56796 0.57770
   4   5  -1   31.92    3.30  28-0.30204 0.77797 0.68140-0.12186-0.56536 0.67986
   5   2 -27   44.66    2.36  28-0.29496 0.69527 0.68153-0.56843-0.56822-0.29169
   5   2 -11   80.63    2.98  28-0.29581 0.78963 0.68151-0.47996-0.56788 0.28952
   5   8  -5   30.48    2.37  28-0.29167 0.88408 0.68157 0.18112-0.56953 0.60393
   6   3 -25    6.25    1.43  27-0.28403 0.81479 0.68163-0.44132-0.57254-0.17798
   6   3 -24    9.68    1.89  28-0.29163 0.82539 0.68157-0.43648-0.56955-0.14703
   6   3 -23   61.27    2.42  28-0.29467 0.83687 0.68153-0.42993-0.56834-0.11101
   6   3 -22  239.78    3.29  28-0.29770 0.84553 0.68148-0.42534-0.56712-0.07695
   6   3 -17    2.19    2.09  28-0.29481 0.87202 0.68153-0.39774-0.56828 0.10624
   6   3 -16  118.76    2.63  27-0.29112 0.87272 0.68157-0.39242-0.56975 0.14381
   6   3 -15   49.29    1.89  27-0.28327 0.87164 0.68163-0.38692-0.57284 0.18377
   6   4 -12  132.92    3.04  28-0.29265 0.90894 0.68156-0.26575-0.56914 0.30425
   6   5 -10   34.01    2.58  27-0.28876 0.92668 0.68160-0.15116-0.57068 0.39399
   6   7 -10    7.03    1.82  27-0.29537 0.95996 0.68152 0.06060-0.56806 0.42215
 -10   3  -4    6.36    1.15  28-0.30401-0.76371 0.68135-0.49826-0.56446 0.29371
 -10   3  -4    1.72    0.78  28-0.30522-0.76534 0.68133-0.49686-0.56396 0.29249
 -10   4   0    4.12    1.38  29-0.30947-0.71953 0.68122-0.37273-0.56221 0.45269
  -9   1 -12    3.59    1.68  29-0.31393-0.71270 0.68109-0.74133-0.56036-0.01488
  -9   1 -11    0.80    1.79  29-0.31404-0.70721 0.68108-0.73566-0.56031 0.02002
  -9   2  -2    6.50    2.06  29-0.30799-0.65031 0.68126-0.58186-0.56283 0.36479
  -9   3   1   26.71    1.65  28-0.29993-0.63126 0.68144-0.45997-0.56612 0.49267
  -9   5   5    4.64    1.63  28-0.30972-0.57378 0.68121-0.22761-0.56211 0.66596
  -8   1  -2    0.95    2.49  29-0.30937-0.55254 0.68122-0.67483-0.56225 0.36603
  -8   2   2   23.83    2.44  29-0.30959-0.51704 0.68121-0.54881-0.56217 0.52637
  -8   3   4  343.04    3.14  28-0.29918-0.50512 0.68145-0.43287-0.56643 0.62014
  -8   4   6   88.06    2.59  29-0.30820-0.47390 0.68125-0.31725-0.56274 0.70428
  -8   5   7   65.59    2.60  28-0.30782-0.45929 0.68126-0.20663-0.56290 0.75668
  -7   0  -4   62.18    2.87  28-0.30600-0.46926 0.68131-0.78052-0.56365 0.29722
  -7   1   1   49.81    2.17  28-0.30145-0.43421 0.68141-0.64757-0.56551 0.49597
  -7   2   4  105.57    2.40  28-0.30069-0.40620 0.68142-0.52648-0.56582 0.62136
  -7   3   6   80.49    2.25  28-0.29956-0.38484 0.68144-0.41093-0.56628 0.71020
  -7   6   9   83.87    2.68  29-0.30921-0.32781 0.68122-0.07957-0.56232 0.86226
  -7   7   9    4.65    1.85  28-0.30697-0.31966 0.68128 0.02518-0.56325 0.88018
  -6  -1 -16    2.17    2.19  28-0.31289-0.43399 0.68112-0.93828-0.56079-0.13832
  -6  -1 -15  111.97    3.36  29-0.30847-0.43455 0.68124-0.93499-0.56263-0.10234
  -6  -1 -10   36.31    2.76  28-0.30596-0.40797 0.68131-0.90769-0.56366 0.08077
  -6  -1  -9    9.00    2.74  29-0.31176-0.39541 0.68115-0.90195-0.56126 0.11365
  -6   1   3  258.48    3.07  28-0.29993-0.31577 0.68144-0.62552-0.56612 0.58692
  -6   6  10  101.30    2.62  29-0.31312-0.21020 0.68111-0.06457-0.56070 0.91410
  -6   7  10    3.41    1.86  29-0.31193-0.19946 0.68115 0.04170-0.56119 0.93170
  -5   0   1  406.52    4.35  28-0.30305-0.22783 0.68137-0.73033-0.56486 0.51458
  -5   5  10    3.13    2.56  28-0.30608-0.11967 0.68131-0.15646-0.56361 0.92005
  -5   8  10   51.45    2.46  28-0.30583-0.08967 0.68131 0.15722-0.56372 0.96787
  -4   0   2  832.60    6.01  28-0.30478-0.11334 0.68134-0.71334-0.56415 0.56739
  -4   1   5   32.39    4.03  28-0.30447-0.08301 0.68134-0.59167-0.56427 0.69264
  -4   2   7   47.57    2.58  28-0.29993-0.06625 0.68144-0.47725-0.56612 0.78211
  -3  -1  -2 4037.12   13.08  28-0.30740-0.03718 0.68127-0.82977-0.56307 0.42232
  -3   8  10   78.25    3.19  29-0.31326 0.13217 0.68111 0.17837-0.56064 0.99918
  -2   0   2 1576.94    9.30  28-0.29918 0.09552 0.68145-0.69126-0.56643 0.60497
  -1  -1 -26   15.18    2.66  29-0.32078 0.04984 0.68085-0.94180-0.55747-0.41975
  -1   2   6  188.13    5.32  28-0.30271 0.25241 0.68138-0.44859-0.56499 0.79771
  -1   7   9   19.59    3.55  29-0.31861 0.33737 0.68093 0.09046-0.55839 0.98060
   0   0 -31    9.66    2.22  29-0.31397 0.13268 0.68109-0.85253-0.56034-0.56232
   1  -1 -24    2.63    2.37  29-0.30623 0.26181 0.68130-0.90826-0.56355-0.30353
   1   0  -2   29.05    7.67  29-0.31121 0.40896 0.68117-0.68152-0.56149 0.50517
   2  -1 -19    6.49    2.82  28-0.30714 0.40022 0.68128-0.87018-0.56318-0.10689
   2  -1 -18   23.89    2.79  29-0.31351 0.41441 0.68110-0.86352-0.56053-0.07099
   2  -1 -14   37.47    3.07  29-0.31351 0.43735 0.68110-0.84139-0.56053 0.07298
   2  -1 -13  276.07    4.48  28-0.30673 0.43552 0.68129-0.83596-0.56335 0.11181
   2   0 -28   56.32    2.66  29-0.31063 0.36297 0.68119-0.81551-0.56173-0.41822
   3   0 -25  134.94    2.86  28-0.30225 0.47859 0.68139-0.78780-0.56518-0.28723
   3   0  -9 2763.13    8.92  28-0.29918 0.56946 0.68145-0.69872-0.56643 0.29283
   3   7   2   26.69    2.91  29-0.30866 0.71608 0.68124 0.09379-0.56255 0.80074
   4   1 -26  133.79    2.77  29-0.31201 0.60245 0.68115-0.67675-0.56116-0.29389
   4   1  -9  116.31    2.91  28-0.29842 0.68642 0.68146-0.58325-0.56673 0.32726
   4   2 -31   62.71    2.44  29-0.31103 0.58099 0.68117-0.59994-0.56157-0.46012
   4   4  -2   65.94    3.06  29-0.31276 0.77249 0.68112-0.23051-0.56085 0.62373
   4   6  -1  156.19    3.95  29-0.31813 0.80437 0.68095-0.01652-0.55859 0.68929
   4   7  -1    3.39    2.38  28-0.30745 0.80649 0.68127 0.08978-0.56305 0.70952
   5   2 -26   14.17    2.09  29-0.30677 0.71222 0.68129-0.56238-0.56333-0.25980
   5   2 -12   84.39    2.98  29-0.31006 0.79840 0.68120-0.48365-0.56197 0.24848
   5   3  -8  102.70    3.17  28-0.30529 0.82682 0.68132-0.35784-0.56394 0.41050
   5   4  -6    5.18    2.65  28-0.30471 0.84714 0.68134-0.24382-0.56417 0.49759
   5   5  -5  161.11    3.06  28-0.30407 0.86404 0.68135-0.13304-0.56444 0.55115
   5   7  -5    5.43    2.00  28-0.30935 0.89370 0.68122 0.07846-0.56226 0.58147
   6   3 -21    1.87    1.52  28-0.30031 0.85194 0.68143-0.42264-0.56597-0.04318
   6   3 -20   80.79    2.12  28-0.30069 0.86013 0.68142-0.41484-0.56582-0.00545
   6   3 -19    3.62    1.63  28-0.30069 0.86517 0.68142-0.40982-0.56582 0.03021
   6   3 -18   75.64    2.01  28-0.29880 0.86954 0.68146-0.40352-0.56658 0.06771
   6   4 -27   13.03    1.47  29-0.30935 0.83830 0.68122-0.34674-0.56226-0.24706
   6   4 -27   -0.92    0.75  28-0.30673 0.83892 0.68129-0.34604-0.56334-0.24616
   6   4 -13  165.07    2.89  28-0.30559 0.91556 0.68132-0.27088-0.56382 0.26253
   6   5 -11   29.50    2.72  28-0.30525 0.93795 0.68132-0.15471-0.56395 0.35145
   6   6 -10   92.34    2.53  28-0.30052 0.95028 0.68143-0.04560-0.56588 0.40500
   6   8 -11    6.18    1.35  29-0.30680 0.96950 0.68129 0.15626-0.56332 0.39784
   6   8 -11    4.99    1.02  28-0.30145 0.96906 0.68141 0.16141-0.56551 0.39891
 -10   3  -2    6.62    1.65  30-0.32483-0.72808 0.68077-0.48720-0.55571 0.35683
 -10   4   1    1.81    1.36  30-0.32712-0.70042 0.68068-0.36415-0.55472 0.48063
 -10   5   2    1.15    0.66  29-0.31282-0.69444 0.68120-0.25692-0.56080 0.54010
  -9   1 -13   -1.71    1.20  30-0.31846-0.71682 0.68102-0.74782-0.55842-0.05523
  -9   1 -13    1.78    0.93  29-0.31883-0.71743 0.68100-0.74708-0.55827-0.05456
  -9   1  -9    5.22    1.89  29-0.32076-0.69026 0.68093-0.72394-0.55745 0.09181
  -9   1  -8   15.92    2.05  30-0.32392-0.68065 0.68081-0.71822-0.55610 0.12399
  -9   2  -1   65.93    2.53  30-0.32304-0.63006 0.68085-0.57548-0.55647 0.39488
  -9   3   2   28.56    2.00  29-0.31911-0.60597 0.68099-0.45535-0.55815 0.52087
  -9   4   4   12.19    1.79  29-0.31883-0.58510 0.68100-0.33873-0.55827 0.60944
  -9   6   6    4.56    1.10  29-0.31969-0.54957 0.68097-0.11733-0.55790 0.71631
  -9   6   6    2.07    0.75  29-0.32033-0.55093 0.68095-0.11543-0.55763 0.71565
  -8   0 -12    1.82    2.07  29-0.32604-0.60162 0.68072-0.83246-0.55519-0.01879
  -8   0 -11    8.47    2.14  30-0.32805-0.59553 0.68064-0.82753-0.55432 0.01579
  -8   1  -1  193.69    3.19  30-0.32583-0.52929 0.68073-0.66865-0.55528 0.39612
  -8   3   5   54.11    2.48  30-0.32402-0.47391 0.68081-0.42601-0.55606 0.64660
  -8   6   8    3.61    1.96  29-0.32140-0.42789 0.68091-0.09607-0.55717 0.80483
  -8   7   8    9.03    1.21  29-0.31432-0.42387 0.68115 0.00773-0.56017 0.82186
  -8   7   8    6.34    0.98  29-0.31883-0.42336 0.68100 0.01122-0.55827 0.82246
  -7   0  -3   37.43    2.77  29-0.32179-0.44728 0.68089-0.77469-0.55701 0.32627
  -7   1   2   51.36    3.00  30-0.32547-0.40384 0.68075-0.64070-0.55543 0.52319
  -7   4   8  357.55    3.74  29-0.32075-0.34223 0.68093-0.29526-0.55745 0.78985
  -7   5   9   13.56    2.29  30-0.32489-0.32189 0.68077-0.18469-0.55568 0.83952
  -7   8   9    2.92    1.12  29-0.31357-0.30038 0.68118 0.12855-0.56048 0.89218
  -7   8   9    1.05    0.78  29-0.31808-0.29951 0.68103 0.13303-0.55858 0.89246
  -6  -1 -17   61.18    3.10  30-0.33561-0.42132 0.68028-0.94474-0.55102-0.18542
  -6  -1  -8   -0.61    2.93  30-0.32183-0.38202 0.68089-0.89571-0.55699 0.14542
  -6   0   0  191.67    3.46  29-0.32256-0.32132 0.68087-0.74621-0.55668 0.45245
  -6   2   6   47.03    2.14  29-0.31545-0.27283 0.68112-0.50495-0.55969 0.70402
  -6   3   8  113.43    3.05  30-0.32540-0.23909 0.68075-0.38727-0.55546 0.78982
  -6   4   9   57.07    2.69  29-0.31883-0.23035 0.68100-0.27858-0.55827 0.84422
  -6   8  10    2.53    1.75  30-0.32571-0.17769 0.68074 0.14791-0.55533 0.94186
  -5  -1  -4   93.04    3.53  29-0.31921-0.25107 0.68099-0.86266-0.55810 0.30995
  -5   2   7    3.37    3.15  29-0.32108-0.15336 0.68092-0.48919-0.55731 0.75521
  -4   4  10    3.03    2.80  30-0.32969 0.00321 0.68056-0.24988-0.55361 0.91132
  -2  -1  -2  573.43    7.38  29-0.31667 0.07908 0.68108-0.81888-0.55918 0.43558
  -2   1   5  727.60    7.32  29-0.32179 0.14689 0.68090-0.56914-0.55701 0.72043
  -2   2   7  275.44    5.05  30-0.32697 0.17559 0.68068-0.45317-0.55479 0.80632
  -2   6  10  198.75    4.00  29-0.32162 0.22820 0.68090-0.02019-0.55708 0.98126
  -2   7  10   56.46    3.07  30-0.33274 0.25055 0.68042 0.08467-0.55228 0.99292
  -2  10   8    0.77    2.39  31-0.35072 0.28929 0.67939 0.39190-0.54427 0.96211
  -1   5   9  139.13    4.35  30-0.32895 0.32738 0.68060-0.11890-0.55393 0.94295
  -1   9   8   10.55    3.29  31-0.34073 0.37448 0.68000 0.29535-0.54876 0.96643
   0  -1 -25   88.13    3.31  30-0.32946 0.17147 0.68057-0.92475-0.55371-0.36916
   1  -1 -23   80.30    3.12  30-0.32595 0.28827 0.68073-0.90319-0.55523-0.27562
   2  -1 -17  441.39    4.49  29-0.31890 0.42466 0.68100-0.85770-0.55823-0.03769
   2  -1 -16  166.85    3.67  29-0.32025 0.43152 0.68095-0.85240-0.55766-0.00253
   2  -1 -15   95.19    3.52  29-0.31895 0.43622 0.68100-0.84678-0.55822 0.03459
   2   0  -5    0.77    3.82  29-0.31658 0.50005 0.68108-0.68655-0.55922 0.41674
   2   1 -32    2.79    1.36  30-0.32550 0.36281 0.68075-0.73333-0.55542-0.55557
   2   2   1  220.41    5.32  30-0.32368 0.56679 0.68082-0.44335-0.55620 0.65963
   3   0 -24   59.07    2.41  29-0.31686 0.49943 0.68107-0.78145-0.55910-0.25663
   3   0 -23   21.47    2.25  30-0.32697 0.51497 0.68068-0.77751-0.55479-0.22678
   3   0 -10 1114.71    6.50  29-0.32110 0.58534 0.68092-0.70328-0.55730 0.24777
   3   1 -30    2.50    1.30  30-0.32124 0.47525 0.68092-0.71059-0.55724-0.45763
   3   1 -30    1.60    1.03  29-0.31432 0.46963 0.68115-0.71214-0.56017-0.46288
   3   2  -2   16.81    3.59  30-0.32546 0.65537 0.68075-0.45141-0.55543 0.56925
   3   3   0   60.55    3.85  29-0.31725 0.67120 0.68106-0.33475-0.55894 0.65967
   3   4   1  254.30    4.67  30-0.33035 0.70143 0.68053-0.22461-0.55332 0.70564
   3   6   2   12.41    2.86  30-0.32312 0.72096 0.68084-0.01054-0.55644 0.77734
   3  10  -1    9.10    2.20  30-0.33204 0.75381 0.68045 0.39112-0.55259 0.72851
   4   1 -25  105.57    2.90  30-0.32396 0.61840 0.68081-0.67272-0.55608-0.26367
   4   1 -10   33.47    3.30  29-0.31823 0.69971 0.68103-0.58806-0.55852 0.28417
   4   2 -30   11.57    1.69  30-0.32840 0.60337 0.68062-0.59556-0.55417-0.43120
   4   2  -6  343.40    4.41  30-0.32274 0.73846 0.68086-0.46147-0.55660 0.44132
   4   8  -2   26.16    2.56  30-0.33282 0.83549 0.68042 0.18693-0.55225 0.67700
   4   9  -3    0.59    2.11  31-0.33751 0.84106 0.68018 0.28382-0.55019 0.65505
   5   2 -25   13.39    1.64  29-0.31583 0.72948 0.68111-0.55469-0.55953-0.22605
   5   2 -24  412.81    4.19  30-0.32345 0.74148 0.68083-0.55162-0.55630-0.19361
   5   2 -13    4.73    2.80  29-0.32113 0.80453 0.68092-0.48897-0.55729 0.20352
   5   3 -29   39.80    1.96  30-0.32688 0.72569 0.68069-0.47429-0.55483-0.36209
   5   3  -9  387.08    3.91  30-0.32552 0.84143 0.68075-0.36381-0.55541 0.36477
   5   6  -5   20.30    2.49  29-0.31745 0.88810 0.68105-0.02753-0.55885 0.56173
   5   8  -6    3.71    2.05  29-0.32263 0.90997 0.68086 0.17696-0.55665 0.55573
   5   9  -7    2.13    1.30  30-0.32258 0.91117 0.68086 0.27259-0.55667 0.53413
   5   9  -7    2.55    0.92  29-0.31508 0.90847 0.68113 0.27854-0.55985 0.53799
   6   4 -26   12.45    1.36  29-0.31926 0.85194 0.68099-0.34243-0.55808-0.21275
   6   4 -26    7.35    0.92  29-0.31508 0.85153 0.68113-0.34081-0.55985-0.21606
   6   4 -25   11.07    1.86  30-0.32301 0.86427 0.68085-0.33663-0.55649-0.18032
   6   4 -15   81.59    2.70  30-0.32350 0.92207 0.68083-0.28230-0.55628 0.18172
   6   4 -14    2.96    1.71  29-0.31508 0.92016 0.68113-0.27609-0.55985 0.22064
   6   5 -12  107.01    2.66  29-0.32005 0.94642 0.68096-0.16042-0.55775 0.30859
   6   6 -11   18.62    2.06  29-0.31910 0.96205 0.68099-0.04870-0.55815 0.36055
   6   7 -11    2.82    1.67  29-0.31807 0.97250 0.68103 0.05303-0.55859 0.37454
   6   8 -12    9.82    1.60  30-0.32258 0.98029 0.68086 0.15240-0.55667 0.35202
   6   8 -12    2.47    1.07  29-0.31808 0.97928 0.68103 0.15497-0.55858 0.35653
 -10   2  -7    3.92    1.41  30-0.33661-0.75595 0.68021-0.61876-0.55089 0.15618
 -10   2  -7   -0.10    0.82  30-0.33743-0.76029 0.68016-0.61673-0.55052 0.15055
 -10   3  -1   11.10    1.81  31-0.33929-0.71056 0.68006-0.47962-0.54970 0.38699
 -10   5   3    2.40    0.98  30-0.33201-0.67098 0.68044-0.25025-0.55290 0.56791
  -9   1  -7    3.27    1.77  30-0.33073-0.66833 0.68050-0.71318-0.55346 0.15717
  -9   1  -6   34.59    2.15  31-0.33769-0.65552 0.68015-0.70646-0.55041 0.19094
  -9   2   0   93.07    2.66  31-0.33799-0.60856 0.68013-0.56782-0.55028 0.42590
  -9   3   3   12.85    2.12  31-0.33827-0.58069 0.68012-0.44750-0.55015 0.54972
  -9   4   5   20.10    1.95  31-0.34115-0.55620 0.67996-0.33090-0.54887 0.63760
  -9   5   6   10.32    1.88  31-0.33717-0.54399 0.68018-0.22205-0.55064 0.69192
  -8   0 -14    3.97    1.89  30-0.33676-0.60520 0.68020-0.84513-0.55082-0.09695
  -8   0 -10   21.90    1.95  30-0.33352-0.58665 0.68036-0.82366-0.55224 0.04879
  -8   0  -9    5.81    2.31  31-0.33692-0.57579 0.68019-0.81782-0.55075 0.08673
  -8   0  -8   34.08    2.42  31-0.34078-0.56731 0.67998-0.81142-0.54904 0.11779
  -8   1   0    7.45    2.07  31-0.34338-0.50653 0.67983-0.66184-0.54788 0.42476
  -8   2   3  132.71    2.67  30-0.33231-0.48798 0.68042-0.54175-0.55277 0.55500
  -8   4   7    6.72    2.05  30-0.33632-0.43911 0.68022-0.30997-0.55101 0.73016
  -8   5   8   32.51    2.35  31-0.33746-0.42208 0.68016-0.19893-0.55051 0.78229
  -7   0  -2   47.09    2.63  31-0.33824-0.42592 0.68012-0.76666-0.55016 0.35627
  -7   2   5   24.26    1.95  30-0.32886-0.37227 0.68058-0.51984-0.55427 0.64608
  -7   3   7   12.73    1.88  30-0.33073-0.34693 0.68050-0.40429-0.55346 0.73411
  -7   7  10   18.45    1.93  31-0.34412-0.27470 0.67979 0.03313-0.54755 0.90152
  -6  -1  -7   44.24    2.92  30-0.33215-0.36376 0.68043-0.88912-0.55284 0.17989
  -6  -1  -6   27.30    3.13  31-0.34420-0.34627 0.67978-0.88260-0.54751 0.20990
  -6   1   4   46.89    2.28  30-0.33110-0.27849 0.68048-0.61846-0.55330 0.61085
  -6   5  10   43.88    2.16  30-0.32998-0.20186 0.68053-0.16746-0.55378 0.89288
  -5  -1  -3  267.89    4.03  31-0.34301-0.22231 0.67985-0.85517-0.54805 0.33695
  -5   0   2   22.29    3.38  30-0.33619-0.18654 0.68023-0.72370-0.55107 0.53697
  -5   1   5  726.41    4.61  30-0.32923-0.16705 0.68057-0.60182-0.55411 0.66506
  -5   3   9    6.98    2.85  30-0.33872-0.11201 0.68009-0.37148-0.54995 0.83607
  -5   4  10   66.14    2.99  30-0.33752-0.09765 0.68016-0.26063-0.55048 0.89008
  -5   6  11  128.15    2.95  31-0.33946-0.06854 0.68005-0.04547-0.54962 0.95759
  -5   7  11   18.16    2.16  31-0.34105-0.05637 0.67996 0.06025-0.54892 0.97339
  -5   9  10   30.68    2.21  31-0.33958-0.04489 0.68005 0.26518-0.54957 0.96963
  -4  -1  -2   52.72    3.52  30-0.33147-0.11955 0.68046-0.83939-0.55313 0.39578
  -4   3   9    9.36    2.25  30-0.32923-0.01670 0.68057-0.35974-0.55411 0.85906
  -4   6  11  100.31    3.04  30-0.33717 0.03625 0.68018-0.03481-0.55064 0.97624
  -4   7  11  246.66    3.65  31-0.33918 0.04853 0.68007 0.06944-0.54975 0.99069
  -4   9  10   30.53    2.38  31-0.34010 0.06321 0.68002 0.27448-0.54934 0.98636
  -3   3   9  212.31    4.20  30-0.33772 0.10144 0.68015-0.34789-0.55039 0.87291
  -3   4  10  122.95    3.43  31-0.34195 0.12209 0.67991-0.23828-0.54852 0.92302
  -2   5  10  408.21    5.22  31-0.34272 0.24029 0.67987-0.12334-0.54817 0.95576
  -2   9   9    7.38    2.51  30-0.34128 0.27290 0.67995 0.29008-0.54882 0.98459
   1  -1 -22   18.06    3.06  31-0.34605 0.31338 0.67967-0.89680-0.54668-0.25004
   1   0 -29    2.99    1.86  31-0.34099 0.27823 0.67997-0.83163-0.54895-0.48402
   1   1   1  530.74   11.70  31-0.34326 0.46945 0.67984-0.55700-0.54793 0.61827
   2   0 -27    7.24    2.10  31-0.33561 0.39040 0.68026-0.80916-0.55132-0.39318
   3   0 -22   10.00    2.48  31-0.33961 0.53362 0.68004-0.77040-0.54956-0.19400
   3   0 -11  472.35    4.94  31-0.33758 0.59550 0.68015-0.70876-0.55045 0.20422
   3   1 -29   40.54    2.37  31-0.33684 0.49930 0.68019-0.70438-0.55078-0.43281
   3   1  -5   82.28    3.75  30-0.32998 0.63419 0.68053-0.57116-0.55378 0.44076
   3   8   1    2.97    2.66  32-0.35117 0.76423 0.67934 0.19450-0.54437 0.75963
   3   9   0   14.03    2.82  32-0.35320 0.77135 0.67920 0.29503-0.54345 0.73921
   4   1 -24    8.26    2.43  31-0.33663 0.63570 0.68021-0.66598-0.55087-0.23226
   4   1 -11   70.76    3.28  30-0.33357 0.70867 0.68036-0.59466-0.55222 0.23966
   4   3  -4  108.95    3.52  31-0.33690 0.77468 0.68019-0.34568-0.55076 0.52329
   5   2 -23   -0.55    1.79  30-0.33073 0.75578 0.68050-0.54411-0.55346-0.15903
   5   2 -22   56.39    2.53  31-0.33734 0.76608 0.68017-0.53950-0.55056-0.12724
   5   2 -21    3.73    2.09  31-0.34115 0.77608 0.67996-0.53436-0.54887-0.09212
   5   2 -16   49.92    2.66  31-0.34107 0.80566 0.67996-0.50670-0.54891 0.08830
   5   2 -15  111.08    3.23  31-0.33733 0.80707 0.68017-0.50087-0.55057 0.12608
   5   2 -14    9.79    2.05  30-0.32998 0.80716 0.68053-0.49451-0.55378 0.16376
   5   4  -7   57.80    2.26  30-0.32886 0.86751 0.68058-0.24833-0.55427 0.45088
   5   5  -6  230.02    3.33  30-0.33401 0.88828 0.68034-0.13795-0.55203 0.50150
   5   7  -6  285.86    3.63  31-0.34284 0.91951 0.67986 0.07232-0.54812 0.52968
   5   9  -8    9.50    1.76  31-0.34653 0.93111 0.67964 0.26938-0.54647 0.48717
   6   4 -24   11.54    1.60  30-0.32923 0.87551 0.68057-0.33099-0.55411-0.14722
   6   4 -23   15.51    1.85  30-0.33470 0.88551 0.68030-0.32602-0.55173-0.11338
   6   4 -22   60.95    2.39  31-0.33734 0.89467 0.68017-0.32044-0.55056-0.07886
   6   4 -21  104.07    2.67  31-0.33958 0.90275 0.68005-0.31474-0.54957-0.04348
   6   4 -20  132.36    2.91  31-0.33998 0.90946 0.68002-0.30940-0.54940-0.00741
   6   4 -19  199.89    3.15  31-0.33964 0.91479 0.68004-0.30431-0.54955 0.02961
   6   4 -18   30.32    2.32  31-0.33837 0.91910 0.68011-0.29824-0.55011 0.06673
   6   4 -17   95.14    2.54  30-0.33560 0.92188 0.68026-0.29240-0.55133 0.10377
   6   4 -16    5.13    1.56  30-0.32961 0.92339 0.68055-0.28589-0.55394 0.14263
   6   5 -14   65.18    2.35  31-0.34115 0.95653 0.67996-0.17194-0.54887 0.22580
   6   5 -13    8.96    1.75  30-0.33110 0.95237 0.68048-0.16618-0.55330 0.26770
   6   6 -12  120.45    2.73  30-0.33289 0.97031 0.68039-0.05586-0.55252 0.31764
   6   7 -12    9.72    1.89  31-0.33518 0.98133 0.68028 0.04845-0.55151 0.33322
   6   8 -13   -2.57    1.14  31-0.33669 0.98664 0.68020 0.14962-0.55085 0.31817
   6   8 -13    0.80    0.92  30-0.33147 0.98705 0.68046 0.15187-0.55313 0.31526
 -10   2  -6   -1.44    0.94  31-0.34267-0.74505 0.67994-0.61285-0.54812 0.18692
 -10   2  -6   -0.56    0.95  31-0.34638-0.74703 0.67971-0.61213-0.54646 0.18426
 -10   3   0   15.75    2.03  32-0.35272-0.69048 0.67930-0.47386-0.54358 0.41696
 -10   4   2    0.62    0.78  31-0.34267-0.67541 0.67994-0.35998-0.54812 0.51127
 -10   4   2    4.35    0.77  31-0.34564-0.67938 0.67976-0.35636-0.54679 0.50900
  -9   1  -5   38.70    2.09  31-0.34638-0.64074 0.67971-0.70061-0.54646 0.22370
  -9   1  -4    0.94    1.99  32-0.35636-0.62363 0.67904-0.69693-0.54192 0.25359
  -9   2   1   21.99    2.23  32-0.35423-0.58547 0.67920-0.56357-0.54290 0.45333
  -9   6   7   11.60    1.04  31-0.34267-0.51829 0.67994-0.11179-0.54812 0.74138
  -9   6   7    7.61    0.95  31-0.34564-0.51994 0.67976-0.10804-0.54679 0.74093
  -8   0 -16    2.13    1.68  32-0.35182-0.60113 0.67936-0.85509-0.54399-0.17398
  -8   0  -7   -0.92    1.94  31-0.34749-0.55412 0.67964-0.80633-0.54596 0.15049
  -8   0  -6   52.54    2.49  32-0.35543-0.54004 0.67911-0.79945-0.54234 0.18488
  -8   2   4    4.84    2.17  32-0.35451-0.45976 0.67918-0.53537-0.54276 0.58047
  -8   3   6  153.75    2.86  31-0.35038-0.44172 0.67946-0.41973-0.54465 0.67188
  -8   6   9   26.81    2.05  31-0.35197-0.39060 0.67935-0.08682-0.54393 0.82843
  -8   7   9    8.48    1.27  31-0.34766-0.38458 0.67963 0.01469-0.54588 0.84554
  -8   7   9    0.78    0.83  31-0.35008-0.38525 0.67948 0.01836-0.54478 0.84545
  -7   0  -1   50.90    2.64  32-0.35659-0.40150 0.67903-0.76072-0.54181 0.38336
  -7   1   3    3.51    2.76  31-0.35008-0.37405 0.67948-0.63526-0.54478 0.54710
  -7   4   9  124.21    2.87  32-0.35353-0.30221 0.67924-0.28712-0.54322 0.81214
  -7   6  10   16.26    2.04  31-0.34638-0.28263 0.67971-0.07252-0.54646 0.88438
  -7   8  10   18.20    1.81  32-0.35315-0.25576 0.67927 0.13829-0.54339 0.91207
  -6  -1 -18    2.04    2.32  32-0.35392-0.40894 0.67922-0.94850-0.54304-0.22767
  -6  -1  -5   19.67    2.68  32-0.35894-0.32451 0.67886-0.87688-0.54073 0.23898
  -6   0   1   20.08    2.74  31-0.34944-0.29019 0.67952-0.74026-0.54507 0.47635
  -6   2   7  254.91    3.49  31-0.35108-0.23034 0.67941-0.49641-0.54433 0.72662
  -6   6  11   12.25    2.10  32-0.35559-0.15943 0.67910-0.05617-0.54227 0.93242
  -6   7  11   64.25    2.43  32-0.35660-0.14913 0.67903 0.05012-0.54181 0.94893
  -5  -1 -22    0.87    2.66  33-0.37494-0.30309 0.67754-0.95911-0.53321-0.36622
  -5   5  11    5.72    2.50  31-0.35358-0.06636 0.67924-0.14936-0.54319 0.93430
  -5   8  11   24.23    2.26  32-0.35888-0.02938 0.67886 0.16615-0.54076 0.98114
  -4   0   3  507.07    5.37  31-0.34963-0.06253 0.67951-0.70580-0.54499 0.58502
  -4   1   6  243.51    4.52  32-0.35462-0.02810 0.67917-0.58393-0.54272 0.70751
  -4   2   8  289.05    4.30  32-0.35320-0.00681 0.67927-0.46856-0.54337 0.79630
  -4   5  11  204.54    3.48  31-0.35265 0.04158 0.67931-0.13836-0.54362 0.95313
  -3  -2 -13  158.85    6.16  34-0.38393-0.03604 0.67668-0.99078-0.52886-0.02630
  -3  -1  -1   94.43    4.48  32-0.35799 0.01983 0.67893-0.82112-0.54117 0.43755
  -3   0   3  228.60    4.19  31-0.34638 0.04220 0.67971-0.69480-0.54646 0.60392
  -3   6  11  144.88    3.50  32-0.35688 0.16332 0.67901-0.02341-0.54168 0.98411
   0  -1 -24   60.57    2.94  32-0.36311 0.21043 0.67854-0.91722-0.53879-0.34680
   0   0 -30    7.19    1.87  31-0.35198 0.17704 0.67935-0.84565-0.54392-0.54438
   0   2   5  225.96    9.07  32-0.36157 0.41308 0.67866-0.44054-0.53951 0.75334
   2   0 -26   14.74    2.31  32-0.35549 0.41866 0.67911-0.80202-0.54232-0.36504
   2   1 -31   28.42    2.30  32-0.35477 0.39828 0.67916-0.72524-0.54265-0.52952
   2   5   4  388.65    6.55  32-0.36511 0.65681 0.67838-0.11177-0.53785 0.79741
   2   7   4    4.47    3.53  32-0.36502 0.67741 0.67838 0.09740-0.53790 0.83195
   3   0 -21   27.61    2.58  31-0.35062 0.54866 0.67944-0.76420-0.54454-0.16365
   3   0 -20    6.14    2.42  32-0.35663 0.56137 0.67902-0.75899-0.54179-0.13172
   3   0 -12   25.57    3.53  31-0.35129 0.60212 0.67940-0.71382-0.54424 0.16250
   3   1 -28   25.77    2.26  32-0.35484 0.52413 0.67915-0.69801-0.54261-0.40450
   4   1 -23  219.21    3.15  31-0.34527 0.65082 0.67978-0.66020-0.54696-0.20005
   4   1 -22  286.23    3.56  32-0.35362 0.66496 0.67924-0.65400-0.54317-0.16787
   4   1 -13  304.74    3.96  32-0.35673 0.72063 0.67902-0.60334-0.54175 0.15679
   4   1 -12   69.72    2.67  31-0.34638 0.71644 0.67971-0.59861-0.54646 0.19727
   4   2 -29   47.86    2.16  31-0.34490 0.62577 0.67981-0.58859-0.54712-0.40255
   4   2  -7  301.15    4.31  31-0.35078 0.76048 0.67943-0.46572-0.54447 0.39237
   4   4  -3  640.43    5.20  32-0.35656 0.81119 0.67903-0.23466-0.54182 0.56686
   4   5  -2   15.58    3.13  31-0.35151 0.82224 0.67938-0.12385-0.54413 0.62214
   4   7  -2   11.95    2.55  32-0.35712 0.85110 0.67899 0.08535-0.54157 0.65077
   5   2 -20  167.14    2.58  31-0.34415 0.78490 0.67985-0.52856-0.54745-0.05764
   5   2 -19   92.46    2.24  31-0.34564 0.79242 0.67976-0.52288-0.54679-0.02250
   5   2 -18   34.40    1.89  31-0.34601 0.79885 0.67974-0.51682-0.54662 0.01459
   5   2 -17   67.39    2.09  31-0.34490 0.80336 0.67981-0.51124-0.54712 0.05059
   5   3 -27   56.60    2.53  32-0.35183 0.76100 0.67936-0.46213-0.54399-0.30009
   5   3 -10    6.28    1.86  31-0.34341 0.85328 0.67989-0.36938-0.54779 0.31871
   5   4  -8   43.70    2.80  32-0.35236 0.88413 0.67932-0.25213-0.54375 0.40563
   5   6  -6    4.03    2.32  31-0.34638 0.91140 0.67971-0.03349-0.54646 0.51293
   5   8  -7   13.28    2.11  32-0.35227 0.93336 0.67933 0.17229-0.54379 0.50429
   6   5 -26    5.81    0.85  31-0.34712 0.88967 0.67967-0.23723-0.54612-0.21075
   6   5 -25    4.03    1.40  31-0.35231 0.90306 0.67933-0.23099-0.54377-0.17399
   6   5 -25    1.01    0.86  31-0.34934 0.90239 0.67953-0.22897-0.54512-0.17821
   6   5 -16   -0.98    1.98  32-0.35414 0.96081 0.67920-0.17644-0.54293 0.15210
   6   5 -15   69.69    2.64  31-0.35098 0.95924 0.67942-0.17551-0.54438 0.18574
   6   6 -14   40.42    2.23  32-0.35451 0.98082 0.67918-0.06642-0.54276 0.23513
   6   6 -13   14.18    1.70  31-0.34452 0.97703 0.67983-0.05909-0.54729 0.27541
   6   7 -14    7.78    1.85  32-0.35636 0.99295 0.67904 0.03878-0.54192 0.25112
   6   7 -13    4.71    1.38  31-0.34527 0.98830 0.67978 0.04619-0.54696 0.29208
   6   8 -15    8.88    1.34  32-0.35585 0.99703 0.67908 0.13942-0.54215 0.23186
   6   8 -14    9.31    1.23  31-0.34865 0.99344 0.67957 0.14159-0.54543 0.27084
   6   8 -14    3.83    0.92  31-0.34341 0.99321 0.67989 0.14649-0.54779 0.27161
 -10   2  -4    4.04    1.41  32-0.35905-0.71544 0.67883-0.60153-0.54111 0.25339
 -10   2  -4    2.04    1.06  32-0.36273-0.71848 0.67855-0.59962-0.53940 0.25104
 -10   2  -3    3.89    1.50  32-0.36934-0.70177 0.67801-0.59329-0.53630 0.28447
 -10   3   1    7.06    1.84  33-0.36779-0.66995 0.67814-0.46613-0.53703 0.44727
 -10   4   3    7.95    1.20  33-0.36714-0.65451 0.67819-0.34944-0.53734 0.53930
 -10   4   3    0.14    0.82  32-0.36347-0.65737 0.67849-0.35139-0.53906 0.53531
  -9   1  -3   11.93    2.31  33-0.36734-0.60817 0.67817-0.68645-0.53725 0.28910
  -9   2   2  192.56    3.04  33-0.37215-0.56194 0.67776-0.55524-0.53497 0.48319
  -9   3   4   90.55    2.22  32-0.35905-0.55383 0.67883-0.44085-0.54111 0.57759
  -9   4   6   70.27    2.26  32-0.36368-0.52702 0.67847-0.32440-0.53896 0.66383
  -9   5   7   30.20    1.71  32-0.36053-0.51357 0.67872-0.21459-0.54043 0.71755
  -9   6   8    9.56    1.57  33-0.37000-0.48741 0.67795-0.10299-0.53599 0.76540
  -8   0  -5    1.24    2.29  32-0.36567-0.52419 0.67831-0.79408-0.53803 0.21562
  -8   1   1  132.00    2.72  32-0.36200-0.48104 0.67860-0.65606-0.53974 0.45278
  -8   4   8   17.95    2.07  32-0.36543-0.40590 0.67833-0.30361-0.53814 0.75303
  -8   5   9  108.25    2.73  32-0.36703-0.38726 0.67820-0.19127-0.53739 0.80480
  -7   2   6   39.29    2.04  32-0.35758-0.33771 0.67894-0.51260-0.54179 0.66979
  -7   3   8    0.40    2.30  33-0.36475-0.31381 0.67839-0.39670-0.53846 0.75451
  -7   5  10   12.87    1.92  32-0.36315-0.27853 0.67851-0.17659-0.53921 0.86156
  -6  -1 -19   29.68    3.29  33-0.38099-0.38600 0.67695-0.95210-0.53074-0.27829
  -6   1   5   72.22    2.94  32-0.36300-0.24068 0.67853-0.61122-0.53928 0.63301
  -6   3   9   53.81    2.76  32-0.36355-0.19575 0.67848-0.38005-0.53902 0.80905
  -6   4  10   56.77    2.11  32-0.35905-0.18371 0.67883-0.27038-0.54111 0.86363
  -6   5  11   23.03    2.64  33-0.37106-0.15689 0.67786-0.16000-0.53549 0.90935
  -6   8  11   -0.09    1.79  32-0.36714-0.13009 0.67819 0.15301-0.53734 0.95703
  -5  -1  -2 1388.03    6.84  33-0.36757-0.19118 0.67816-0.84786-0.53714 0.36204
  -5   0   3  268.66    4.14  33-0.36999-0.14908 0.67795-0.71502-0.53600 0.55801
  -5   1   6  487.58    4.68  33-0.36824-0.12202 0.67810-0.59396-0.53682 0.68357
  -5   2   8  227.50    3.81  32-0.36432-0.10390 0.67842-0.47911-0.53866 0.77437
  -4  -1  -1  254.84    4.62  32-0.36693-0.07881 0.67821-0.83162-0.53744 0.41597
  -4   8  11    7.06    2.00  33-0.36554 0.08544 0.67832 0.17716-0.53809 0.99659
  -3  -2 -14  158.45    7.11  35-0.40227-0.02297 0.67466-0.99444-0.52020-0.07125
  -3  -2 -12  233.51    6.34  33-0.38129-0.03225 0.67692-0.98539-0.53059 0.01183
  -3  -2 -11   11.55    4.38  34-0.38744-0.01958 0.67630-0.97896-0.52759 0.04539
  -3   1   6   16.47    3.29  32-0.36126 0.08802 0.67866-0.57333-0.54009 0.72144
  -3   2   8  813.54    6.04  32-0.36523 0.11154 0.67835-0.45628-0.53824 0.80904
  -3   5  11   74.83    3.40  33-0.37455 0.16977 0.67755-0.12697-0.53383 0.96008
  -3   7  11   78.03    2.80  32-0.36530 0.18120 0.67834 0.08163-0.53820 0.99707
  -3   9  10    4.44    2.12  33-0.37221 0.20332 0.67776 0.28871-0.53495 0.98978
  -2   8  10   16.78    2.72  33-0.37789 0.30567 0.67724 0.19297-0.53223 0.98853
  -1  -1 -25   75.30    3.63  33-0.37344 0.10703 0.67765-0.93248-0.53436-0.40596
  -1   8   9   65.63    4.46  34-0.38830 0.41713 0.67621 0.19957-0.52717 0.96375
   0   1   3   52.92   10.96  33-0.38227 0.41138 0.67682-0.55376-0.53012 0.65618
   0   5   8  328.73    9.00  35-0.40044 0.49993 0.67487-0.10739-0.52113 0.89100
   1  -1 -21   49.60    3.08  33-0.36705 0.34132 0.67820-0.88857-0.53738-0.22093
   1   0 -28   70.91    3.14  33-0.37207 0.31539 0.67777-0.82251-0.53501-0.46220
   2   0  -6  716.26    7.22  32-0.36285 0.54366 0.67854-0.68976-0.53935 0.35642
   2   1  -2    1.87    5.26  32-0.36714 0.57649 0.67819-0.56804-0.53734 0.51596
   3   0 -19  236.14    3.63  32-0.36517 0.57633 0.67835-0.75123-0.53826-0.09675
   3   0 -18  342.52    4.08  33-0.36916 0.58642 0.67802-0.74554-0.53639-0.06278
   3   0 -17    0.22    2.84  32-0.36714 0.59256 0.67819-0.74172-0.53734-0.02923
   3   0 -16   20.18    2.78  33-0.37263 0.60159 0.67772-0.73398-0.53474 0.00780
   3   0 -15   37.91    3.11  33-0.37009 0.60528 0.67794-0.72894-0.53595 0.04592
   3   0 -14  184.47    3.68  33-0.36719 0.60777 0.67819-0.72326-0.53732 0.08277
   3   0 -13   85.94    2.64  32-0.35979 0.60621 0.67877-0.71863-0.54077 0.12306
   3   1 -27   17.32    2.12  33-0.37252 0.54775 0.67773-0.69118-0.53480-0.37693
   3   1  -6  642.57    6.25  33-0.36680 0.66523 0.67822-0.57371-0.53750 0.38825
   4   1 -21    5.93    1.79  32-0.36053 0.67792 0.67872-0.64838-0.54043-0.13359
   4   1 -20  121.95    3.11  33-0.36694 0.68975 0.67821-0.64148-0.53743-0.10156
   4   1 -19   52.70    2.70  33-0.37044 0.69941 0.67791-0.63592-0.53578-0.06603
   4   1 -18   89.71    2.73  33-0.37276 0.70788 0.67771-0.62979-0.53468-0.03154
   4   1 -16   18.57    2.61  33-0.37174 0.71926 0.67780-0.61854-0.53517 0.04172
   4   1 -15  104.45    3.07  33-0.36929 0.72195 0.67801-0.61332-0.53633 0.07943
   4   1 -14   11.53    3.02  32-0.36420 0.72139 0.67843-0.60952-0.53872 0.11800
   4   2 -28   16.39    1.96  32-0.36016 0.64706 0.67874-0.58264-0.54060-0.37286
   4   3  -5    3.60    3.19  32-0.36747 0.79908 0.67816-0.35083-0.53719 0.47665
   4   6  -2   15.12    2.92  33-0.36698 0.84766 0.67820-0.01951-0.53742 0.63061
   4   8  -3    8.92    2.42  33-0.37539 0.87290 0.67747 0.18555-0.53343 0.62159
   5   3 -26   15.85    1.85  32-0.36228 0.77832 0.67858-0.45530-0.53961-0.26712
   5   3 -25   19.86    1.92  33-0.36961 0.79257 0.67798-0.44954-0.53618-0.23647
   5   3 -12   52.02    2.81  33-0.37044 0.86872 0.67791-0.37759-0.53578 0.23639
   5   3 -11  402.03    3.28  32-0.35832 0.86256 0.67888-0.37255-0.54145 0.27818
   5   4 -29    2.62    1.45  33-0.37100 0.78005 0.67786-0.36743-0.53552-0.36236
   5   4  -9   28.46    2.41  33-0.37122 0.89809 0.67785-0.25647-0.53541 0.35925
   5   5  -7   60.60    2.21  32-0.35905 0.90765 0.67883-0.14213-0.54111 0.45447
   5   6  -7    6.53    2.18  33-0.37153 0.93087 0.67782-0.03785-0.53527 0.46509
   5   7  -7  239.72    3.50  33-0.36955 0.93973 0.67799 0.06774-0.53621 0.48124
   5   9  -9   15.05    1.74  33-0.36802 0.94761 0.67812 0.26594-0.53693 0.44008
   5   9  -9    1.79    1.01  32-0.36494 0.94589 0.67837 0.27100-0.53837 0.44309
   6   5 -23    4.82    1.30  32-0.36053 0.92391 0.67872-0.21799-0.54043-0.10948
   6   5 -22   38.16    2.01  32-0.36507 0.93249 0.67836-0.21340-0.53831-0.07500
   6   5 -21   10.35    1.85  32-0.36672 0.94006 0.67823-0.20839-0.53754-0.04010
   6   5 -20   12.42    1.92  33-0.36745 0.94685 0.67817-0.20214-0.53720-0.00434
   6   5 -19  263.60    3.41  33-0.36703 0.95230 0.67820-0.19665-0.53739 0.03316
   6   5 -18   37.24    2.34  32-0.36569 0.95630 0.67831-0.19115-0.53802 0.07010
   6   5 -17   70.33    2.06  32-0.36053 0.95870 0.67872-0.18647-0.54043 0.10851
   6   6 -24   23.52    1.58  33-0.37257 0.94025 0.67773-0.11875-0.53478-0.13605
   6   6 -16   36.52    2.22  33-0.36972 0.98451 0.67797-0.07412-0.53613 0.15613
   6   6 -15   19.71    1.96  32-0.36453 0.98352 0.67840-0.07041-0.53856 0.19507
   6   7 -16   31.73    1.99  33-0.37165 0.99727 0.67781 0.02933-0.53521 0.17023
   6   7 -15   34.12    2.24  32-0.36622 0.99613 0.67827 0.03491-0.53777 0.20903
   6   8 -16   13.19    1.29  33-0.36646 0.99918 0.67825 0.13237-0.53766 0.18999
   6   8 -16    3.58    0.83  32-0.36126 0.99902 0.67866 0.13687-0.54009 0.19095
 -10   2  -2    2.62    1.89  33-0.38108-0.68511 0.67722-0.58721-0.53069 0.31511
 -10   3   2   35.17    2.10  34-0.38343-0.64915 0.67699-0.46000-0.52955 0.47483
 -10   4   4    4.33    1.36  33-0.37934-0.62865 0.67739-0.34609-0.53153 0.56682
 -10   4   4    2.85    0.78  33-0.38171-0.63035 0.67716-0.34428-0.53038 0.56613
  -9   1  -2    4.36    2.12  33-0.38003-0.58850 0.67732-0.68299-0.53120 0.31739
  -9   3   5   22.03    2.18  33-0.37996-0.52794 0.67733-0.43222-0.53123 0.60409
  -9   4   7   81.03    2.37  34-0.38681-0.49827 0.67665-0.31689-0.52790 0.68849
  -8   0  -4  161.48    3.03  33-0.37640-0.50763 0.67766-0.78713-0.53294 0.24754
  -8   0  -3   64.28    2.68  34-0.38730-0.48946 0.67660-0.78027-0.52766 0.27865
  -8   1   2   -1.64    2.29  34-0.38135-0.45928 0.67720-0.64771-0.53056 0.47863
  -8   2   5   32.49    2.04  33-0.37850-0.43061 0.67747-0.52799-0.53194 0.60597
  -8   3   7    2.60    1.92  34-0.38171-0.40893 0.67716-0.41144-0.53038 0.69708
  -8   6  10   10.87    1.81  34-0.38273-0.35564 0.67706-0.08036-0.52989 0.84882
  -8   7  10   10.14    1.52  33-0.37914-0.34723 0.67741 0.02287-0.53163 0.86672
  -8   7  10    4.02    0.86  33-0.38171-0.34849 0.67716 0.02649-0.53038 0.86635
  -7  -1 -12   15.32    2.49  34-0.38862-0.44387 0.67646-0.92362-0.52701-0.04769
  -7  -1 -11   31.99    2.68  34-0.38703-0.44057 0.67663-0.91794-0.52780-0.01020
  -7  -1 -10   10.29    2.49  34-0.38633-0.43462 0.67670-0.91165-0.52814 0.02794
  -7  -1  -9   43.31    2.70  34-0.39102-0.42478 0.67621-0.90682-0.52583 0.06112
  -7   0   0   70.82    2.66  33-0.37652-0.37515 0.67765-0.75374-0.53288 0.41134
  -7   1   4   33.50    2.10  33-0.37515-0.34219 0.67778-0.62750-0.53354 0.57257
  -7   2   7   15.92    2.46  34-0.38681-0.30234 0.67665-0.50462-0.52790 0.69237
  -7   6  11   22.18    2.05  34-0.38268-0.24153 0.67707-0.06417-0.52991 0.90308
  -7   7  11    8.27    1.78  33-0.38157-0.23272 0.67717 0.04054-0.53045 0.91970
  -6  -1  -4   15.19    2.14  33-0.37478-0.30398 0.67781-0.86918-0.53372 0.26879
  -6   0   2  238.79    3.03  33-0.37442-0.25774 0.67784-0.73146-0.53389 0.50221
  -6   2   8  329.41    3.59  34-0.38594-0.18999 0.67674-0.48864-0.52833 0.74581
  -5   3  10    0.43    2.51  34-0.38608-0.05988 0.67672-0.36446-0.52826 0.85060
  -5   4  11  108.80    2.93  34-0.38605-0.04399 0.67673-0.25211-0.52828 0.90423
  -4   3  10  573.96    4.87  34-0.38417 0.04549 0.67692-0.35102-0.52919 0.86988
  -4   4  11    7.32    2.65  34-0.38541 0.06235 0.67679-0.23953-0.52859 0.92115
  -3  -2 -10    6.08    3.85  35-0.40188 0.00104 0.67498-0.97221-0.52040 0.07325
  -2  -1 -25    1.96    2.61  35-0.40286 0.03020 0.67487-0.93970-0.51991-0.43658
  -2   0 -30    2.15    1.53  35-0.40356 0.01425 0.67478-0.86259-0.51955-0.60156
  -2   0   3   49.47    5.98  34-0.38476 0.18883 0.67686-0.68161-0.52890 0.60272
  -2   3   9    7.58    3.42  33-0.38360 0.25068 0.67697-0.33599-0.52947 0.86763
  -1   0 -30   41.06    3.85  34-0.39062 0.10722 0.67625-0.85222-0.52603-0.57704
   0  -1 -23   83.77    3.15  34-0.39470 0.24983 0.67581-0.90790-0.52400-0.32503
   0  -1  -5   -0.67    7.70  33-0.38171 0.34250 0.67716-0.80810-0.53038 0.33696
   0   0 -29    0.67    2.07  34-0.38740 0.21634 0.67659-0.83852-0.52761-0.52739
   1  -1 -20  277.66    4.17  34-0.38301 0.36346 0.67703-0.88181-0.52975-0.19335
   2   0 -25   30.61    2.39  33-0.37624 0.44569 0.67768-0.79456-0.53302-0.33747
   2   6   4   71.07    4.16  35-0.39681 0.69769 0.67557-0.00467-0.52295 0.79849
   2  10   1   13.23    2.64  35-0.40550 0.73054 0.67455 0.39781-0.51857 0.74885
   3   2 -31   17.02    1.45  33-0.38071 0.54232 0.67726-0.60699-0.53087-0.50633
   3   2 -31    6.49    1.00  33-0.37588 0.53890 0.67771-0.60728-0.53319-0.51044
   3   2  -3  105.95    3.98  33-0.37882 0.70472 0.67744-0.45205-0.53178 0.50763
   3   3  -1   38.17    3.77  34-0.38208 0.72985 0.67712-0.33709-0.53021 0.59401
   3   5   1  224.27    4.22  34-0.38334 0.76405 0.67700-0.11616-0.52960 0.69803
   3   7   1   32.20    2.85  34-0.39109 0.79215 0.67620 0.09343-0.52580 0.72597
   3  10  -2   29.32    2.26  34-0.39180 0.80641 0.67612 0.39052-0.52545 0.66411
   4   1 -17  121.34    2.40  33-0.37295 0.71412 0.67798-0.62496-0.53459 0.00545
   4   2 -27   16.20    1.68  33-0.37478 0.66772 0.67781-0.57566-0.53372-0.34321
   4   2 -26   46.85    2.32  34-0.38732 0.68630 0.67660-0.56848-0.52765-0.31449
   4   2  -8  323.29    3.62  33-0.37369 0.77783 0.67791-0.46972-0.53424 0.34648
   4   3 -30    2.78    1.47  34-0.38693 0.67480 0.67664-0.48475-0.52784-0.44290
   5   3 -24  106.25    2.49  33-0.37926 0.80731 0.67740-0.44339-0.53157-0.20226
   5   3 -23   74.08    2.31  34-0.38535 0.82033 0.67680-0.43702-0.52861-0.16848
   5   3 -13  515.45    4.14  34-0.38112 0.87350 0.67722-0.38159-0.53067 0.19514
   5   4 -28   24.73    1.77  34-0.38298 0.79777 0.67704-0.35971-0.52977-0.33326
   5   4 -28    5.46    0.90  33-0.37953 0.79738 0.67737-0.35860-0.53144-0.33510
   5   5  -8  357.07    3.86  34-0.38172 0.92411 0.67716-0.14522-0.53038 0.40765
   5   8  -8    3.98    1.87  33-0.37616 0.95066 0.67769 0.17008-0.53306 0.45771
   5   9 -10    6.05    1.46  34-0.38618 0.96001 0.67671 0.26263-0.52821 0.39705
   6   6 -23    6.60    1.26  33-0.37962 0.95033 0.67736-0.11461-0.53140-0.09964
   6   6 -23    3.88    0.78  33-0.37515 0.95004 0.67778-0.11181-0.53354-0.10300
   6   6 -21   45.32    2.28  34-0.38172 0.96598 0.67716-0.10261-0.53038-0.03180
   6   6 -20    7.92    1.94  34-0.38226 0.97312 0.67711-0.09406-0.53012 0.00662
   6   6 -19   95.03    2.54  34-0.38163 0.97748 0.67717-0.09082-0.53043 0.04082
   6   6 -18   36.79    1.94  33-0.37950 0.98118 0.67737-0.08587-0.53145 0.07850
   6   6 -17   65.56    2.05  33-0.37515 0.98359 0.67778-0.08027-0.53354 0.11638
   6   7 -20   -2.53    1.43  34-0.38463 0.98824 0.67687 0.01252-0.52897 0.02428
   6   7 -19    6.88    1.49  34-0.38323 0.99209 0.67701 0.01576-0.52965 0.05707
   6   7 -18    6.59    1.83  34-0.38201 0.99511 0.67713 0.01969-0.53024 0.09300
   6   7 -17    4.79    1.64  33-0.37807 0.99711 0.67751 0.02601-0.53214 0.13430
 -10   4   5   18.99    1.62  35-0.39806-0.60549 0.67551-0.33706-0.52224 0.59286
  -9   1  -1   96.31    2.41  34-0.39265-0.57092 0.67611-0.67466-0.52493 0.34775
  -9   2   3   15.49    1.44  34-0.39068-0.53888 0.67632-0.54809-0.52591 0.50965
  -9   3   6    7.66    1.77  35-0.39992-0.49960 0.67529-0.42466-0.52131 0.62997
  -9   6   9    5.06    1.59  35-0.39800-0.45541 0.67551-0.09263-0.52227 0.78878
  -8   0  -2  286.87    3.61  35-0.40079-0.47039 0.67519-0.77344-0.52086 0.30821
  -8   1   3  303.57    3.37  35-0.40094-0.43005 0.67517-0.64142-0.52079 0.50592
  -8   4   9    8.56    2.18  34-0.39460-0.37027 0.67590-0.29512-0.52397 0.77626
  -8   5  10    7.72    2.09  35-0.39709-0.35153 0.67562-0.18092-0.52272 0.82673
  -7  -1 -14    2.70    2.46  35-0.40479-0.44180 0.67471-0.93427-0.51884-0.12784
  -7  -1 -13   59.98    2.97  34-0.39386-0.44459 0.67598-0.92879-0.52433-0.08478
  -7  -1  -8   17.92    2.50  34-0.39556-0.41334 0.67579-0.90092-0.52349 0.09581
  -7  -1  -7   45.31    2.51  35-0.40134-0.40181 0.67513-0.89459-0.52059 0.12800
  -7   0   1  117.35    3.03  35-0.39636-0.34953 0.67570-0.74612-0.52309 0.43735
  -7   1   5   43.58    2.52  35-0.40053-0.31093 0.67522-0.61920-0.52100 0.59593
  -7   3   9    4.17    2.46  35-0.39524-0.27303 0.67583-0.38663-0.52365 0.77765
  -7   4  10   40.45    1.93  34-0.38814-0.26306 0.67659-0.27849-0.52716 0.83242
  -7   5  11    4.05    2.08  34-0.39630-0.24106 0.67571-0.16792-0.52312 0.87908
  -6  -1  -3  128.66    3.33  34-0.39211-0.27997 0.67617-0.86269-0.52520 0.29566
  -6   1   6  106.31    3.28  34-0.39484-0.20239 0.67587-0.60348-0.52385 0.65341
  -6   4  11   12.92    2.68  34-0.39746-0.13959 0.67558-0.26072-0.52254 0.88022
  -6   6  12    4.38    1.88  35-0.40043-0.11110 0.67523-0.04643-0.52104 0.94777
  -6   7  12   13.67    1.83  35-0.40136-0.09941 0.67512 0.05983-0.52058 0.96359
  -5  -1  -1   69.04    3.49  34-0.39427-0.15780 0.67593-0.84047-0.52413 0.38516
  -5   6  12    2.67    2.01  35-0.39611-0.00874 0.67573-0.03286-0.52322 0.97088
  -5   7  12    4.20    1.84  34-0.39394-0.00097 0.67597 0.06741-0.52430 0.98418
  -5   9  11    9.33    1.41  34-0.39375 0.01572 0.67599 0.27262-0.52439 0.98016
  -5   9  11    0.26    0.71  34-0.39611 0.01166 0.67573 0.27438-0.52322 0.97925
  -4   0   4  192.20    4.59  34-0.39326-0.01213 0.67605-0.69686-0.52463 0.60054
  -4   6  12    8.96    2.39  35-0.39852 0.10188 0.67545-0.02592-0.52201 0.98299
  -4   7  12   60.16    2.77  35-0.40367 0.11771 0.67485 0.07999-0.51941 0.99658
  -3   8  11   60.93    2.97  34-0.39651 0.22179 0.67568 0.19021-0.52301 0.99754
  -2  -1  -1   11.17    4.93  35-0.39596 0.16729 0.67575-0.80692-0.52329 0.43649
  -2   4  10   46.70    3.37  34-0.39531 0.28127 0.67582-0.22350-0.52361 0.91529
  -1   3   8   55.37    4.32  34-0.39455 0.36567 0.67590-0.32868-0.52399 0.84440
  -1   4   9    3.61    3.95  35-0.40702 0.39437 0.67444-0.21792-0.51770 0.88985
   1  -1 -19   45.09    3.10  35-0.39759 0.38418 0.67556-0.87457-0.52247-0.16340
   1   2   3  437.44    9.75  35-0.40488 0.55195 0.67470-0.43638-0.51879 0.67763
   2   0 -24   62.47    2.75  34-0.39476 0.46936 0.67588-0.78726-0.52389-0.31009
   2   0  -7  622.78    6.61  35-0.39887 0.57381 0.67541-0.69219-0.52183 0.30285
   2   1 -29   48.99    2.61  35-0.40259 0.45852 0.67498-0.70971-0.51996-0.48141
   2   3   2   14.59    4.76  35-0.40119 0.65868 0.67514-0.33009-0.52066 0.67563
   3   1 -26  212.91    3.29  34-0.39069 0.57142 0.67632-0.68333-0.52591-0.34791
   3   1  -7  291.34    5.19  35-0.39620 0.68873 0.67572-0.57690-0.52317 0.33759
   3   2 -30    3.05    1.77  34-0.39678 0.56402 0.67565-0.60291-0.52288-0.48147
   3   4   0   -3.17    3.23  35-0.39863 0.76314 0.67544-0.22296-0.52195 0.64077
   3   6   1  310.62    4.75  35-0.40152 0.79257 0.67511-0.01023-0.52050 0.70498
   4   2 -25   19.72    2.04  35-0.39823 0.70438 0.67549-0.56210-0.52215-0.28206
   4   2  -9  586.51    4.99  34-0.39376 0.79182 0.67599-0.47307-0.52438 0.30038
   4   3  -6    6.24    3.13  35-0.39971 0.82480 0.67532-0.35206-0.52141 0.42396
   4   4  -4  218.51    3.89  34-0.39505 0.84278 0.67585-0.23674-0.52374 0.51267
   4   5  -3   80.09    3.07  34-0.39422 0.85819 0.67594-0.12690-0.52416 0.56520
   4   7  -3    4.94    2.34  35-0.40043 0.88698 0.67523 0.08274-0.52105 0.59365
   5   3 -22  141.80    2.62  34-0.39134 0.83195 0.67625-0.43031-0.52558-0.13547
   5   3 -21   60.70    2.41  35-0.39613 0.84210 0.67573-0.42454-0.52320-0.10166
   5   3 -20  120.07    2.67  35-0.39933 0.85126 0.67536-0.41849-0.52160-0.06707
   5   3 -19  101.35    2.43  35-0.40115 0.85891 0.67515-0.41284-0.52068-0.03233
   5   3 -17  111.44    2.65  35-0.40079 0.87019 0.67519-0.40201-0.52086 0.04064
   5   3 -16   26.46    2.64  35-0.39827 0.87315 0.67548-0.39756-0.52213 0.07820
   5   3 -15  284.05    3.61  34-0.39503 0.87562 0.67585-0.39113-0.52375 0.11578
   5   3 -14   45.39    2.21  34-0.38851 0.87496 0.67655-0.38723-0.52698 0.15566
   5   4 -27   10.57    1.58  34-0.39374 0.81407 0.67599-0.35364-0.52440-0.30212
   5   4 -10   34.41    2.03  34-0.38778 0.90869 0.67663-0.26015-0.52734 0.31615
   5   5  -9   95.32    2.72  35-0.40007 0.93671 0.67527-0.14938-0.52123 0.36263
   5   6  -8   15.48    2.40  35-0.39583 0.94796 0.67576-0.04060-0.52335 0.41557
   5   7  -8   22.93    2.30  34-0.39360 0.95649 0.67601 0.06373-0.52447 0.43341
   5   8  -9    3.90    2.13  34-0.39557 0.96493 0.67579 0.16639-0.52348 0.41266
   5   9 -11    7.63    1.60  35-0.40322 0.97074 0.67490 0.25903-0.51963 0.35176
 -10   1  -7   49.10    2.55  36-0.41176-0.69417 0.67372-0.71614-0.51512 0.10161
 -10   1  -6    1.65    1.50  36-0.41709-0.68320 0.67302-0.70995-0.51235 0.13654
 -10   2   0   20.77    1.91  35-0.40583-0.64871 0.67447-0.57469-0.51816 0.37494
  -9   1   0   45.45    2.14  35-0.40585-0.55104 0.67447-0.66798-0.51815 0.37676
  -9   2   4   82.13    2.52  35-0.40954-0.51362 0.67401-0.54118-0.51626 0.53625
  -9   4   8   33.71    2.32  36-0.41078-0.46853 0.67385-0.30877-0.51562 0.71226
  -9   5   9   19.95    1.86  36-0.41089-0.45153 0.67383-0.19899-0.51556 0.76453
  -8   0  -1   41.73    2.64  36-0.41467-0.45050 0.67334-0.76580-0.51361 0.33791
  -8   2   6    1.88    1.52  35-0.40248-0.39977 0.67487-0.52040-0.51986 0.63052
  -8   3   8  166.04    2.43  35-0.40284-0.37769 0.67483-0.40436-0.51968 0.71851
  -8   6  11    1.66    1.61  36-0.41502-0.31591 0.67329-0.06924-0.51342 0.87016
  -8   7  11    4.12    1.43  36-0.41089-0.30830 0.67383 0.03120-0.51556 0.88633
  -7  -1 -15   92.10    3.42  36-0.41111-0.43955 0.67380-0.93748-0.51545-0.16675
  -7  -1  -6   85.22    3.04  35-0.40996-0.38780 0.67395-0.88812-0.51604 0.16033
  -6  -1  -2  134.39    3.40  35-0.41035-0.25643 0.67390-0.85485-0.51584 0.32263
  -6   0   3  227.19    2.94  35-0.40176-0.22448 0.67496-0.72383-0.52022 0.52442
  -6   3  10   66.33    2.20  35-0.40176-0.15197 0.67496-0.37217-0.52022 0.82612
  -6   5  12    9.98    2.51  36-0.41271-0.11052 0.67360-0.14937-0.51463 0.92471
  -6   8  12   48.59    2.25  36-0.41627-0.07434 0.67312 0.16668-0.51277 0.97141
  -5   0   4   45.80    2.65  35-0.40464-0.10795 0.67461-0.70693-0.51877 0.57658
  -5   1   7   -0.67    3.28  36-0.40894-0.07977 0.67408-0.58559-0.51656 0.69917
  -5   2   9   42.64    3.03  35-0.40635-0.05530 0.67440-0.46986-0.51789 0.78949
  -5   5  12    7.86    2.25  36-0.40882-0.00604 0.67410-0.13709-0.51663 0.94812
  -5   8  12   16.30    2.04  36-0.41167 0.02883 0.67373 0.17639-0.51516 0.99046
  -4  -2 -13   25.90    3.82  37-0.42766-0.09895 0.67152-0.99603-0.50677-0.06525
  -4  -2 -12  782.20    8.02  36-0.42204-0.09927 0.67233-0.99181-0.50975-0.02689
  -4  -2 -11  758.06    7.41  36-0.42034-0.09485 0.67257-0.98637-0.51064 0.01041
  -4  -2 -10   82.23    3.87  36-0.42432-0.08480 0.67201-0.98028-0.50854 0.04466
  -4  -1   0   76.17    2.98  35-0.40248-0.03744 0.67487-0.82253-0.51986 0.43478
  -4   1   7  212.58    3.49  35-0.40320 0.02610 0.67479-0.57475-0.51950 0.71985
  -4   2   9   11.43    3.11  35-0.40536 0.05213 0.67453-0.46048-0.51840 0.80610
  -4   5  12    6.88    2.84  35-0.41085 0.10256 0.67384-0.12672-0.51558 0.96034
  -4   9  11    1.57    1.41  36-0.41145 0.14117 0.67376 0.28641-0.51527 0.99019
  -4   9  11    1.02    0.75  35-0.41038 0.13892 0.67390 0.28852-0.51583 0.98981
  -3  -2  -9   17.96    4.10  36-0.42199 0.02529 0.67234-0.96434-0.50977 0.09949
  -3  -1   0  327.02    5.31  35-0.40778 0.07481 0.67423-0.81122-0.51716 0.44931
  -3   0   4  260.55    4.31  35-0.40392 0.10552 0.67470-0.68467-0.51913 0.61231
  -3   3  10  126.38    3.75  35-0.40724 0.17633 0.67429-0.33808-0.51744 0.87551
  -3   4  11    0.99    2.91  36-0.41324 0.19806 0.67353-0.22630-0.51435 0.92482
  -2   1   6   67.60    4.81  35-0.40853 0.24105 0.67413-0.55709-0.51678 0.71588
  -2   2   8   42.42    3.75  36-0.41556 0.26992 0.67322-0.44108-0.51314 0.79983
  -1  -1 -24  104.40    3.82  36-0.41741 0.15797 0.67297-0.92177-0.51218-0.39189
  -1   0   2   32.28    8.23  36-0.41323 0.31865 0.67353-0.67266-0.51436 0.56964
   0  -1 -22  212.82    4.15  36-0.42262 0.28311 0.67225-0.89882-0.50944-0.30321
   1  -1 -18  176.17    3.57  36-0.41016 0.40198 0.67393-0.86741-0.51594-0.13404
   1   1 -31   11.83    1.16  35-0.40751 0.34289 0.67426-0.73043-0.51730-0.57761
   1   5   6  299.94    9.24  39-0.45485 0.65050 0.66711-0.09981-0.49182 0.80660
   1   7   6   76.28    5.58  38-0.44877 0.66543 0.66817 0.10749-0.49524 0.84159
   2   0 -23   32.73    2.84  36-0.41092 0.49185 0.67383-0.77981-0.51555-0.28071
   2   2 -32    6.01    1.67  36-0.41552 0.46478 0.67323-0.61995-0.51317-0.58242
   2   4   3  842.38    8.12  36-0.41631 0.69121 0.67312-0.21580-0.51276 0.72053
   2   8   3   10.70    3.13  37-0.42699 0.74398 0.67162 0.20384-0.50712 0.77874
   3   1 -25    4.91    2.00  36-0.40903 0.59311 0.67407-0.67552-0.51652-0.31787
   3   8   0    2.79    2.51  36-0.41506 0.82185 0.67329 0.19494-0.51340 0.69416
   3   9  -1    7.16    2.33  36-0.41592 0.82642 0.67317 0.29413-0.51296 0.67257
   4   2 -24  114.83    2.82  36-0.41075 0.72106 0.67385-0.55426-0.51564-0.25159
   4   2 -10   32.40    3.45  35-0.40964 0.80183 0.67399-0.47640-0.51621 0.25640
   4   3 -29   12.49    1.16  35-0.40536 0.69603 0.67453-0.47798-0.51840-0.41313
   4   3 -29   11.30    1.15  35-0.40176 0.69452 0.67496-0.47728-0.52022-0.41649
   4   6  -3  200.94    3.69  35-0.40848 0.88295 0.67414-0.02061-0.51680 0.57366
   4   8  -4   11.86    2.16  36-0.41240 0.90389 0.67364 0.18417-0.51478 0.56696
   4   9  -5    2.98    1.82  36-0.40969 0.90181 0.67399 0.28414-0.51618 0.54978
   5   3 -18   45.61    1.86  35-0.40140 0.86529 0.67500-0.40679-0.52041 0.00414
   5   4 -26   11.78    1.50  35-0.40248 0.82940 0.67487-0.34558-0.51986-0.27208
   5   4 -25    5.47    1.87  36-0.41112 0.84348 0.67380-0.34055-0.51544-0.23994
   5   4 -12    8.48    2.73  36-0.41297 0.92238 0.67356-0.26712-0.51449 0.23151
   5   4 -11    8.31    1.94  35-0.40176 0.91631 0.67496-0.26428-0.52022 0.27353
   5   5 -10 1237.15    5.80  36-0.41573 0.94675 0.67320-0.15237-0.51306 0.31836
   5   6  -9    0.50    2.53  36-0.41324 0.96080 0.67353-0.04182-0.51435 0.37053
   5   7  -9   88.71    2.64  36-0.41156 0.96960 0.67375 0.06146-0.51522 0.38832
   5   8 -10    7.25    1.73  36-0.41210 0.97634 0.67368 0.16297-0.51494 0.36844
   5   9 -12   11.12    1.48  36-0.41696 0.97871 0.67303 0.25620-0.51242 0.30760
 -10   1  -4    0.96    1.60  36-0.42465-0.65741 0.67207-0.69654-0.50832 0.20500
 -10   2   1    2.81    1.34  36-0.41861-0.62909 0.67292-0.56402-0.51150 0.40774
 -10   3   4   19.01    1.17  36-0.41540-0.60185 0.67335-0.44612-0.51318 0.53147
 -10   3   4   13.44    1.07  36-0.41825-0.60549 0.67296-0.44424-0.51169 0.52933
 -10   4   6   11.35    1.11  36-0.41683-0.57850 0.67316-0.33049-0.51244 0.61939
 -10   4   6    8.58    1.10  36-0.41967-0.58069 0.67277-0.32813-0.51094 0.61867
  -9   0 -12   -0.90    0.78  36-0.42465-0.61641 0.67207-0.83587-0.50832-0.08609
  -9   0 -11    4.22    1.20  36-0.41974-0.61085 0.67276-0.83182-0.51091-0.04336
  -9   0 -11   -0.10    0.82  36-0.42181-0.61328 0.67247-0.83132-0.50982-0.04906
  -9   0  -8   11.38    1.99  36-0.42222-0.59307 0.67241-0.81515-0.50960 0.06139
  -9   0  -7    5.67    2.06  36-0.42427-0.58337 0.67212-0.80951-0.50852 0.09540
  -9   0  -6  104.43    2.75  37-0.42996-0.57410 0.67129-0.80196-0.50549 0.12974
  -9   1   1   14.22    2.00  36-0.42198-0.53065 0.67245-0.65977-0.50973 0.40581
  -9   2   5   10.01    1.90  36-0.42641-0.48677 0.67181-0.53265-0.50738 0.56343
  -9   3   7   10.31    2.18  36-0.42329-0.47115 0.67226-0.41925-0.50904 0.65291
  -9   6  10    0.72    0.84  36-0.42465-0.42184 0.67207-0.08387-0.50832 0.81083
  -8   0   0   94.86    2.67  37-0.42981-0.42899 0.67131-0.75844-0.50557 0.36611
  -8   1   4   63.21    2.45  36-0.42150-0.40410 0.67251-0.63306-0.50998 0.53117
  -8   2   7   -0.19    1.97  37-0.42642-0.36844 0.67181-0.51263-0.50738 0.65369
  -8   3   9   39.97    2.15  37-0.42894-0.34478 0.67144-0.39443-0.50603 0.74083
  -8   4  10   12.60    2.24  36-0.42252-0.33556 0.67237-0.28629-0.50945 0.79712
  -8   5  11   44.06    2.17  37-0.42736-0.31344 0.67167-0.17429-0.50688 0.84667
  -7  -1 -16   27.43    2.55  37-0.42658-0.43114 0.67179-0.94099-0.50729-0.21151
  -7  -1  -5    7.55    2.47  36-0.42207-0.37075 0.67243-0.88219-0.50968 0.19072
  -7  -1  -4   54.57    2.49  37-0.43064-0.35514 0.67119-0.87400-0.50512 0.22243
  -7   0   2   27.07    2.02  36-0.41754-0.32153 0.67306-0.73877-0.51206 0.46247
  -7   1   6   11.22    2.78  37-0.42625-0.27862 0.67184-0.60996-0.50747 0.61878
  -7   2   8   92.01    2.37  36-0.41611-0.26695 0.67325-0.49612-0.51281 0.71307
  -7   3  10    5.51    2.41  36-0.42500-0.23661 0.67202-0.37764-0.50813 0.79624
  -7   4  11   51.35    2.58  36-0.42210-0.22265 0.67243-0.26994-0.50967 0.85074
  -7   6  12    3.84    1.79  37-0.42235-0.19848 0.67239-0.05213-0.50954 0.92052
  -7   7  12    4.62    1.37  37-0.42173-0.18611 0.67248 0.05126-0.50986 0.93705
  -7   7  12    4.99    1.14  36-0.42181-0.18609 0.67247 0.05512-0.50982 0.93732
  -6  -1  -1   46.06    2.94  37-0.42952-0.23053 0.67136-0.84648-0.50572 0.34919
  -6   0   4   27.34    2.80  37-0.42890-0.19051 0.67145-0.71424-0.50605 0.54699
  -6   1   7   11.45    3.02  36-0.42515-0.16606 0.67200-0.59169-0.50805 0.67439
  -6   2   9   53.57    2.75  36-0.42163-0.14809 0.67250-0.47941-0.50992 0.76371
  -5  -1   0  673.52    5.05  36-0.42098-0.12645 0.67259-0.83159-0.51026 0.40744
  -4  -2 -14   33.35    4.06  38-0.44704-0.08664 0.66857-0.99914-0.49616-0.11280
  -4  -2  -9  424.23    5.47  37-0.43222-0.07150 0.67095-0.97351-0.50427 0.07680
  -4   8  12   71.77    2.84  37-0.42823 0.15312 0.67155 0.18854-0.50641 0.99928
  -3   1   7  411.93    5.32  36-0.42208 0.15214 0.67243-0.56093-0.50968 0.72760
  -3   2   9   92.86    3.71  37-0.42924 0.18222 0.67140-0.44471-0.50587 0.81189
  -2   6  11  121.54    3.56  36-0.42471 0.33805 0.67206-0.00563-0.50829 0.96815
  -1   0 -29    1.05    1.64  37-0.43163 0.15302 0.67104-0.84320-0.50459-0.56417
   0   0 -28   22.69    2.32  37-0.42579 0.26065 0.67190-0.82742-0.50771-0.50795
   1   0  -3    8.11    7.66  36-0.42426 0.51099 0.67212-0.67969-0.50852 0.41747
   2   0 -22  113.30    3.06  37-0.42537 0.51168 0.67196-0.77244-0.50794-0.25390
   2   0  -8   30.61    4.43  37-0.42748 0.59599 0.67166-0.69368-0.50681 0.25247
   2   1 -28   34.48    2.41  37-0.42526 0.48534 0.67198-0.70116-0.50799-0.45744
   2   2   0  128.22    4.86  36-0.42426 0.66103 0.67212-0.44000-0.50852 0.57575
   3   1 -24  240.49    3.48  36-0.41920 0.61165 0.67283-0.66893-0.51119-0.28918
   3   1  -8  585.13    5.01  36-0.42003 0.70652 0.67272-0.57924-0.51076 0.28939
   3   2 -29    8.13    1.54  36-0.41754 0.59061 0.67306-0.59127-0.51206-0.45572
   3   2  -4  251.89    4.75  36-0.42124 0.74158 0.67255-0.45219-0.51012 0.44981
   3  10  -3    4.88    2.04  37-0.43634 0.84530 0.67031 0.39197-0.50204 0.60597
   4   2 -23    3.25    2.03  37-0.42465 0.73592 0.67207-0.54750-0.50832-0.22105
   4   2 -22  178.26    2.94  37-0.42813 0.74991 0.67156-0.54145-0.50646-0.18830
   4   2 -11  469.50    4.46  36-0.42253 0.80862 0.67237-0.48069-0.50944 0.21338
   4   3 -28   23.64    1.67  36-0.41825 0.71539 0.67296-0.47035-0.51169-0.38574
   4   3  -7    7.77    3.07  36-0.42458 0.84413 0.67208-0.35448-0.50835 0.37294
   4   4  -5  316.46    4.22  37-0.42521 0.86783 0.67199-0.23818-0.50802 0.46105
   4   5  -4   -2.87    2.75  37-0.42642 0.88569 0.67181-0.12478-0.50738 0.51613
   5   4 -24   18.15    1.53  36-0.41825 0.85726 0.67296-0.33296-0.51169-0.20762
   5   4 -23   20.75    2.10  37-0.42518 0.86981 0.67199-0.32609-0.50804-0.17529
   5   4 -14   31.43    2.43  37-0.42958 0.92633 0.67135-0.27775-0.50569 0.15002
   5   4 -13   30.17    2.73  36-0.42354 0.92571 0.67223-0.27218-0.50891 0.18747
   5   5 -27    2.35    1.06  36-0.42323 0.85237 0.67227-0.24575-0.50907-0.30112
   5   5 -27    1.10    0.81  36-0.41967 0.85188 0.67277-0.24359-0.51094-0.30371
   5   5 -26   71.96    2.24  37-0.42993 0.86743 0.67129-0.23805-0.50550-0.27045
   5   5 -11   12.56    2.43  37-0.42809 0.95464 0.67157-0.15473-0.50648 0.27477
   5   6 -10    7.64    2.33  37-0.42679 0.96989 0.67176-0.04665-0.50718 0.32849
   5   7 -10   60.45    2.56  37-0.42748 0.98015 0.67166 0.05786-0.50681 0.34292
   5   8 -11   27.10    1.93  37-0.42774 0.98577 0.67162 0.15816-0.50667 0.32191
   5   9 -13   15.18    1.67  37-0.42795 0.98427 0.67159 0.25253-0.50656 0.26544
 -10   4   7    6.86    1.41  37-0.43776-0.55218 0.67010-0.32250-0.50137 0.64494
 -10   4   7    0.81    0.67  37-0.43874-0.55506 0.66994-0.31954-0.50084 0.64402
  -9   0  -5   77.01    2.52  37-0.43661-0.56152 0.67028-0.79621-0.50200 0.16213
  -9   0  -4    3.52    1.84  38-0.44365-0.54789 0.66914-0.78999-0.49814 0.19384
  -9   1   2   19.42    2.24  37-0.43704-0.50872 0.67021-0.65245-0.50177 0.43382
  -9   4   9   41.08    2.04  37-0.43556-0.43708 0.67044-0.29932-0.50257 0.73620
  -9   5  10    4.13    1.60  37-0.43652-0.41725 0.67029-0.18960-0.50205 0.78803
  -9   5  10    1.76    0.94  37-0.43874-0.41848 0.66994-0.18724-0.50084 0.78801
  -8   1   5   27.88    2.42  38-0.44209-0.37578 0.66940-0.62421-0.49900 0.55700
  -7  -1  -3    8.29    2.36  38-0.44211-0.33925 0.66940-0.86583-0.49899 0.25197
  -7   0   3  122.30    3.06  37-0.43873-0.29609 0.66994-0.72943-0.50085 0.48716
  -7   5  12    4.87    1.63  37-0.43204-0.19448 0.67098-0.15573-0.50447 0.89876
  -6   3  11  127.66    3.09  37-0.43888-0.10752 0.66992-0.36028-0.50076 0.84319
  -6   4  12   24.07    2.73  37-0.43869-0.09213 0.66995-0.24976-0.50087 0.89576
  -6   6  13    3.00    2.04  37-0.43987-0.06195 0.66976-0.03556-0.50022 0.96074
  -6   7  13   26.20    2.51  38-0.44533-0.04765 0.66886 0.07164-0.49721 0.97594
  -5   0   5  585.55    4.97  37-0.43870-0.06830 0.66995-0.69602-0.50086 0.59547
  -5   3  11    8.02    2.04  37-0.43063-0.00946 0.67120-0.34951-0.50523 0.86556
  -5   4  12    7.63    2.52  37-0.43535 0.01100 0.67047-0.24016-0.50269 0.91642
  -5   6  13   40.75    2.48  38-0.44182 0.04550 0.66944-0.02367-0.49915 0.97922
  -5   7  13   10.01    2.10  38-0.44710 0.06057 0.66857 0.08228-0.49623 0.99281
  -4  -2  -8   64.50    3.65  38-0.44237-0.05521 0.66935-0.96609-0.49885 0.10741
  -4  -1   1    2.28    3.68  38-0.43874 0.00516 0.66994-0.81340-0.50084 0.45049
  -4   0   5  360.15    5.05  37-0.43610 0.03642 0.67036-0.68571-0.50228 0.61446
  -4   3  11  246.99    3.97  37-0.43841 0.10612 0.66999-0.33826-0.50102 0.87826
  -4   4  12    1.73    2.58  37-0.43874 0.12587 0.66994-0.22834-0.50084 0.92721
  -3  -2  -8   70.99    4.57  38-0.44218 0.05198 0.66938-0.95530-0.49896 0.12536
  -3   6  12   27.10    2.75  37-0.43544 0.24773 0.67046-0.01015-0.50264 0.98143
  -3   7  12   32.47    2.66  38-0.44431 0.26626 0.66903 0.09594-0.49778 0.99218
  -2   5  11   95.00    3.84  38-0.44108 0.34451 0.66956-0.10749-0.49956 0.94294
  -2   7  11  195.10    4.54  38-0.44029 0.36402 0.66969 0.10152-0.49999 0.97592
  -1   1   5  806.30    8.87  37-0.43830 0.37143 0.67001-0.54682-0.50108 0.68237
  -1   2   7   12.13    4.88  38-0.44385 0.39911 0.66911-0.43236-0.49803 0.76591
  -1   6  10   14.46    4.22  39-0.46273 0.47798 0.66578 0.00644-0.48740 0.92916
   0  -1 -21  130.31    3.83  38-0.44817 0.31386 0.66838-0.88969-0.49563-0.28052
   1   1 -30    4.50    2.05  38-0.43932 0.37934 0.66985-0.72154-0.50052-0.55352
   2   0 -21   17.90    2.56  38-0.43960 0.53145 0.66980-0.76463-0.50037-0.22444
   2   1  -3   13.83    5.26  37-0.43660 0.64200 0.67028-0.56157-0.50201 0.44535
   2   2 -31   65.38    2.53  38-0.44183 0.49535 0.66944-0.61012-0.49914-0.55843
   3   1 -23    4.13    1.89  37-0.43169 0.62953 0.67104-0.66200-0.50466-0.25960
   3   1 -22  110.20    2.68  38-0.44295 0.64688 0.66926-0.65451-0.49853-0.22956
   3   1  -9  338.25    4.98  38-0.43901 0.71929 0.66990-0.58242-0.50069 0.24290
   3   2 -28    6.04    1.72  37-0.43605 0.61308 0.67036-0.58471-0.50230-0.42842
   3   3 -31   18.03    1.75  38-0.44035 0.61168 0.66968-0.49522-0.49996-0.52362
   3   3  -2   16.29    3.42  37-0.43496 0.77712 0.67053-0.33559-0.50290 0.53037
   3   5   0   43.62    3.46  38-0.44597 0.82113 0.66876-0.11437-0.49686 0.62909
   4   2 -21   11.38    2.23  37-0.43692 0.76353 0.67023-0.53348-0.50183-0.15645
   4   2 -20  136.07    3.15  38-0.44155 0.77466 0.66949-0.52788-0.49930-0.12334
   4   2 -13  253.57    3.85  38-0.44008 0.81426 0.66973-0.48981-0.50011 0.13128
   4   2 -12    2.43    2.24  37-0.43240 0.81394 0.67093-0.48379-0.50428 0.16902
   4   3 -27    2.39    1.43  37-0.43099 0.73350 0.67114-0.46494-0.50504-0.35622
   4   3 -26   45.83    2.15  38-0.44351 0.75236 0.66917-0.45601-0.49822-0.32709
   4   4 -30   36.29    1.52  37-0.43381 0.72798 0.67071-0.37476-0.50352-0.44850
   4   4 -30   21.68    1.33  37-0.42957 0.72614 0.67135-0.37421-0.50580-0.45185
   4   6  -4    5.38    2.79  37-0.43952 0.90991 0.66982-0.02272-0.50042 0.52134
   4   7  -4   44.86    2.84  37-0.43674 0.91617 0.67026 0.08137-0.50193 0.53872
   4   8  -5  116.01    2.80  38-0.44357 0.92881 0.66915 0.18235-0.49818 0.51455
   5   4 -22   91.11    2.19  37-0.43099 0.88097 0.67114-0.32072-0.50504-0.14114
   5   4 -21  154.49    2.82  37-0.43591 0.89150 0.67039-0.31333-0.50238-0.10828
   5   4 -20  178.91    2.97  38-0.43878 0.90041 0.66993-0.30841-0.50082-0.07268
   5   4 -19   80.69    2.42  38-0.44049 0.90809 0.66966-0.30332-0.49988-0.03697
   5   4 -18    7.16    2.00  38-0.44017 0.91504 0.66971-0.29663-0.50006-0.00166
   5   4 -17   30.30    2.27  38-0.44058 0.91984 0.66964-0.29247-0.49983 0.03568
   5   4 -16    4.57    2.42  38-0.43909 0.92357 0.66988-0.28712-0.50065 0.06987
   5   4 -15   40.82    2.55  37-0.43536 0.92613 0.67047-0.28149-0.50268 0.11134
   5   5 -25   16.78    1.88  38-0.43864 0.88153 0.66996-0.23100-0.50090-0.23863
   5   5 -12  195.00    3.34  38-0.43967 0.95907 0.66979-0.16026-0.50033 0.23331
   5   6 -11    8.65    2.66  37-0.43977 0.97709 0.66977-0.05036-0.50027 0.28585
   5   7 -11   33.69    2.51  38-0.44113 0.98788 0.66955 0.05450-0.49953 0.29921
   5   8 -12   28.57    2.16  38-0.44031 0.99212 0.66969 0.15437-0.49998 0.27890
   5   9 -14    1.79    1.37  38-0.43944 0.98810 0.66983 0.24601-0.50046 0.22494
 -10   2   3   17.65    1.75  38-0.44794-0.58898 0.66830-0.55026-0.49575 0.46182
 -10   3   6   27.93    2.03  39-0.45307-0.55539 0.66741-0.42908-0.49288 0.58338
  -9   0  -3   78.23    2.52  38-0.45242-0.53311 0.66752-0.78234-0.49324 0.22670
  -9   1   3   17.89    2.28  39-0.45254-0.48699 0.66750-0.64461-0.49318 0.46003
  -9   2   6  103.60    2.64  38-0.44889-0.46205 0.66813-0.52249-0.49522 0.58879
  -9   3   8   37.03    1.92  38-0.44584-0.44190 0.66865-0.40738-0.49691 0.67881
  -8   0   1  206.51    2.75  38-0.44619-0.40708 0.66859-0.75065-0.49672 0.39329
  -8   2   8    3.19    2.19  39-0.45282-0.33805 0.66745-0.50246-0.49302 0.67654
  -8   3  10   88.70    2.35  39-0.45734-0.31062 0.66665-0.38481-0.49047 0.76205
  -8   4  11   14.60    2.40  38-0.45104-0.30078 0.66776-0.27321-0.49402 0.81830
  -8   5  12    1.76    1.83  39-0.45748-0.28040 0.66662-0.16529-0.49038 0.86364
  -8   6  12    0.91    1.27  38-0.44514-0.27707 0.66877-0.06241-0.49730 0.88839
  -8   6  12    0.35    0.88  38-0.44864-0.28445 0.66818-0.06057-0.49536 0.88552
  -7  -1  -2  262.93    3.44  39-0.45666-0.31724 0.66677-0.85871-0.49085 0.28073
  -7   1   7   10.21    2.87  38-0.45283-0.24603 0.66745-0.60010-0.49301 0.64052
  -7   2   9   14.43    1.97  38-0.44549-0.23111 0.66871-0.48643-0.49711 0.73315
  -7   4  12    1.78    2.41  38-0.45405-0.18495 0.66724-0.25612-0.49233 0.86856
  -7   6  13    6.65    1.80  39-0.45769-0.15602 0.66658-0.04152-0.49027 0.93583
  -7   7  13    4.87    1.48  39-0.45805-0.14454 0.66652 0.06285-0.49006 0.95101
  -6  -1 -21    3.31    2.15  40-0.47234-0.30645 0.66380-0.95069-0.48181-0.39862
  -6  -1   0  268.44    3.85  38-0.45067-0.20412 0.66783-0.83785-0.49423 0.37412
  -6   0   5   45.66    3.09  39-0.45699-0.15627 0.66671-0.70430-0.49066 0.56795
  -6   2  10  120.33    3.00  39-0.45605-0.10703 0.66688-0.46734-0.49119 0.78127
  -6   5  13    6.70    2.42  39-0.45424-0.06000 0.66720-0.13783-0.49222 0.93870
  -5  -1   1  380.21    4.26  38-0.44801-0.09326 0.66828-0.82163-0.49571 0.42939
  -5   1   8  307.35    3.44  38-0.44584-0.03242 0.66865-0.57345-0.49691 0.71594
  -5   2  10  241.06    3.52  38-0.44774-0.00812 0.66833-0.45772-0.49586 0.80340
  -5   5  13    4.98    2.63  38-0.45312 0.04598 0.66740-0.12698-0.49285 0.95670
  -4  -2 -15  246.74    6.53  40-0.47705-0.06257 0.66284-0.99907-0.47904-0.16625
  -4  -2  -7  483.02    5.78  39-0.45706-0.03475 0.66670-0.95808-0.49062 0.13558
  -4   1   8    9.47    3.64  38-0.45003 0.07985 0.66794-0.56276-0.49458 0.73048
  -4   2  10  579.12    4.79  39-0.45541 0.10701 0.66699-0.44510-0.49156 0.81647
  -4   6  13    9.97    2.57  39-0.46108 0.17212 0.66596-0.00981-0.48833 0.98633
  -3  -1   1   59.88    4.43  39-0.45468 0.12810 0.66712-0.79831-0.49197 0.46022
  -3   5  12    4.48    2.72  38-0.44920 0.25017 0.66808-0.11091-0.49505 0.95834
  -3   9  11    1.87    2.03  39-0.46234 0.29977 0.66573 0.30488-0.48761 0.97897
  -2  -1 -24    0.18    2.64  40-0.47134 0.10419 0.66399-0.92255-0.48240-0.43544
  -2   0 -29    7.36    1.96  39-0.46156 0.07495 0.66587-0.84794-0.48806-0.59943
  -2   9  10    2.00    2.58  40-0.47665 0.41721 0.66292 0.31333-0.47928 0.95241
  -1  -1 -23   90.33    3.29  39-0.45759 0.20438 0.66660-0.91008-0.49032-0.37702
   0   0 -27   19.78    2.58  39-0.45813 0.29820 0.66650-0.81656-0.49002-0.49090
   0   1 -31   45.96    2.48  39-0.46045 0.28753 0.66608-0.73323-0.48869-0.62016
   1  10   3   24.09    3.52  41-0.47909 0.71062 0.66242 0.41127-0.47783 0.76365
   2   0 -20   44.62    2.88  39-0.45254 0.54968 0.66750-0.75678-0.49317-0.19559
   2   0  -9  445.59    5.53  38-0.44920 0.61150 0.66808-0.69611-0.49505 0.20365
   2   1 -27   59.24    2.45  38-0.44642 0.51389 0.66855-0.69154-0.49659-0.43090
   3   1 -21    4.50    2.56  38-0.45295 0.66167 0.66743-0.64805-0.49294-0.20050
   3   1 -10  262.69    4.61  39-0.45413 0.72826 0.66722-0.58552-0.49228 0.19871
   3   2 -27   46.76    2.32  39-0.45226 0.63660 0.66755-0.57618-0.49334-0.39992
   3   2  -5   80.00    4.26  39-0.45560 0.76953 0.66696-0.45320-0.49145 0.39442
   3   3 -30   17.45    1.89  39-0.45893 0.63635 0.66636-0.48606-0.48956-0.49795
   3   4  -1   36.27    3.27  39-0.45630 0.81538 0.66683-0.22122-0.49106 0.57130
   3   6   0   60.39    3.48  39-0.46104 0.84678 0.66597-0.00655-0.48836 0.63676
   3   7   0   18.53    2.59  38-0.45116 0.84722 0.66774 0.09686-0.49395 0.65825
   3   9  -2   36.25    2.47  39-0.46113 0.86752 0.66595 0.29623-0.48831 0.61059
   4   2 -19   64.33    2.19  38-0.44584 0.78495 0.66865-0.52197-0.49691-0.08881
   4   2 -18   34.89    2.62  38-0.44899 0.79435 0.66812-0.51511-0.49516-0.05531
   4   2 -17  114.85    3.17  38-0.45140 0.80180 0.66770-0.50947-0.49381-0.01961
   4   2 -16    4.34    2.60  38-0.45175 0.80835 0.66764-0.50293-0.49362 0.01499
   4   2 -15  338.41    3.68  38-0.44940 0.81190 0.66805-0.49880-0.49493 0.05388
   4   2 -14   37.40    2.20  38-0.44584 0.81441 0.66865-0.49369-0.49691 0.09184
   4   3 -25    8.75    2.09  39-0.45460 0.76997 0.66714-0.44872-0.49201-0.29592
   4   3  -8   30.32    2.36  38-0.44444 0.85879 0.66888-0.35637-0.49769 0.32578
   4   4 -29   -2.97    1.00  38-0.44794 0.75008 0.66830-0.36648-0.49575-0.41764
   4   4 -29   -2.02    1.03  38-0.44444 0.74885 0.66888-0.36557-0.49769-0.42044
   4   4  -6  453.14    4.46  39-0.45231 0.88860 0.66754-0.23918-0.49330 0.40964
   4   5  -5   36.75    2.88  39-0.45649 0.90979 0.66680-0.12891-0.49095 0.46010
   4   9  -7    3.66    1.64  39-0.45838 0.94293 0.66646 0.27975-0.48987 0.44904
   5   5 -24   72.04    2.24  38-0.44584 0.89484 0.66865-0.22408-0.49691-0.20597
   5   5 -23   65.70    2.33  39-0.45265 0.90643 0.66748-0.21817-0.49312-0.17434
   5   5 -22   21.02    1.75  39-0.45677 0.91800 0.66675-0.21194-0.49079-0.13907
   5   5 -14  125.38    2.74  39-0.45550 0.96305 0.66698-0.16872-0.49150 0.15165
   5   5 -13   66.52    2.53  38-0.44881 0.96200 0.66815-0.16459-0.49527 0.19158
   5   6 -26   -0.39    0.74  38-0.44864 0.89737 0.66818-0.12967-0.49536-0.25749
   5   6 -26   -0.42    0.73  38-0.44514 0.89648 0.66877-0.12660-0.49730-0.26101
   5   6 -25   17.20    1.77  39-0.45499 0.90861 0.66707-0.12379-0.49179-0.23093
   5   6 -12   -2.46    2.55  38-0.45213 0.98232 0.66757-0.05444-0.49341 0.24182
   5   7 -12   49.77    2.37  39-0.45299 0.99340 0.66742 0.05199-0.49292 0.25639
   5   8 -14   13.02    1.79  39-0.45816 0.99850 0.66650 0.14725-0.49000 0.19674
   5   8 -13    5.38    1.83  38-0.45161 0.99629 0.66766 0.15124-0.49370 0.23685
 -10   1   0   24.15    2.17  40-0.46686-0.59850 0.66464-0.66889-0.48490 0.32461
 -10   2   4    8.73    1.73  39-0.46451-0.56735 0.66509-0.54302-0.48626 0.48885
 -10   3   7   32.38    1.79  40-0.47102-0.53099 0.66383-0.41982-0.48248 0.60904
 -10   4   8    2.32    0.80  39-0.45745-0.52554 0.66640-0.31327-0.49030 0.66980
 -10   4   8   -0.29    0.82  39-0.46022-0.53191 0.66589-0.31189-0.48872 0.66561
  -9   0  -2    5.88    1.92  40-0.46435-0.51783 0.66512-0.77505-0.48636 0.25775
  -9   0  -1  107.45    2.74  40-0.47195-0.50147 0.66364-0.76767-0.48194 0.28741
  -9   1   4    7.25    2.24  40-0.46922-0.46519 0.66418-0.63650-0.48353 0.48569
  -9   2   7   17.07    2.37  40-0.46816-0.43735 0.66439-0.51333-0.48415 0.61242
  -9   3   9   15.64    2.20  40-0.46816-0.41483 0.66439-0.39800-0.48415 0.70086
  -9   4  10    9.84    1.64  39-0.46022-0.40701 0.66589-0.29053-0.48872 0.75770
  -9   5  11   11.90    1.45  39-0.46385-0.38679 0.66522-0.17756-0.48664 0.80879
  -9   5  11    4.00    0.89  39-0.46575-0.38719 0.66485-0.17762-0.48555 0.80855
  -8  -1 -11   24.04    2.42  40-0.46733-0.46770 0.66455-0.91741-0.48463-0.07055
  -8  -1 -10   10.14    2.21  39-0.46551-0.46499 0.66490-0.91182-0.48569-0.03042
  -8  -1  -9  101.45    2.93  39-0.46508-0.45949 0.66498-0.90749-0.48593 0.00192
  -8  -1  -8  116.66    3.02  39-0.46588-0.45150 0.66483-0.90174-0.48547 0.03934
  -8  -1  -7    4.66    2.06  39-0.46712-0.44441 0.66459-0.89469-0.48476 0.07466
  -8  -1  -6   24.53    2.41  40-0.47311-0.43305 0.66341-0.88871-0.48126 0.10826
  -8   0   2    4.21    2.20  40-0.46639-0.38601 0.66473-0.74351-0.48518 0.41774
  -8   1   6    0.07    2.27  40-0.46644-0.34681 0.66472-0.61682-0.48515 0.57986
  -7  -1 -18   19.92    2.53  40-0.47164-0.39870 0.66370-0.94446-0.48212-0.31070
  -7  -1  -1   45.92    2.66  40-0.47057-0.29728 0.66391-0.85050-0.48275 0.30858
  -7   0   4    6.56    1.99  39-0.46092-0.26425 0.66577-0.72121-0.48832 0.51137
  -7   3  11    6.03    1.64  39-0.45814-0.20000 0.66628-0.36676-0.48991 0.81443
  -7   5  13    2.59    2.19  40-0.46782-0.15326 0.66445-0.14493-0.48435 0.91436
  -6  -1   1   47.90    2.97  40-0.47091-0.17742 0.66385-0.82845-0.48255 0.39862
  -6   1   8   11.61    2.05  39-0.45814-0.12884 0.66628-0.58291-0.48991 0.69125
  -6   8  13    5.27    1.44  39-0.46271-0.02006 0.66543 0.17758-0.48730 0.98241
  -6   8  13    0.98    0.85  39-0.46506-0.02029 0.66498 0.18203-0.48594 0.98217
  -5  -2 -12    4.05    2.92  40-0.47489-0.15464 0.66305-0.99455-0.48021-0.07335
  -5  -2 -11   23.46    2.66  39-0.46630-0.15711 0.66475-0.98975-0.48523-0.03222
  -5  -2 -10    5.92    2.61  39-0.46517-0.15345 0.66496-0.98462-0.48588 0.00349
  -5  -2  -9    6.63    2.92  39-0.46657-0.14522 0.66469-0.97840-0.48507 0.04006
  -5  -2  -8    6.93    3.30  40-0.46975-0.13444 0.66408-0.97138-0.48323 0.07514
  -5   8  13    1.57    1.64  40-0.46635 0.09165 0.66474 0.18879-0.48520 0.99657
  -4  -2  -6   18.38    3.66  40-0.47299-0.01310 0.66343-0.94927-0.48133 0.16297
  -4   5  13  153.33    3.36  40-0.47106 0.17136 0.66382-0.11260-0.48246 0.96399
  -4   7  13   64.29    2.81  40-0.46771 0.18846 0.66447 0.09635-0.48441 0.99786
  -3  -2  -7    0.82    3.29  39-0.46595 0.08106 0.66481-0.94567-0.48543 0.14716
  -3  -1 -24  107.35    5.56  41-0.48868 0.01466 0.66013-0.93096-0.47198-0.46684
  -3   0   5   71.51    3.44  39-0.45814 0.16664 0.66628-0.67041-0.48991 0.61941
  -3   3  11  185.03    3.79  40-0.47322 0.24821 0.66339-0.32107-0.48119 0.87574
  -2  -1   0   90.59    5.72  40-0.46705 0.24246 0.66460-0.79021-0.48479 0.43478
  -2   0   4  340.60    5.42  39-0.46195 0.27095 0.66557-0.66414-0.48773 0.59889
  -1   5  10    2.90    3.73  40-0.47973 0.48286 0.66205-0.09690-0.47735 0.90180
   0  -1 -20  471.35    5.48  40-0.47142 0.34396 0.66375-0.87949-0.48225-0.25820
   1   0 -24   68.22    2.95  40-0.47091 0.43790 0.66385-0.78622-0.48255-0.36938
   1   1 -29    9.22    2.06  40-0.46623 0.41363 0.66476-0.70952-0.48527-0.53332
   1   2 -32    3.00    1.57  40-0.47423 0.41549 0.66318-0.62073-0.48060-0.62916
   1   6   6  162.24    6.69  42-0.50221 0.70855 0.65704 0.01459-0.46365 0.79434
   2   0 -19   79.03    3.38  39-0.46246 0.56651 0.66548-0.74885-0.48744-0.16480
   2   0 -18  867.22    5.53  40-0.47153 0.58122 0.66372-0.74158-0.48219-0.13442
   2   0 -10    6.73    3.66  39-0.46473 0.62189 0.66505-0.69801-0.48613 0.15906
   2   1 -26   96.25    2.76  40-0.46607 0.53913 0.66479-0.68278-0.48536-0.40500
   2   7   3  197.84    4.65  41-0.48235 0.78949 0.66150 0.10810-0.47579 0.73116
   2  10   0   13.91    2.40  40-0.47372 0.79474 0.66329 0.40334-0.48090 0.67495
   3   1 -20   73.14    2.78  39-0.46213 0.67766 0.66554-0.63944-0.48763-0.16803
   3   1 -19    5.40    2.59  40-0.46845 0.69042 0.66433-0.63289-0.48398-0.13661
   3   1 -11  268.28    4.43  40-0.46577 0.73406 0.66485-0.58837-0.48553 0.15577
   3   2 -26   78.71    2.53  40-0.46705 0.65788 0.66460-0.56730-0.48479-0.37286
   3   8  -1   29.28    2.61  40-0.46669 0.86765 0.66467 0.19790-0.48500 0.62977
   3  10  -4    5.88    1.96  40-0.47065 0.87581 0.66390 0.39211-0.48270 0.54983
   4   3 -24   20.67    2.30  40-0.46620 0.78610 0.66477-0.43986-0.48529-0.26710
   4   3  -9    2.34    2.19  39-0.46092 0.87040 0.66577-0.35741-0.48832 0.27916
   4   6  -5  233.47    3.52  40-0.46841 0.93255 0.66434-0.02225-0.48400 0.46887
   4   7  -5   28.44    2.63  39-0.46522 0.93913 0.66495 0.08233-0.48585 0.48618
   4   8  -6   39.50    2.46  40-0.46851 0.94831 0.66432 0.18173-0.48395 0.46432
   5   5 -21   74.64    2.21  39-0.46126 0.92758 0.66570-0.20543-0.48813-0.10688
   5   5 -20   16.43    2.22  39-0.46501 0.93668 0.66499-0.19920-0.48597-0.07172
   5   5 -19  204.66    3.22  40-0.46643 0.94449 0.66472-0.19365-0.48515-0.03564
   5   5 -18   19.09    2.02  40-0.46697 0.95109 0.66462-0.18746-0.48484-0.00019
   5   5 -17  236.95    3.05  40-0.46634 0.95631 0.66474-0.18207-0.48520 0.03643
   5   5 -16    5.09    2.30  40-0.46609 0.96040 0.66479-0.17574-0.48535 0.07220
   5   5 -15  293.54    3.05  39-0.46022 0.96228 0.66589-0.17295-0.48872 0.11250
   5   6 -23    6.43    1.72  39-0.46654 0.93240 0.66470-0.11027-0.48509-0.16709
   5   6 -22    4.21    1.60  39-0.46817 0.94387 0.66439-0.10230-0.48415-0.13163
   5   6 -14   59.27    2.48  40-0.46811 0.98645 0.66440-0.06151-0.48418 0.16024
   5   6 -13   31.43    2.30  39-0.46135 0.98533 0.66569-0.05755-0.48808 0.20045
   5   7 -14  133.04    2.97  40-0.46851 0.99807 0.66432 0.04319-0.48395 0.17487
   5   7 -13   69.22    2.43  39-0.46227 0.99661 0.66551 0.04730-0.48755 0.21502
   5   8 -16   12.61    1.72  40-0.47006 0.99808 0.66402 0.13729-0.48305 0.11800
 -10   1   1   22.27    2.13  40-0.47930-0.58002 0.66223-0.66192-0.47771 0.35422
 -10   2   5   23.25    2.10  40-0.47963-0.54488 0.66216-0.53531-0.47752 0.51526
 -10   4   9    6.93    1.44  40-0.47885-0.49922 0.66232-0.30392-0.47798 0.69314
 -10   4   9    1.63    0.76  40-0.48016-0.50155 0.66205-0.30085-0.47720 0.69283
  -9   0   0    4.43    1.98  40-0.48039-0.48273 0.66200-0.75950-0.47707 0.31876
  -9   4  11   42.50    2.05  41-0.48464-0.37574 0.66110-0.27953-0.47453 0.77950
  -8  -1 -13    2.54    2.04  40-0.48168-0.46657 0.66173-0.92620-0.47630-0.15374
  -8  -1  -5   -1.86    2.12  41-0.47948-0.42225 0.66219-0.88185-0.47761 0.14039
  -8  -1  -4   49.98    2.32  41-0.48592-0.40717 0.66082-0.87554-0.47375 0.17246
  -8   0   3   62.75    2.67  40-0.47967-0.36157 0.66215-0.73315-0.47749 0.44680
  -8   2   9    3.97    1.98  41-0.48016-0.30783 0.66205-0.49184-0.47720 0.69855
  -8   3  11   31.62    2.05  41-0.48385-0.27773 0.66127-0.37391-0.47500 0.78222
  -8   4  12   20.33    2.23  41-0.48052-0.26780 0.66197-0.26393-0.47699 0.83602
  -8   6  13   -1.16    1.71  41-0.47897-0.24522 0.66230-0.05341-0.47791 0.90302
  -8   6  13   -0.41    0.98  40-0.48016-0.24592 0.66205-0.04905-0.47720 0.90346
  -7   0   5   77.64    2.74  41-0.48318-0.23854 0.66141-0.71050-0.47540 0.53440
  -7   1   8   20.00    2.70  40-0.47979-0.21369 0.66213-0.58961-0.47743 0.66148
  -7   2  10   36.43    2.03  40-0.47504-0.19599 0.66311-0.47556-0.48024 0.75246
  -6   0   6  121.40    3.15  41-0.48415-0.12397 0.66120-0.69332-0.47482 0.58808
  -6   3  12    6.09    2.51  40-0.47675-0.06408 0.66276-0.34819-0.47923 0.85795
  -6   4  13   26.26    2.92  40-0.47845-0.04523 0.66240-0.23952-0.47822 0.90866
  -6   6  14   15.99    1.93  41-0.48478-0.01390 0.66107-0.02035-0.47444 0.97194
  -5  -2 -13   21.89    2.83  41-0.48279-0.15251 0.66149-0.99762-0.47564-0.11540
  -5  -2  -7   45.96    3.02  40-0.47949-0.11963 0.66219-0.96485-0.47760 0.10499
  -5  -1   2  119.54    2.81  40-0.47469-0.06046 0.66318-0.81114-0.48044 0.45016
  -5   0   6  104.30    2.76  40-0.47264-0.02805 0.66359-0.68498-0.48165 0.61203
  -5   1   9   39.74    3.16  41-0.48406 0.01256 0.66122-0.56165-0.47487 0.72990
  -5   3  12   -1.07    2.45  41-0.47743 0.03908 0.66262-0.33683-0.47882 0.87651
  -5   4  13   74.20    2.97  40-0.47911 0.06200 0.66227-0.22716-0.47783 0.92575
  -4  -1   2  184.51    3.51  40-0.47298 0.04478 0.66352-0.80036-0.48145 0.46878
  -4   0   6   84.94    4.48  40-0.47747 0.08485 0.66261-0.67273-0.47880 0.62691
  -3   1   8  133.56    4.50  40-0.48009 0.21665 0.66206-0.54496-0.47725 0.73149
  -3   4  12  206.93    3.98  41-0.48218 0.27368 0.66162-0.20956-0.47600 0.92218
  -3   8  12    2.60    2.19  41-0.48214 0.31569 0.66163 0.21091-0.47602 0.98636
  -2   3  10  390.78    4.90  40-0.47567 0.35214 0.66298-0.31522-0.47986 0.85590
  -2   4  11   -0.17    3.59  40-0.48016 0.37412 0.66205-0.20477-0.47720 0.90156
  -2   8  11   12.56    3.22  41-0.49476 0.42762 0.65885 0.21661-0.46838 0.96017
  -1   7  10   17.94    4.06  41-0.49460 0.51976 0.65889 0.11712-0.46847 0.92576
   0   0 -26   61.11    3.15  41-0.49016 0.33689 0.65989-0.80354-0.47119-0.47225
   2   0 -17   83.73    3.44  40-0.47935 0.59457 0.66222-0.73425-0.47769-0.10266
   2   0 -16   22.68    2.96  41-0.48454 0.60618 0.66112-0.72734-0.47458-0.06936
   2   0 -12   90.61    4.02  41-0.48357 0.62869 0.66133-0.70551-0.47517 0.07574
   2   0 -11  347.01    5.04  40-0.47661 0.62721 0.66279-0.70147-0.47931 0.11610
   2   1 -25    2.71    1.99  41-0.48391 0.56184 0.66125-0.67389-0.47497-0.38083
   2   1  -4  329.73    6.36  41-0.48391 0.68698 0.66125-0.55612-0.47497 0.38067
   2   2 -29   55.15    2.32  41-0.48561 0.55120 0.66089-0.59009-0.47394-0.51132
   2   5   3  345.79    5.48  41-0.48602 0.77165 0.66080-0.09986-0.47369 0.69723
   3   1 -18   29.54    2.67  40-0.47636 0.70225 0.66284-0.62592-0.47946-0.10398
   3   1 -17   -0.48    2.83  41-0.48050 0.71276 0.66198-0.61947-0.47700-0.06851
   3   1 -16  337.29    3.92  41-0.48280 0.72185 0.66149-0.61263-0.47563-0.03495
   3   1 -15  138.01    3.47  41-0.48379 0.72843 0.66128-0.60715-0.47503 0.00083
   3   1 -14   62.78    3.41  41-0.48273 0.73358 0.66151-0.60144-0.47567 0.03879
   3   1 -13  320.77    4.19  41-0.47959 0.73625 0.66217-0.59661-0.47754 0.07555
   3   1 -12   37.92    2.57  40-0.47332 0.73702 0.66345-0.59160-0.48125 0.11524
   3   2 -25   81.56    2.85  41-0.48140 0.67808 0.66179-0.55866-0.47647-0.34485
   3   2  -6  443.88    5.16  41-0.48271 0.79158 0.66151-0.45234-0.47568 0.34282
   3   3 -29   43.82    2.04  40-0.47693 0.66015 0.66272-0.47643-0.47912-0.47129
   3   3  -3    9.03    3.74  40-0.47675 0.81360 0.66276-0.33268-0.47923 0.47044
   4   3 -23  350.45    3.31  40-0.47401 0.80052 0.66332-0.43423-0.48084-0.23503
   4   3 -22  324.93    3.67  41-0.48254 0.81508 0.66155-0.42658-0.47579-0.20255
   4   3 -10  147.05    2.83  40-0.47469 0.87716 0.66318-0.36152-0.48044 0.23626
   4   4 -27    0.02    1.27  40-0.47264 0.78897 0.66359-0.34733-0.48165-0.35976
   4   4 -26   92.18    2.35  41-0.48357 0.80290 0.66133-0.34402-0.47517-0.33375
   4   4  -7   22.03    2.25  40-0.47298 0.90357 0.66352-0.24054-0.48145 0.36325
   4   5 -29    2.79    1.16  40-0.47711 0.78822 0.66268-0.25738-0.47901-0.42005
   4   5 -29   -0.28    0.65  40-0.47401 0.78860 0.66332-0.25423-0.48084-0.42099
   4   5  -6   16.59    2.86  41-0.48072 0.92796 0.66193-0.12954-0.47687 0.41037
   4   9  -8    4.53    1.76  41-0.48016 0.95758 0.66205 0.27824-0.47720 0.39910
   4   9  -8    4.56    0.94  40-0.47538 0.95587 0.66304 0.28101-0.48004 0.40395
   5   6 -21   13.15    1.78  40-0.47740 0.95312 0.66262-0.09743-0.47884-0.09763
   5   6 -20   16.50    1.97  40-0.47909 0.96100 0.66227-0.09285-0.47784-0.06495
   5   6 -19   13.29    2.11  41-0.47991 0.96866 0.66210-0.08634-0.47735-0.02912
   5   6 -18  129.56    2.78  41-0.48028 0.97510 0.66202-0.08068-0.47713 0.00819
   5   6 -17   37.03    2.40  41-0.48004 0.98006 0.66207-0.07548-0.47728 0.04509
   5   6 -16   22.45    2.11  40-0.47774 0.98382 0.66255-0.06991-0.47864 0.08359
   5   6 -15    5.67    1.68  40-0.47264 0.98618 0.66359-0.06359-0.48165 0.11975
   5   7 -23   49.35    1.69  40-0.47401 0.94843 0.66332-0.00594-0.48084-0.15280
   5   7 -23   22.53    1.33  40-0.47058 0.94831 0.66400-0.00228-0.48285-0.15390
   5   7 -21   39.11    2.18  41-0.48008 0.96746 0.66207 0.00762-0.47725-0.08577
   5   7 -20   28.57    1.94  41-0.48208 0.97557 0.66164 0.01284-0.47606-0.05044
   5   7 -18  100.90    2.78  41-0.48219 0.98837 0.66162 0.02369-0.47600 0.02214
   5   7 -17   14.18    1.90  41-0.48080 0.99284 0.66191 0.03009-0.47682 0.05795
   5   7 -16  150.22    2.90  41-0.47935 0.99612 0.66222 0.03522-0.47769 0.09644
   5   7 -15    3.50    1.62  40-0.47435 0.99785 0.66325 0.03908-0.48064 0.13457
   5   8 -20   10.86    1.19  40-0.47834 0.98034 0.66243 0.11542-0.47829-0.03050
   5   8 -20    4.63    0.88  40-0.47401 0.98013 0.66332 0.11925-0.48084-0.03069
   5   8 -19    2.60    1.20  40-0.47811 0.98693 0.66248 0.12293-0.47842 0.00781
   5   8 -19    1.63    0.82  40-0.47401 0.98663 0.66332 0.12506-0.48084 0.00655
   5   8 -18   -1.03    1.19  41-0.47845 0.99227 0.66240 0.12992-0.47822 0.04756
   5   8 -18    1.53    0.81  40-0.47401 0.99148 0.66332 0.13158-0.48084 0.04190
   5   8 -17    1.34    0.91  40-0.47469 0.99574 0.66318 0.13325-0.48044 0.08199
   5   8 -17    2.21    0.84  40-0.47126 0.99546 0.66387 0.13643-0.48245 0.08054
 -10   1   2   40.49    2.36  41-0.49183-0.56191 0.65951-0.65367-0.47011 0.38319
 -10   2   6   10.54    1.76  42-0.49531-0.52160 0.65872-0.52661-0.46798 0.54169
  -9   0   1  168.66    3.08  42-0.49582-0.46596 0.65861-0.75175-0.46766 0.34566
  -9   1   5    5.82    1.57  41-0.48611-0.44022 0.66078-0.62612-0.47358 0.51436
  -9   2   8   40.47    2.09  41-0.48950-0.40958 0.66003-0.50464-0.47153 0.63621
  -9   3  10   11.85    1.96  41-0.49165-0.38522 0.65955-0.38700-0.47022 0.72382
  -9   5  12    3.88    1.22  41-0.49005-0.35216 0.65991-0.16911-0.47119 0.82936
  -9   5  12    2.86    0.87  41-0.49152-0.35360 0.65958-0.16636-0.47030 0.82940
  -8  -1  -3    7.68    2.23  42-0.49431-0.39233 0.65895-0.86773-0.46859 0.20516
  -8   0   4   16.17    2.24  42-0.49725-0.33846 0.65827-0.72376-0.46678 0.47201
  -8   1   7   47.92    1.84  41-0.48611-0.32083 0.66078-0.60554-0.47358 0.60356
  -8   5  13   55.80    2.39  41-0.48916-0.24029 0.66011-0.15117-0.47174 0.88366
  -7  -1 -19    4.51    2.18  42-0.50280-0.37273 0.65697-0.94272-0.46334-0.36542
  -7  -1   0   94.99    2.39  41-0.48577-0.27555 0.66085-0.84238-0.47379 0.33540
  -7   3  12    8.94    2.16  42-0.49200-0.15865 0.65948-0.35495-0.47001 0.83299
  -7   4  13    9.98    2.04  41-0.48950-0.14243 0.66003-0.24699-0.47153 0.88455
  -7   6  14    3.30    1.95  41-0.49382-0.11142 0.65906-0.03028-0.46890 0.95006
  -7   7  14   -3.26    1.56  42-0.49535-0.10386 0.65871 0.07216-0.46796 0.96287
  -6  -1   2  195.21    3.56  41-0.49219-0.15056 0.65943-0.81877-0.46989 0.42187
  -6   1   9   34.35    2.77  41-0.48950-0.08962 0.66003-0.57109-0.47153 0.70946
  -6   2  11   10.58    2.75  41-0.49085-0.06704 0.65973-0.45543-0.47071 0.79690
  -6   5  14    9.65    2.23  42-0.49475-0.01339 0.65885-0.12221-0.46833 0.95092
  -6   7  14    3.44    1.68  41-0.49043 0.00258 0.65983 0.08349-0.47096 0.98553
  -6   7  14   -1.98    1.03  41-0.49288-0.00107 0.65928 0.08581-0.46947 0.98509
  -5  -2 -14    5.77    2.74  42-0.50014-0.14188 0.65760-0.99919-0.46500-0.16081
  -5  -2  -6   43.35    3.10  41-0.48949-0.10386 0.66004-0.95709-0.47154 0.13576
  -5  -2  -5  298.15    4.64  42-0.50094-0.08636 0.65741-0.94885-0.46450 0.16474
  -5   2  11  283.41    3.17  41-0.48814 0.03850 0.66033-0.44448-0.47235 0.81587
  -5   6  14   39.49    2.54  41-0.49286 0.10227 0.65928-0.00932-0.46948 0.98570
  -5   7  14   14.35    2.04  42-0.49969 0.11912 0.65771 0.09805-0.46527 0.99768
  -4  -2 -16  162.99    7.29  45-0.53653-0.00880 0.64813-0.99008-0.44150-0.24099
  -4  -2  -5   81.07    3.61  41-0.49130 0.01135 0.65963-0.94025-0.47043 0.18771
  -4   1   9  297.53    4.37  42-0.49455 0.12982 0.65890-0.54717-0.46845 0.74120
  -4   3  12  164.41    3.72  41-0.49085 0.16483 0.65973-0.32293-0.47071 0.88415
  -4   4  13   15.87    2.64  42-0.49743 0.18882 0.65823-0.21097-0.46668 0.93152
  -3  -2  -6   38.00    3.67  41-0.49201 0.11379 0.65947-0.93449-0.47000 0.16893
  -3   2  10  212.10    4.23  41-0.49034 0.24931 0.65985-0.42774-0.47102 0.81319
  -2   1   7   13.46    3.15  41-0.48713 0.32632 0.66056-0.53868-0.47297 0.70747
  -2   2   9  339.25    4.97  42-0.49819 0.35874 0.65806-0.41968-0.46621 0.78994
  -1  -1 -22   77.46    3.11  42-0.49591 0.24850 0.65859-0.89623-0.46761-0.36292
  -1   1 -31   11.12    2.01  42-0.50350 0.22342 0.65680-0.73445-0.46290-0.66279
   0  -1 -19   12.16    3.01  41-0.49386 0.36974 0.65905-0.87017-0.46887-0.23528
   0  -1  -6   11.16    6.93  42-0.49702 0.45133 0.65833-0.79537-0.46693 0.23560
   0   1 -30    0.21    0.43  41-0.49017 0.32331 0.65988-0.72154-0.47112-0.60419
   1   0 -23    3.61    2.70  41-0.49241 0.46554 0.65938-0.77523-0.46976-0.34547
   1   1 -28   -0.08    2.15  41-0.49085 0.44417 0.65973-0.69850-0.47071-0.51244
   1   2 -31   43.65    2.22  42-0.50060 0.44705 0.65749-0.60824-0.46471-0.61012
   2   0 -15  130.62    3.54  41-0.48746 0.61455 0.66048-0.72162-0.47276-0.03541
   2   0 -14  510.55    4.77  41-0.48908 0.62196 0.66013-0.71554-0.47178-0.00008
   2   0 -13   69.64    2.75  41-0.48746 0.62628 0.66048-0.71055-0.47276 0.03667
   2   2  -1  699.71    6.95  42-0.49672 0.72822 0.65840-0.43180-0.46711 0.49766
   2   3   1   14.68    3.85  42-0.49611 0.74886 0.65854-0.31772-0.46749 0.58683
   2   6   3  125.10    4.33  42-0.50386 0.80007 0.65671 0.00844-0.46268 0.70200
   2   8   2   93.80    3.95  43-0.50909 0.82073 0.65544 0.21340-0.45938 0.69506
   2   9   1   10.96    2.56  42-0.50384 0.81968 0.65672 0.31226-0.46269 0.67767
   3   2 -24  224.12    3.59  42-0.49449 0.69681 0.65891-0.54996-0.46848-0.31717
   3   3 -28   53.92    2.60  42-0.49313 0.68200 0.65922-0.46647-0.46932-0.44595
   3   5  -1  330.34    4.45  42-0.49470 0.86487 0.65886-0.10940-0.46835 0.56413
   3   7  -1    6.64    2.58  42-0.49692 0.88837 0.65835 0.09916-0.46699 0.59442
   3   9  -3   13.00    2.37  42-0.49589 0.89718 0.65859 0.29829-0.46762 0.55538
   4   3 -21  341.84    3.52  41-0.48989 0.82787 0.65995-0.41905-0.47129-0.17083
   4   3 -20    7.74    2.54  42-0.49557 0.83884 0.65866-0.41335-0.46782-0.13905
   4   3 -12   18.42    2.98  42-0.49380 0.88332 0.65907-0.37062-0.46890 0.15162
   4   3 -11  118.17    2.72  41-0.48543 0.88208 0.66093-0.36448-0.47399 0.19372
   4   4 -25   34.08    2.14  42-0.49431 0.81930 0.65895-0.33576-0.46859-0.30411
   4   4  -8  661.26    4.73  41-0.49162 0.91615 0.65956-0.24227-0.47024 0.31440
   4   5 -28    9.37    0.94  41-0.48882 0.80630 0.66018-0.25041-0.47194-0.39123
   4   5 -28    8.13    0.97  41-0.48611 0.80502 0.66078-0.24758-0.47358-0.39507
   4   6  -6   84.53    2.84  42-0.49306 0.95098 0.65923-0.02199-0.46936 0.41720
   4   7  -6   13.15    2.15  41-0.48889 0.95693 0.66017 0.08030-0.47190 0.43665
   4   8  -7   38.37    2.20  42-0.49164 0.96434 0.65956 0.18060-0.47023 0.41407
   4   9  -9   30.66    2.37  42-0.49500 0.96782 0.65880 0.27635-0.46817 0.35533
 -10   0  -6   11.51    1.49  42-0.49901-0.60914 0.65799-0.80034-0.46587 0.07239
 -10   0  -6    4.04    1.05  42-0.50304-0.61109 0.65704-0.80021-0.46336 0.06879
 -10   0  -5    1.36    1.25  43-0.50704-0.60056 0.65607-0.79493-0.46085 0.10291
 -10   0  -5   -1.04    0.82  42-0.50638-0.60261 0.65623-0.79355-0.46127 0.10260
 -10   0  -4    1.43    1.55  43-0.50704-0.58887 0.65607-0.78700-0.46085 0.14141
 -10   3   9   11.32    1.54  43-0.50942-0.47935 0.65548-0.40117-0.45935 0.65825
 -10   4  10    0.96    0.69  42-0.49968-0.47232 0.65784-0.29452-0.46545 0.71591
 -10   4  10   -0.32    0.71  42-0.50237-0.47714 0.65720-0.29312-0.46378 0.71328
  -9   0   2   14.55    2.18  43-0.50813-0.44600 0.65580-0.74361-0.46017 0.37421
  -9   1   6   12.07    1.95  42-0.50587-0.41712 0.65636-0.61677-0.46159 0.53913
  -9   2   9   20.13    1.94  43-0.51029-0.38295 0.65527-0.49527-0.45880 0.65855
  -9   4  12   18.64    1.66  42-0.50727-0.34601 0.65601-0.27018-0.46071 0.79873
  -8  -1  -2   52.25    2.47  42-0.50488-0.37770 0.65660-0.86034-0.46221 0.23406
  -8   1   8    7.19    2.13  43-0.50767-0.29374 0.65592-0.59427-0.46045 0.62642
  -8   2  10   12.24    1.56  42-0.50103-0.27745 0.65752-0.48123-0.46462 0.71928
  -8   3  12  155.71    2.88  43-0.51170-0.24473 0.65491-0.36223-0.45790 0.80147
  -8   4  13   58.90    2.47  43-0.50916-0.23146 0.65555-0.25238-0.45951 0.85460
  -8   6  14   21.77    1.60  43-0.51026-0.20302 0.65527-0.03788-0.45881 0.92130
  -7  -1   1   56.52    2.66  42-0.50203-0.25489 0.65728-0.83236-0.46399 0.36284
  -7   0   6   11.38    2.73  42-0.50614-0.21050 0.65629-0.70030-0.46142 0.55647
  -7   1   9    1.66    2.54  42-0.50604-0.18197 0.65631-0.57924-0.46148 0.68067
  -7   2  11   57.41    2.73  42-0.50437-0.16025 0.65672-0.46331-0.46253 0.77132
  -7   5  14    7.13    1.79  43-0.50533-0.11520 0.65649-0.13230-0.46193 0.92811
  -6  -2 -11  252.88    4.30  43-0.51715-0.21357 0.65353-0.98966-0.45441-0.08209
  -6  -2 -10   13.00    2.83  43-0.51033-0.21532 0.65526-0.98481-0.45877-0.04088
  -6  -2  -9  208.36    3.91  43-0.50893-0.20913 0.65561-0.98005-0.45966-0.00407
  -6  -2  -8  113.19    3.28  43-0.51018-0.20177 0.65530-0.97434-0.45887 0.03154
  -6  -2  -7    4.74    2.87  43-0.51143-0.19462 0.65498-0.96695-0.45807 0.06869
  -6   0   7  374.62    3.84  43-0.51137-0.09113 0.65500-0.68235-0.45811 0.60670
  -6   8  14    2.81    1.59  42-0.50863 0.03069 0.65568 0.19393-0.45985 0.98978
  -5  -2 -15    2.81    3.21  45-0.53277-0.11526 0.64932-0.99775-0.44419-0.21835
  -5  -2  -4   13.02    3.33  43-0.51468-0.06640 0.65416-0.94002-0.45600 0.19304
  -5  -1   3  105.86    2.76  42-0.50170-0.02749 0.65736-0.79944-0.46420 0.47070
  -5   0   7   90.47    3.64  42-0.50586 0.01205 0.65636-0.67212-0.46160 0.62863
  -5   5  14    5.95    2.31  42-0.50170 0.10110 0.65736-0.11217-0.46420 0.96431
  -4  -2  -4 1459.20    8.00  43-0.50954 0.03628 0.65545-0.93010-0.45927 0.21270
  -4  -1   3  363.00    4.88  42-0.50694 0.08486 0.65610-0.78742-0.46092 0.48455
  -4   2  11   -1.05    3.18  42-0.50404 0.16015 0.65680-0.43093-0.46274 0.82331
  -3  -1   2  208.68    3.98  42-0.50002 0.17931 0.65776-0.78338-0.46524 0.47050
  -3   0   6 1361.87    7.63  43-0.50923 0.22268 0.65553-0.65475-0.45947 0.62486
  -3   6  13  179.33    3.96  43-0.51021 0.32775 0.65529 0.01054-0.45885 0.97309
  -2  -2  -9 1237.40   19.47  46-0.55732 0.26847 0.64200-0.92307-0.42740 0.03391
  -2  -1 -23    8.31    2.76  43-0.51869 0.15888 0.65313-0.90685-0.45342-0.43085
  -1   0 -27    8.41    2.08  43-0.51522 0.24909 0.65402-0.81339-0.45565-0.54050
   0  -1 -18  254.95    4.52  43-0.51566 0.40003 0.65391-0.85749-0.45537-0.21245
   1   0 -22   38.42    2.72  43-0.51237 0.49071 0.65475-0.76513-0.45747-0.32212
   1   0  -4 1231.88   10.03  42-0.49968 0.58458 0.65784-0.66887-0.46545 0.33667
   1   8   5   13.45    3.83  44-0.52335 0.74527 0.65190 0.22247-0.45039 0.77674
   1   9   4   98.40    4.59  44-0.52239 0.74929 0.65215 0.32175-0.45102 0.75607
   2   1 -24   -7.23    2.00  43-0.50404 0.58811 0.65680-0.66101-0.46274-0.35460
   2   2 -28   81.51    2.67  43-0.50664 0.57755 0.65617-0.57973-0.46110-0.48686
   2   3 -31    5.32    1.28  43-0.50641 0.57042 0.65622-0.49202-0.46125-0.57639
   2   3 -31    1.80    0.92  42-0.50170 0.56624 0.65736-0.49296-0.46420-0.58049
   2   4   2   17.83    3.94  43-0.51686 0.78590 0.65360-0.20302-0.45460 0.62544
   3   2 -23   17.71    2.41  42-0.50697 0.71505 0.65609-0.54158-0.46089-0.28843
   3   2  -7  246.07    4.73  42-0.50615 0.80846 0.65629-0.45263-0.46141 0.29201
   3   3 -27   14.62    2.18  43-0.50783 0.70412 0.65588-0.45727-0.46035-0.41821
   3   3  -4   34.32    3.74  43-0.51037 0.84041 0.65525-0.33128-0.45874 0.41537
   3   4  -2    3.72    2.95  42-0.50135 0.85238 0.65744-0.22025-0.46441 0.50898
   3   6  -1   59.03    3.06  43-0.50754 0.88739 0.65595-0.00207-0.46054 0.57287
   3   8  -2   58.49    2.73  43-0.50717 0.90256 0.65604 0.20100-0.46077 0.56857
   4   3 -19   92.14    2.29  42-0.50036 0.84992 0.65768-0.40630-0.46503-0.10524
   4   3 -18   21.85    2.47  42-0.50443 0.85940 0.65671-0.39972-0.46249-0.07112
   4   3 -17   10.17    2.77  43-0.50678 0.86928 0.65613-0.39004-0.46102-0.03615
   4   3 -16   10.53    3.03  43-0.50738 0.87393 0.65599-0.38834-0.46064-0.00018
   4   3 -15   29.73    2.90  43-0.50663 0.87942 0.65617-0.38213-0.46111 0.03508
   4   3 -14   36.11    2.74  42-0.50443 0.88279 0.65670-0.37752-0.46249 0.07276
   4   3 -13   54.57    2.24  42-0.49968 0.88476 0.65784-0.37257-0.46545 0.11191
   4   4 -24   54.67    2.22  42-0.50477 0.83547 0.65662-0.32722-0.46228-0.27358
   4   4  -9  189.50    3.43  43-0.50642 0.92524 0.65622-0.24391-0.46124 0.26894
   4   5 -26    3.63    1.68  43-0.51037 0.84119 0.65525-0.23187-0.45874-0.33346
   4   5  -7    1.28    2.00  42-0.50103 0.94229 0.65752-0.13003-0.46462 0.36263
   4   6  -7  110.71    2.91  43-0.51237 0.96419 0.65475-0.02304-0.45747 0.37037
   4   7  -7  116.22    3.04  43-0.50787 0.97075 0.65587 0.08040-0.46033 0.38926
   4   8  -8    8.37    2.30  43-0.50807 0.97604 0.65582 0.18003-0.46020 0.36705
   4   9 -10    6.07    1.91  43-0.50815 0.97571 0.65580 0.27456-0.46015 0.30987
 -10   0  -3    8.49    1.43  43-0.51476-0.57747 0.65428-0.78061-0.45609 0.17237
 -10   0  -3    4.60    1.01  43-0.51648-0.57965 0.65384-0.78048-0.45499 0.16942
 -10   1   4   35.89    2.05  43-0.51907-0.52415 0.65317-0.63617-0.45331 0.43858
 -10   2   7    2.18    1.33  43-0.51316-0.49968 0.65469-0.51712-0.45711 0.56646
  -9   0   3   50.02    2.47  44-0.52198-0.42772 0.65241-0.73358-0.45143 0.40194
  -9   1   7   72.16    2.49  44-0.52229-0.39233 0.65233-0.60621-0.45123 0.56442
  -9   3  11   57.92    2.31  43-0.51633-0.35517 0.65388-0.37833-0.45508 0.74461
  -9   5  13    2.15    1.24  44-0.51934-0.31987 0.65310-0.15473-0.45314 0.84921
  -9   5  13    3.41    0.85  43-0.51846-0.32165 0.65333-0.15463-0.45371 0.84840
  -8  -1 -16    0.76    1.87  43-0.52013-0.44309 0.65289-0.93211-0.45263-0.28373
  -8  -1  -1   12.83    2.17  43-0.51566-0.35989 0.65405-0.85306-0.45551 0.26291
  -8   0   5    8.67    2.13  43-0.51803-0.31214 0.65344-0.71502-0.45399 0.49679
  -8   5  14   45.08    2.46  43-0.52009-0.20390 0.65290-0.13845-0.45265 0.90031
  -7  -1   2   83.30    2.94  43-0.51912-0.23042 0.65316-0.82380-0.45329 0.38753
  -7   3  13   -1.42    2.30  44-0.52143-0.12201 0.65255-0.34307-0.45179 0.84865
  -7   4  14    7.10    2.27  44-0.52307-0.10387 0.65212-0.23037-0.45072 0.90055
  -6  -2 -12    2.25    2.48  43-0.52203-0.21367 0.65239-0.99221-0.45140-0.11784
  -6  -2  -6    2.56    2.89  44-0.52044-0.18118 0.65281-0.96098-0.45243 0.09869
  -6  -2  -5   25.58    3.27  44-0.52691-0.16714 0.65108-0.95356-0.44820 0.13037
  -6  -1   3  287.74    3.24  43-0.51383-0.12272 0.65452-0.80851-0.45669 0.44447
  -6   1  10  354.02    3.77  43-0.52042-0.05347 0.65282-0.55870-0.45244 0.72583
  -6   2  12   44.79    2.64  44-0.52425-0.02685 0.65180-0.44174-0.44995 0.81189
  -6   3  13  171.84    2.75  43-0.51316-0.02216 0.65469-0.33516-0.45711 0.87130
  -6   4  14    6.58    2.43  43-0.51810-0.00041 0.65342-0.22474-0.45394 0.92104
  -5   1  10  661.36    4.89  43-0.52040 0.05368 0.65282-0.54746-0.45245 0.74353
  -5   3  13    5.46    2.68  43-0.51747 0.08828 0.65359-0.32366-0.45435 0.88562
  -5   4  14   23.43    2.44  44-0.52305 0.11206 0.65212-0.21099-0.45073 0.93387
  -5   8  14    2.93    1.70  43-0.52044 0.14986 0.65281 0.20563-0.45243 0.99839
  -4   0   7 1037.79    6.12  43-0.51738 0.12933 0.65361-0.65852-0.45441 0.63858
  -4   5  14   13.86    2.92  44-0.52799 0.23511 0.65079-0.09359-0.44749 0.96490
  -4   6  14   -2.10    2.21  44-0.52044 0.23215 0.65281 0.00773-0.45243 0.98596
  -3  -2  -5   56.44    3.99  43-0.51829 0.14718 0.65337-0.92269-0.45382 0.18852
  -3   0 -28    3.27    1.90  45-0.54170 0.05431 0.64691-0.83395-0.43832-0.62806
  -3   5  13   99.14    3.21  43-0.51985 0.32722 0.65297-0.09129-0.45281 0.95141
  -3   7  13   32.30    2.83  44-0.52669 0.35535 0.65114 0.12025-0.44835 0.97902
  -2   6  12    4.26    2.95  44-0.53038 0.45036 0.65013 0.02063-0.44591 0.94196
  -1  -1 -21   75.15    3.41  44-0.53260 0.29051 0.64951-0.88137-0.44444-0.34943
  -1   3   9   60.73    4.82  44-0.52690 0.50445 0.65109-0.29855-0.44821 0.80471
   0   0 -25   57.06    2.89  43-0.51965 0.37257 0.65302-0.79082-0.45294-0.45292
   1   1 -27   33.93    2.18  43-0.51615 0.47491 0.65393-0.68657-0.45520-0.49115
   1   1   0  136.98    8.21  44-0.52029 0.64013 0.65285-0.53542-0.45253 0.48631
   1   2 -30   23.78    1.98  44-0.52550 0.47663 0.65146-0.59760-0.44913-0.59020
   2   1 -23   33.66    2.64  43-0.51798 0.60806 0.65345-0.65414-0.45402-0.32705
   2   1  -5 1464.79    8.65  44-0.52126 0.71861 0.65260-0.55260-0.45189 0.32133
   2   2 -27    8.90    1.93  44-0.52312 0.60213 0.65210-0.57053-0.45069-0.46174
   2   3 -30    2.51    1.38  44-0.52489 0.59472 0.65163-0.48254-0.44953-0.55461
   2  10  -1    6.12    2.15  44-0.52312 0.83840 0.65210 0.40862-0.45069 0.60822
   3   2 -22   26.55    2.57  43-0.51867 0.73283 0.65327-0.53248-0.45358-0.25860
   3   2  -8  417.64    5.07  44-0.52297 0.81995 0.65214-0.45384-0.45079 0.24573
   3   3 -26   90.59    2.60  44-0.52238 0.72342 0.65230-0.44943-0.45117-0.39155
   3   9  -4   63.61    2.89  44-0.52759 0.92207 0.65090 0.30041-0.44776 0.49739
   3  10  -6   17.00    1.93  44-0.52454 0.91780 0.65172 0.39290-0.44976 0.44311
   4   4 -23  115.55    2.26  43-0.51316 0.85053 0.65469-0.31935-0.45711-0.24186
   4   4 -22   30.54    2.13  44-0.52124 0.86349 0.65260-0.31257-0.45191-0.21171
   4   4 -10  203.62    3.41  43-0.51845 0.93119 0.65333-0.24649-0.45372 0.22596
   4   5 -25    6.03    1.86  43-0.52023 0.85708 0.65287-0.22265-0.45257-0.30423
   4   5  -8   14.55    2.75  44-0.51931 0.95375 0.65311-0.13197-0.45316 0.31296
   4   6 -27   75.91    2.06  43-0.51839 0.85111 0.65335-0.13206-0.45376-0.35749
   4   6 -27   35.39    1.56  43-0.51449 0.85029 0.65435-0.13014-0.45626-0.35969
   4   7  -8   17.40    2.16  44-0.52471 0.98181 0.65168 0.07744-0.44965 0.34092
   4   8  -9   33.55    2.38  44-0.52293 0.98499 0.65215 0.17795-0.45081 0.32120
   4   9 -11   14.83    2.00  44-0.52088 0.98149 0.65270 0.27083-0.45214 0.26528
 -10   0  -1    1.75    1.30  45-0.53070-0.55158 0.65013-0.76573-0.44590 0.23568
 -10   0  -1    0.87    0.98  44-0.53029-0.55289 0.65025-0.76558-0.44617 0.23434
 -10   3  10   12.86    1.28  44-0.53050-0.45242 0.65019-0.39107-0.44603 0.68212
 -10   3  10    3.74    0.88  44-0.53159-0.45482 0.64988-0.38857-0.44530 0.68194
  -9  -1 -10    4.42    1.64  44-0.53406-0.49916 0.64919-0.90584-0.44366-0.09121
  -9  -1  -9    3.71    1.89  44-0.53347-0.49721 0.64936-0.90170-0.44406-0.05664
  -9  -1  -8    4.09    1.99  44-0.53265-0.49198 0.64959-0.89689-0.44460-0.01770
  -9  -1  -7    8.71    2.07  44-0.53195-0.48777 0.64979-0.89098-0.44507 0.01682
  -9  -1  -6   48.83    2.69  45-0.53362-0.47937 0.64932-0.88535-0.44395 0.05279
  -9  -1  -5   24.24    2.05  45-0.53604-0.47087 0.64863-0.87909-0.44233 0.08636
  -9   0   4   17.52    2.06  45-0.53636-0.40656 0.64854-0.72433-0.44212 0.42956
  -9   2  10   34.46    2.35  44-0.53272-0.35438 0.64957-0.48292-0.44455 0.68273
  -8  -1   0   14.34    2.01  44-0.52571-0.34346 0.65150-0.84377-0.44919 0.29290
  -8  -1   1    3.49    2.40  44-0.53355-0.32568 0.64934-0.83453-0.44400 0.32113
  -8   0   6   48.14    2.63  45-0.53390-0.28872 0.64924-0.70372-0.44377 0.52158
  -8   1   9    0.61    1.95  44-0.53061-0.26527 0.65016-0.58319-0.44595 0.64846
  -8   2  11    2.03    1.56  44-0.52636-0.24700 0.65132-0.46864-0.44876 0.73999
  -8   4  14    2.89    1.91  45-0.53874-0.19328 0.64785-0.23768-0.44052 0.87336
  -7  -1   3  123.64    3.07  45-0.53590-0.20813 0.64867-0.81347-0.44243 0.41270
  -7   0   7   50.61    2.21  44-0.52865-0.18034 0.65070-0.68933-0.44725 0.57859
  -7   1  10   45.98    2.74  44-0.53284-0.14882 0.64954-0.56706-0.44448 0.70030
  -7   2  12  105.79    2.90  44-0.53353-0.12513 0.64934-0.45034-0.44401 0.78890
  -7   5  15   21.32    1.92  45-0.53739-0.07242 0.64824-0.11823-0.44142 0.94166
  -7   7  15    1.02    1.46  44-0.53362-0.05459 0.64932 0.08961-0.44395 0.97544
  -6  -2 -13  437.57    5.87  45-0.53773-0.20469 0.64815-0.99455-0.44120-0.16837
  -6  -2  -4  321.26    4.20  45-0.53533-0.15334 0.64883-0.94556-0.44281 0.16097
  -6  -1   4   17.91    2.80  45-0.53487-0.09604 0.64896-0.79714-0.44312 0.46665
  -6   5  15    7.11    2.15  45-0.53615 0.03512 0.64860-0.10813-0.44226 0.96093
  -6   6  15    3.25    1.84  44-0.52964 0.03415 0.65043-0.00785-0.44660 0.98064
  -6   7  15    7.25    1.80  45-0.53641 0.05404 0.64853 0.10291-0.44209 0.99324
  -5  -2  -3  516.81    4.76  44-0.52895-0.04651 0.65062-0.93115-0.44705 0.21901
  -5  -1   4  612.66    4.38  44-0.52833 0.00520 0.65079-0.78775-0.44746 0.48926
  -5   0   8  547.41    4.61  45-0.53805 0.04944 0.64805-0.65844-0.44098 0.64396
  -5   2  12  542.53    3.90  44-0.52833 0.08428 0.65079-0.42988-0.44746 0.82715
  -4  -2  -3  536.01    5.30  44-0.53104 0.06274 0.65004-0.91977-0.44567 0.23515
  -4   7  14   18.45    2.37  44-0.53222 0.25966 0.64971 0.11715-0.44489 0.99417
  -3   1   9  484.27    5.32  45-0.53391 0.27594 0.64924-0.52695-0.44376 0.73396
  -3   3  12  486.51    4.90  45-0.53465 0.31575 0.64902-0.30149-0.44326 0.87322
  -2  -1   1    0.96    5.41  44-0.52996 0.31641 0.65034-0.76852-0.44638 0.43278
  -2   0   5   -2.01    5.51  44-0.53061 0.34785 0.65016-0.64411-0.44595 0.59142
  -2   5  12   15.77    3.33  45-0.53697 0.44565 0.64836-0.08116-0.44171 0.92122
  -1   1 -30   13.86    2.07  45-0.54103 0.26687 0.64719-0.71816-0.43897-0.65093
  -1   4  10  226.42    5.53  46-0.54717 0.54123 0.64537-0.18271-0.43478 0.84345
   0  -1 -17    8.08    2.77  44-0.53382 0.42252 0.64926-0.84881-0.44382-0.18428
   1   0 -21   15.28    2.89  44-0.53141 0.51591 0.64994-0.75386-0.44542-0.29744
   1   1 -26  168.35    3.11  45-0.53863 0.50427 0.64789-0.67496-0.44059-0.46811
   2   1 -22    3.31    2.63  45-0.53355 0.62861 0.64934-0.64424-0.44400-0.30078
   3   2 -21    3.70    1.85  44-0.52833 0.74916 0.65079-0.52234-0.44746-0.23093
   3   2 -20   30.96    2.40  45-0.53723 0.76335 0.64829-0.51632-0.44153-0.19823
   3   2  -9   11.54    3.58  45-0.53745 0.82799 0.64823-0.45544-0.44139 0.20017
   3   3 -25   30.29    2.37  45-0.53582 0.74210 0.64869-0.44060-0.44248-0.36473
   3   3  -5   -5.41    3.34  45-0.53582 0.86261 0.64869-0.32608-0.44248 0.36527
   3   4 -28   26.05    2.02  45-0.53343 0.73274 0.64937-0.35305-0.44408-0.45491
   3   4  -3   82.55    3.63  45-0.53608 0.88279 0.64862-0.21509-0.44230 0.45000
   3   5 -30   -2.26    1.09  45-0.53290 0.73207 0.64952-0.25846-0.44443-0.50633
   3   5  -2    3.62    2.92  45-0.53485 0.89767 0.64897-0.10555-0.44313 0.50399
   3   7  -2   18.60    2.57  45-0.53477 0.91957 0.64899 0.10293-0.44318 0.53478
   3   8  -3    5.36    2.50  45-0.54039 0.92932 0.64738 0.20516-0.43940 0.51041
   4   4 -21  346.98    3.16  44-0.52767 0.87621 0.65097-0.30534-0.44790-0.17919
   4   4 -20   24.38    2.12  45-0.53364 0.88781 0.64931-0.29836-0.44394-0.14656
   4   4 -19  320.04    3.30  45-0.53797 0.89834 0.64808-0.29129-0.44104-0.11372
   4   4 -12  571.43    4.22  45-0.53440 0.93580 0.64910-0.25355-0.44343 0.14236
   4   4 -11  968.15    4.84  44-0.52702 0.93440 0.65115-0.25024-0.44833 0.18374
   4   5 -24    8.55    1.63  44-0.53174 0.87142 0.64985-0.21552-0.44521-0.27476
   4   5 -23    6.05    1.96  45-0.53702 0.88593 0.64835-0.20806-0.44167-0.24264
   4   5  -9   13.35    2.69  45-0.53294 0.96153 0.64951-0.13323-0.44440 0.26844
   4   6 -26    8.79    1.01  44-0.52767 0.86657 0.65097-0.12564-0.44790-0.32845
   4   6 -26    4.43    0.84  44-0.52505 0.86622 0.65168-0.12153-0.44962-0.33051
   4   6 -25   64.20    2.14  45-0.53611 0.88192 0.64861-0.11537-0.44228-0.29890
   4   6  -8 1077.72    5.71  44-0.52872 0.97476 0.65068-0.02483-0.44720 0.32276
   4   7  -9  158.98    2.87  45-0.53871 0.98971 0.64786 0.07692-0.44053 0.29569
   4   8 -10    4.52    2.26  45-0.53517 0.99105 0.64888 0.17746-0.44291 0.27813
   4   9 -13   86.59    2.50  45-0.53764 0.98632 0.64817 0.26415-0.44126 0.18188
 -10   0   1    4.94    1.89  46-0.54753-0.52064 0.64545-0.74922-0.43457 0.29749
 -10   1   6   43.91    2.24  45-0.54683-0.48206 0.64566-0.61641-0.43505 0.49366
 -10   3  11   31.75    1.77  46-0.55060-0.42824 0.64451-0.37816-0.43245 0.70408
  -9  -1 -11    2.61    1.47  46-0.54441-0.49825 0.64638-0.91046-0.43671-0.13392
  -9  -1 -11    1.21    0.81  45-0.54592-0.50041 0.64593-0.90978-0.43568-0.13870
  -9  -1  -4   36.21    2.23  45-0.54108-0.46168 0.64736-0.87172-0.43897 0.11976
  -9  -1  -3    3.16    2.07  46-0.54720-0.44904 0.64554-0.86586-0.43479 0.15082
  -9   1   8    7.93    1.45  45-0.54141-0.36843 0.64726-0.59750-0.43875 0.58628
  -9   3  12    5.30    1.35  45-0.53947-0.32465 0.64783-0.36723-0.44006 0.76541
  -9   5  14   12.93    1.74  45-0.54301-0.28723 0.64679-0.14468-0.43766 0.86659
  -9   5  14    3.28    0.79  45-0.54592-0.28806 0.64593-0.14107-0.43568 0.86715
  -8  -1   2   95.46    2.92  46-0.55131-0.30559 0.64429-0.82520-0.43196 0.34867
  -8   2  12   -0.29    1.87  46-0.55137-0.21922 0.64428-0.45781-0.43192 0.75679
  -8   3  13  148.66    2.52  45-0.53947-0.21103 0.64783-0.34981-0.44006 0.81983
  -8   5  15    8.77    1.66  46-0.54981-0.16749 0.64475-0.12608-0.43300 0.91527
  -8   6  15    3.90    1.45  45-0.54258-0.16330 0.64692-0.02410-0.43795 0.93648
  -8   6  15   -1.29    0.77  45-0.54528-0.16921 0.64612-0.02399-0.43612 0.93465
  -6  -2 -14   35.94    3.09  46-0.55676-0.19117 0.64260-0.99444-0.42816-0.21629
  -6  -2  -3    1.47    2.77  46-0.54668-0.13605 0.64570-0.93733-0.43516 0.18962
  -6   0   8  181.10    2.72  45-0.53882-0.05716 0.64802-0.66964-0.44050 0.62560
  -6   3  14   12.28    2.60  46-0.54913 0.02024 0.64496-0.31962-0.43347 0.88383
  -5  -2 -16    1.75    3.37  47-0.56537-0.08683 0.63982-0.99129-0.42206-0.27656
  -5  -2  -2   43.92    3.25  45-0.54500-0.02330 0.64620-0.92080-0.43631 0.24551
  -5   5  15   10.04    2.33  46-0.54817 0.15261 0.64525-0.09240-0.43413 0.97005
  -5   6  15   19.98    2.26  45-0.54343 0.15913 0.64667 0.00792-0.43738 0.98953
  -5   7  15    0.82    1.96  47-0.55933 0.18201 0.64178 0.12100-0.42635 0.99927
  -4  -2  -2  448.87    5.11  46-0.55092 0.08878 0.64441-0.90785-0.43223 0.25839
  -4  -1   4   12.56    2.75  45-0.54011 0.12352 0.64764-0.77420-0.43963 0.49839
  -4   1  10  850.78    4.98  45-0.53882 0.17983 0.64802-0.53145-0.44050 0.74945
  -4   2  12  269.57    3.88  46-0.55066 0.21414 0.64449-0.41230-0.43241 0.82959
  -4   3  13  312.16    3.95  45-0.54091 0.22054 0.64741-0.30514-0.43909 0.88836
  -4   4  14    5.29    2.72  46-0.54964 0.24753 0.64481-0.19311-0.43312 0.93270
  -4   9  13    2.31    1.67  46-0.55268 0.29476 0.64387 0.32650-0.43101 0.97573
  -3  -2  -4  231.55    5.09  45-0.54460 0.17814 0.64632-0.91020-0.43657 0.20756
  -3  -1   3   18.35    3.21  45-0.54205 0.22894 0.64707-0.76483-0.43831 0.48248
  -3   2  11   30.83    3.55  46-0.54744 0.31180 0.64547-0.40747-0.43463 0.81300
  -3   4  13  232.36    4.08  46-0.54788 0.34521 0.64534-0.18758-0.43433 0.91648
  -2  -2  -8    2.66    7.36  48-0.57804 0.29669 0.63552-0.90957-0.41287 0.05808
  -2   7  12    4.26    3.21  47-0.56130 0.49081 0.64115 0.13670-0.42496 0.93891
  -1   0 -26   11.20    2.55  46-0.55105 0.28926 0.64437-0.79890-0.43214-0.52810
  -1   0   3    6.25    5.58  45-0.53817 0.45190 0.64820-0.64099-0.44094 0.53185
   0  -1 -16  209.16    4.56  46-0.55178 0.44722 0.64415-0.83678-0.43163-0.16346
   0  -1  -7  188.66    7.13  46-0.55484 0.50315 0.64320-0.78625-0.42951 0.15978
   0   0 -24  156.47    3.39  46-0.54665 0.40548 0.64571-0.77790-0.43518-0.43450
   0   1 -28   32.50    2.38  46-0.55336 0.39860 0.64366-0.69264-0.43054-0.56916
   0   2 -31   50.93    2.44  46-0.55455 0.39233 0.64329-0.60416-0.42971-0.66300
   0   3   7   18.39    7.35  47-0.56566 0.63904 0.63973-0.28740-0.42185 0.72322
   1   0 -20   76.82    3.06  46-0.54746 0.53763 0.64547-0.74464-0.43462-0.27268
   1   2 -29    6.05    1.75  46-0.54854 0.50752 0.64514-0.58409-0.43388-0.56951
   2   1 -21   14.88    2.69  45-0.54622 0.64693 0.64584-0.63607-0.43547-0.27436
   2   1  -6  140.94    5.23  46-0.54977 0.74039 0.64477-0.55094-0.43303 0.26634
   2   2 -26    6.89    1.99  45-0.54302 0.62593 0.64679-0.55903-0.43765-0.43838
   2   3 -29   13.57    1.91  45-0.54527 0.62063 0.64612-0.46939-0.43612-0.53206
   2   4 -31    2.64    1.56  46-0.54755 0.62161 0.64544-0.37565-0.43455-0.59163
   2   7   2  302.74    4.90  46-0.55682 0.85693 0.64258 0.12147-0.42812 0.64674
   2   9   0   49.84    2.84  46-0.55535 0.86517 0.64304 0.31889-0.42915 0.60662
   3   2 -19   15.44    2.55  45-0.54566 0.77674 0.64601-0.50867-0.43585-0.16860
   3   2 -10   51.88    3.87  46-0.54761 0.83208 0.64542-0.45892-0.43451 0.15708
   3   3 -24   44.15    2.54  46-0.54849 0.76187 0.64516-0.43059-0.43391-0.33534
   3   4 -27    8.63    1.85  46-0.54707 0.75339 0.64559-0.34395-0.43489-0.42743
   3   5 -29   22.23    1.74  46-0.54685 0.75011 0.64565-0.24992-0.43504-0.48396
   3   5 -29   12.84    1.09  45-0.54463 0.74866 0.64631-0.24832-0.43656-0.48677
   3   6  -2   93.54    3.31  46-0.54602 0.91952 0.64590 0.00236-0.43561 0.51086
   3   9  -5    8.54    2.09  46-0.55388 0.94033 0.64350 0.30174-0.43017 0.44469
   3  10  -7    2.68    1.54  46-0.54643 0.93214 0.64578 0.39229-0.43533 0.39126
   3  10  -7    2.04    0.86  45-0.54141 0.92999 0.64726 0.39642-0.43875 0.39479
   4   4 -18    5.32    1.63  45-0.54173 0.90754 0.64717-0.28570-0.43853-0.07983
   4   4 -17  167.28    3.14  45-0.54466 0.91599 0.64631-0.27863-0.43654-0.04562
   4   4 -16    1.36    2.71  45-0.54528 0.92364 0.64612-0.27123-0.43612-0.00897
   4   4 -15  152.26    3.22  45-0.54558 0.92858 0.64603-0.26712-0.43591 0.02591
   4   4 -14    4.95    2.57  45-0.54302 0.93305 0.64679-0.26135-0.43765 0.06464
   4   4 -13   91.52    2.58  45-0.53979 0.93512 0.64774-0.25791-0.43985 0.10291
   4   5 -22   14.90    2.20  46-0.54645 0.89824 0.64577-0.20141-0.43531-0.21327
   4   5 -10   76.39    2.83  45-0.54341 0.96675 0.64668-0.13561-0.43739 0.22481
   4   6 -24    4.47    1.90  45-0.54505 0.89546 0.64619-0.10908-0.43627-0.26988
   4   6  -9  542.74    4.31  45-0.54229 0.98220 0.64701-0.02704-0.43815 0.27775
   4   7 -25    7.00    1.02  45-0.54270 0.89801 0.64689-0.01054-0.43787-0.28602
   4   7 -25    3.66    0.92  45-0.53947 0.89722 0.64783-0.00819-0.44006-0.28799
   4   7 -24    2.02    1.37  45-0.54675 0.91151 0.64568-0.00044-0.43511-0.25583
   4   7 -10   33.70    2.46  46-0.55041 0.99516 0.64457 0.07545-0.43258 0.25129
   4   8 -11   31.51    2.26  46-0.54617 0.99546 0.64585 0.17224-0.43550 0.23270
   4   9 -18   24.54    1.78  46-0.55257 0.97099 0.64391 0.24104-0.43109-0.00937
   4   9 -17   15.90    1.68  46-0.55132 0.97668 0.64429 0.24650-0.43195 0.02755
   4   9 -16    9.31    1.57  46-0.54994 0.98084 0.64472 0.25286-0.43291 0.06458
   4   9 -15   29.90    2.19  46-0.54792 0.98421 0.64533 0.25627-0.43430 0.10262
   4   9 -14    0.87    1.20  45-0.54463 0.98626 0.64631 0.25896-0.43656 0.14208
   4   9 -14   -0.52    0.87  45-0.54141 0.98532 0.64726 0.26570-0.43875 0.14782
 -10   0   2    7.88    1.89  46-0.55772-0.50675 0.64214-0.74098-0.42739 0.32386
 -10   1   7    1.05    1.75  47-0.56243-0.46172 0.64063-0.60734-0.42405 0.51749
  -9  -1  -2   30.90    1.79  46-0.55290-0.43696 0.64365-0.85774-0.43075 0.18370
  -9  -1  -1   34.30    2.18  47-0.56022-0.42385 0.64134-0.84975-0.42562 0.21462
  -9   0   5  172.26    2.71  46-0.55226-0.38503 0.64385-0.71508-0.43120 0.45492
  -9   1   9   25.50    2.40  47-0.55974-0.34415 0.64149-0.58455-0.42596 0.61047
  -9   2  11   35.84    1.88  46-0.55354-0.32810 0.64345-0.47137-0.43031 0.70320
  -9   3  13   40.83    2.08  47-0.56233-0.29566 0.64066-0.35225-0.42413 0.78589
  -8   0   7    3.23    1.85  46-0.55322-0.26544 0.64355-0.69196-0.43053 0.54454
  -8   1  10   61.50    1.87  46-0.55322-0.23596 0.64355-0.57147-0.43053 0.66916
  -7  -2 -11   29.71    2.91  47-0.57017-0.26805 0.63807-0.98478-0.41851-0.13536
  -7  -2 -10   14.63    2.90  47-0.56170-0.27128 0.64086-0.98151-0.42458-0.09403
  -7  -2  -9   32.27    2.66  46-0.55815-0.26947 0.64200-0.97760-0.42708-0.05450
  -7  -2  -8   53.47    2.76  46-0.55555-0.26424 0.64282-0.97284-0.42890-0.01543
  -7  -2  -7   15.39    2.52  46-0.55661-0.25849 0.64249-0.96731-0.42816 0.02024
  -7  -2  -6   39.35    2.93  46-0.55799-0.24953 0.64205-0.96114-0.42719 0.05579
  -7  -2  -5   61.06    2.94  47-0.56089-0.24104 0.64112-0.95420-0.42515 0.08907
  -7  -1   4    6.23    1.97  46-0.55354-0.18542 0.64345-0.80241-0.43031 0.43658
  -7   0   8  349.37    3.23  46-0.55162-0.15183 0.64405-0.67662-0.43164 0.59955
  -7   1  11   38.07    2.81  46-0.55890-0.11577 0.64176-0.55374-0.42655 0.71847
  -7   2  13   -1.48    2.20  46-0.55927-0.09139 0.64165-0.43765-0.42629 0.80384
  -7   3  14    1.48    1.73  46-0.55290-0.08518 0.64365-0.32886-0.43075 0.86368
  -7   4  15   23.98    2.34  46-0.55743-0.06227 0.64223-0.21775-0.42759 0.91381
  -6  -2  -2  100.49    3.18  46-0.55783-0.11891 0.64210-0.92815-0.42731 0.21802
  -6  -1   5  449.52    4.20  46-0.55763-0.06687 0.64217-0.78486-0.42744 0.48791
  -6   1  11  134.42    2.67  46-0.55162-0.01565 0.64405-0.54446-0.43164 0.74180
  -6   2  13    0.82    2.58  46-0.55800 0.01215 0.64205-0.42728-0.42719 0.82508
  -6   4  15   12.07    2.32  46-0.55545 0.04270 0.64286-0.20792-0.42897 0.93165
  -5  -2  -1  287.45    4.29  47-0.56067-0.00266 0.64120-0.91016-0.42530 0.27002
  -5  -1   5 1716.45    6.87  46-0.55567 0.03824 0.64279-0.77435-0.42882 0.50719
  -5   1  11   13.58    2.94  46-0.55780 0.09815 0.64211-0.53227-0.42733 0.75535
  -5   3  14    4.42    2.66  46-0.55863 0.13820 0.64185-0.30529-0.42674 0.89434
  -4   0   8   26.92    3.55  46-0.55570 0.17453 0.64278-0.64253-0.42880 0.64876
  -4   8  14    3.98    1.74  47-0.56651 0.30414 0.63929 0.23196-0.42115 0.98678
  -3  -1 -23   12.57    2.61  47-0.57040 0.10071 0.63799-0.90252-0.41834-0.48474
  -3   0   7 1548.64    7.93  46-0.55703 0.27614 0.64236-0.63569-0.42787 0.63012
  -3   8  13   58.51    3.58  47-0.57254 0.41031 0.63726 0.23877-0.41679 0.96368
  -2  -1 -22   17.98    2.55  47-0.56897 0.21395 0.63847-0.88688-0.41938-0.42834
  -2   0 -27    3.03    1.96  47-0.56057 0.18576 0.64123-0.81212-0.42537-0.58931
  -2   1   8    5.71    4.18  46-0.55775 0.40392 0.64213-0.51459-0.42736 0.69770
  -2   3  11  114.17    3.88  46-0.55632 0.43866 0.64258-0.29009-0.42837 0.83994
  -1  -1 -20  381.29    5.40  47-0.56592 0.33037 0.63948-0.86521-0.42157-0.33654
  -1   1   6  770.51    8.13  46-0.55523 0.49420 0.64292-0.51430-0.42913 0.64683
  -1   2   8  294.35    6.42  47-0.56352 0.52508 0.64027-0.39711-0.42328 0.72804
   0  -1 -15  100.11    4.05  47-0.56691 0.46823 0.63916-0.82624-0.42086-0.13838
   1   0 -19   74.04    3.04  47-0.56334 0.55967 0.64033-0.73398-0.42341-0.24638
   1   0  -5  450.22    6.72  46-0.55130 0.63009 0.64414-0.66032-0.43186 0.26750
   1   1 -25    5.83    2.21  46-0.55949 0.53113 0.64157-0.66340-0.42613-0.44669
   1   3 -31    9.02    1.67  47-0.56336 0.52008 0.64033-0.48613-0.42340-0.63445
   1   3   4   89.78    6.93  47-0.56928 0.73237 0.63837-0.29089-0.41915 0.62967
   1   4   5  173.98    7.03  48-0.57761 0.75721 0.63551-0.17803-0.41309 0.67555
   2   1 -20    9.65    2.79  46-0.55841 0.66581 0.64192-0.62590-0.42690-0.24671
   2   2 -25    1.94    2.40  47-0.55990 0.64881 0.64144-0.54789-0.42585-0.41380
   2   2  -2   13.64    3.17  46-0.55226 0.77637 0.64385-0.42394-0.43120 0.42573
   2   3 -28    3.24    1.83  47-0.56212 0.64130 0.64073-0.46241-0.42428-0.50983
   2   3   0   16.19    4.48  47-0.56559 0.81188 0.63959-0.30516-0.42181 0.50412
   2   5   2   57.13    4.22  47-0.56659 0.84594 0.63926-0.08402-0.42109 0.60820
   2   8   1    0.82    2.58  47-0.56622 0.87188 0.63939 0.22485-0.42135 0.62009
   3   2 -18  137.91    2.40  46-0.55162 0.78924 0.64405-0.50131-0.43164-0.13556
   3   2 -17  322.34    3.73  46-0.55722 0.80035 0.64230-0.49411-0.42773-0.10317
   3   2 -16   32.81    2.98  47-0.56040 0.80995 0.64128-0.48773-0.42549-0.06922
   3   2 -15   29.64    2.99  47-0.56252 0.81769 0.64060-0.48233-0.42399-0.03459
   3   2 -13    3.93    3.12  47-0.56306 0.82925 0.64042-0.47140-0.42361 0.03606
   3   2 -12   20.53    3.52  47-0.56053 0.83273 0.64124-0.46618-0.42540 0.07472
   3   2 -11    3.65    3.40  47-0.55842 0.83449 0.64191-0.46100-0.42689 0.11298
   3   3 -23  182.95    3.08  47-0.56001 0.77898 0.64141-0.42194-0.42577-0.30693
   3   3  -6   29.96    3.69  47-0.56041 0.87841 0.64128-0.32872-0.42548 0.30871
   3   4 -26   52.22    2.40  47-0.56107 0.77213 0.64107-0.33328-0.42502-0.40199
   3   5 -28  100.85    2.73  47-0.55990 0.77021 0.64144-0.23990-0.42585-0.45745
   3   7  -3   48.93    3.09  47-0.56577 0.94429 0.63953 0.10731-0.42167 0.47678
   3   8  -4   22.31    2.45  47-0.56414 0.94897 0.64007 0.20715-0.42284 0.45803
   3  10  -8   13.13    1.77  47-0.56085 0.94151 0.64114 0.39251-0.42517 0.34671
   4   5 -21    5.62    1.54  46-0.55194 0.91204 0.64395-0.19101-0.43142-0.17850
   4   5 -20  190.71    3.09  46-0.55818 0.92207 0.64199-0.18617-0.42706-0.14806
   4   5 -19   10.43    2.08  47-0.56085 0.93256 0.64114-0.17976-0.42517-0.11339
   4   5 -13    4.21    2.39  47-0.56306 0.96858 0.64042-0.14822-0.42361 0.10239
   4   5 -12   10.87    2.64  47-0.55890 0.97013 0.64176-0.14240-0.42655 0.14071
   4   5 -11   51.04    2.12  46-0.55162 0.96939 0.64405-0.13894-0.43164 0.18243
   4   6 -23   45.33    1.83  46-0.55226 0.90968 0.64385-0.09901-0.43120-0.23778
   4   6 -22    6.99    2.01  46-0.55875 0.92223 0.64181-0.09141-0.42666-0.20642
   4   6 -11   36.68    2.60  47-0.56106 0.98979 0.64107-0.03238-0.42503 0.19186
   4   6 -10  332.30    3.42  46-0.55290 0.98714 0.64365-0.02911-0.43075 0.23412
   4   7 -22   10.25    1.77  47-0.56243 0.93548 0.64063 0.01257-0.42405-0.19465
   4   7 -11   30.33    2.70  47-0.55956 0.99822 0.64155 0.07222-0.42608 0.20953
   4   8 -22   29.13    1.55  46-0.55888 0.94129 0.64177 0.11600-0.42657-0.17318
   4   8 -22   10.05    1.11  46-0.55481 0.94105 0.64305 0.11835-0.42942-0.17338
   4   8 -21   16.84    1.74  47-0.56094 0.95167 0.64111 0.12347-0.42511-0.14026
   4   8 -14   27.11    2.13  47-0.56433 0.99635 0.64001 0.16220-0.42271 0.11276
   4   8 -13   40.58    2.37  47-0.56000 0.99770 0.64141 0.16555-0.42578 0.15134
   4   8 -12    6.51    1.70  46-0.55354 0.99731 0.64345 0.17053-0.43031 0.19407
 -10   0   3    3.49    1.59  48-0.57059-0.48925 0.63794-0.73311-0.41818 0.35107
 -10   2  10   -0.97    1.05  47-0.56563-0.42532 0.63959-0.48420-0.42174 0.64087
 -10   2  10   -0.27    0.80  47-0.56877-0.43164 0.63855-0.48390-0.41949 0.63712
 -10   3  12   10.07    1.41  47-0.57024-0.40005 0.63806-0.36721-0.41843 0.72585
 -10   3  12   -1.22    0.67  47-0.57191-0.40568 0.63749-0.36674-0.41722 0.72287
  -9  -1   0   23.36    1.85  47-0.57005-0.40813 0.63812-0.84205-0.41857 0.24436
  -9   0   6   13.39    1.92  47-0.56848-0.36532 0.63865-0.70412-0.41970 0.47957
  -9   2  12    4.53    1.68  48-0.57382-0.29876 0.63684-0.45774-0.41584 0.72508
  -8  -1   3   77.19    2.30  47-0.56531-0.28605 0.63970-0.81540-0.42197 0.37441
  -8   0   8   40.16    2.45  48-0.57228-0.23867 0.63737-0.68038-0.41696 0.56725
  -8   1  11  112.63    2.46  48-0.57585-0.20652 0.63614-0.55845-0.41435 0.68946
  -8   2  13    6.13    1.82  48-0.57628-0.18428 0.63600-0.44321-0.41404 0.77669
  -8   3  14    3.63    1.57  47-0.56626-0.17884 0.63938-0.33404-0.42129 0.83727
  -8   4  15   53.30    2.26  47-0.56827-0.16034 0.63872-0.22347-0.41985 0.88807
  -7  -2 -12   25.33    2.61  48-0.58083-0.26342 0.63440-0.98639-0.41069-0.17924
  -7  -2  -4   99.50    2.86  47-0.56698-0.22924 0.63915-0.94696-0.42078 0.12103
  -7  -2  -3   12.38    2.51  48-0.57342-0.21634 0.63698-0.93928-0.41612 0.15209
  -7  -1   5  313.09    3.58  47-0.57187-0.16007 0.63751-0.79097-0.41725 0.46006
  -7   0   9  429.14    3.96  48-0.57422-0.12311 0.63670-0.66332-0.41554 0.61959
  -7   5  16    3.36    1.91  48-0.57366-0.02919 0.63690-0.09986-0.41595 0.95393
  -6  -2 -15  145.87    4.59  49-0.58456-0.17062 0.63307-0.99093-0.40792-0.27337
  -6  -2  -1    3.79    2.93  47-0.57084-0.09972 0.63785-0.91847-0.41800 0.24528
  -6   0   9   78.73    2.35  47-0.56563-0.02441 0.63959-0.65506-0.42174 0.64344
  -6   5  16    6.34    2.06  47-0.57376 0.07867 0.63686-0.09195-0.41588 0.96820
  -6   6  16   15.94    2.12  48-0.57204 0.08650 0.63745 0.01402-0.41712 0.98824
  -5   0   9 1318.78    6.16  47-0.56959 0.08663 0.63827-0.64274-0.41890 0.65814
  -5   2  13    0.77    2.43  47-0.56689 0.12822 0.63918-0.41160-0.42084 0.83728
  -5   4  15   60.65    2.79  47-0.56908 0.16397 0.63845-0.19217-0.41927 0.93986
  -5   8  15   -0.39    1.66  49-0.58433 0.22149 0.63315 0.23359-0.40809 0.99513
  -4  -2  -1  205.57    4.27  48-0.57213 0.11605 0.63742-0.89530-0.41706 0.27929
  -4  -1 -23    4.39    3.03  50-0.60204 0.02645 0.62650-0.90170-0.39461-0.52626
  -4  -1   5  208.75    4.36  47-0.57184 0.16175 0.63752-0.75753-0.41727 0.51333
  -4   6  15    1.04    2.52  48-0.58062 0.30143 0.63447 0.03039-0.41084 0.98080
  -3  -2  -3  260.62    5.05  47-0.57055 0.20966 0.63795-0.89631-0.41820 0.22537
  -2   1 -30    7.11    1.71  48-0.57865 0.19597 0.63517-0.71809-0.41230-0.69611
  -2   2  10  154.35    4.29  47-0.57219 0.43830 0.63740-0.39403-0.41702 0.77671
  -2   4  12   66.03    3.23  48-0.57334 0.47255 0.63701-0.17392-0.41618 0.87974
  -1   1 -29   19.24    2.19  48-0.57385 0.30569 0.63683-0.70375-0.41581-0.63825
   0  -1 -14    9.63    3.66  48-0.57943 0.48758 0.63489-0.81615-0.41172-0.11073
   0   0 -23   44.85    2.51  48-0.57197 0.43424 0.63747-0.76628-0.41718-0.41649
   0   4   8   53.81    7.78  50-0.60873 0.69820 0.62385-0.16102-0.38938 0.74354
   1   0 -18  123.76    3.15  48-0.57752 0.57926 0.63556-0.72418-0.41313-0.22084
   1   2 -28   22.26    2.30  48-0.57192 0.53595 0.63749-0.57146-0.41721-0.54875
   2   1 -19    0.99    2.88  47-0.56940 0.68186 0.63834-0.61839-0.41904-0.21758
   2   1  -7 2080.28    9.24  47-0.57135 0.75589 0.63768-0.54923-0.41763 0.21469
   2   2 -24  139.04    3.10  48-0.57565 0.67050 0.63621-0.53790-0.41450-0.38789
   2   4 -30   28.37    1.44  47-0.56752 0.64776 0.63897-0.36403-0.42039-0.56654
   2   4 -30   20.72    1.38  47-0.56437 0.64511 0.64001-0.36339-0.42264-0.57012
   2   6   2   36.27    3.55  48-0.57440 0.86477 0.63664 0.02298-0.41541 0.61879
   3   2 -14   31.81    2.48  47-0.56437 0.82505 0.64001-0.47552-0.42264 0.00041
   3   3 -22   77.81    2.67  48-0.57131 0.79516 0.63770-0.41314-0.41765-0.27860
   3   4 -25    2.39    2.09  48-0.57350 0.79164 0.63695-0.32205-0.41606-0.37365
   3   4  -4   94.55    2.75  47-0.56500 0.90595 0.63980-0.21107-0.42219 0.39374
   3   5 -27   59.26    2.47  48-0.57318 0.78875 0.63706-0.23129-0.41630-0.43107
   3   5  -3  652.76    5.04  47-0.56720 0.92439 0.63907-0.10078-0.42062 0.44423
   3   6 -28    7.88    1.63  48-0.57563 0.79561 0.63622-0.13037-0.41451-0.45361
   3   6  -3  209.92    3.82  48-0.57496 0.94318 0.63645 0.00605-0.41500 0.45418
   3   9  -6   31.26    2.36  48-0.57197 0.95435 0.63747 0.30284-0.41718 0.39426
   3  10  -9    5.16    1.81  48-0.57335 0.94871 0.63700 0.39161-0.41618 0.30126
   4   5 -18    2.14    1.50  47-0.56500 0.94170 0.63980-0.17243-0.42219-0.08029
   4   5 -17    6.71    2.29  48-0.57114 0.94938 0.63775-0.16613-0.41778-0.04793
   4   5 -16    3.98    2.32  47-0.56814 0.95644 0.63876-0.16077-0.41994-0.01094
   4   5 -15   14.00    2.40  47-0.56851 0.96189 0.63864-0.15657-0.41968 0.02648
   4   5 -14    0.93    1.92  47-0.56626 0.96720 0.63938-0.14774-0.42129 0.06607
   4   6 -21   38.60    1.97  47-0.56500 0.93403 0.63980-0.08496-0.42219-0.17341
   4   6 -20    8.49    2.10  47-0.57011 0.94431 0.63810-0.07791-0.41853-0.14232
   4   6 -19   39.14    2.36  48-0.57349 0.95461 0.63695-0.07061-0.41607-0.10740
   4   6 -18   28.36    2.13  48-0.57525 0.96348 0.63635-0.06493-0.41479-0.07238
   4   6 -14   96.91    2.69  48-0.57598 0.98705 0.63610-0.04358-0.41426 0.07290
   4   6 -13    8.55    2.66  48-0.57347 0.98989 0.63696-0.03699-0.41609 0.11075
   4   6 -12  234.67    3.18  47-0.56901 0.99073 0.63847-0.03458-0.41932 0.15034
   4   7 -21    0.26    1.72  48-0.56971 0.94822 0.63823 0.02219-0.41881-0.15712
   4   7 -20    8.77    2.00  47-0.57171 0.95790 0.63756 0.02851-0.41737-0.12540
   4   7 -19   16.59    1.87  48-0.57448 0.96681 0.63662 0.03332-0.41536-0.09253
   4   7 -14   25.64    2.22  48-0.57542 0.99674 0.63629 0.06230-0.41467 0.08835
   4   7 -13   14.97    2.50  48-0.57241 0.99889 0.63732 0.06624-0.41686 0.12743
   4   7 -12   14.67    2.01  47-0.56626 0.99942 0.63938 0.06810-0.42129 0.16560
   4   8 -19   -0.94    1.60  47-0.56752 0.96951 0.63897 0.13607-0.42039-0.07309
   4   8 -18   96.92    2.60  47-0.56988 0.97741 0.63818 0.14131-0.41869-0.03694
   4   8 -17   21.37    2.13  47-0.57092 0.98368 0.63783 0.14869-0.41794-0.00180
   4   8 -16   41.99    2.15  47-0.57030 0.98920 0.63804 0.15299-0.41839 0.03522
   4   8 -15   13.02    1.97  47-0.56864 0.99340 0.63859 0.15792-0.41959 0.07309
 -10   0   4   -1.39    1.35  49-0.58072-0.47325 0.63437-0.72306-0.41039 0.37901
 -10   0   4    0.92    0.84  48-0.58041-0.47497 0.63448-0.72160-0.41061 0.37948
 -10   1   8    7.68    1.38  48-0.57730-0.43971 0.63557-0.59508-0.41290 0.54393
  -9  -1   1   50.27    1.92  48-0.57793-0.39429 0.63535-0.83282-0.41244 0.27391
  -9  -1   2    8.53    1.92  49-0.58637-0.37825 0.63234-0.82298-0.40618 0.30409
  -9   0   7   50.35    2.37  48-0.58302-0.34246 0.63355-0.69385-0.40868 0.50449
  -9   1  10   10.47    1.62  48-0.57917-0.31943 0.63491-0.57231-0.41153 0.63274
  -9   4  15    7.13    1.46  49-0.58672-0.24864 0.63221-0.22864-0.40592 0.85662
  -8  -1   4    6.15    2.29  48-0.58113-0.26524 0.63422-0.80618-0.41008 0.39895
  -8   5  16    3.07    1.53  48-0.58207-0.12917 0.63389-0.11086-0.40938 0.92967
  -8   5  16   -0.07    0.89  48-0.58412-0.13383 0.63315-0.10880-0.40786 0.92890
  -7  -2 -13   54.30    3.17  49-0.59618-0.25436 0.62869-0.98630-0.39874-0.22856
  -7  -2  -2   31.72    2.71  48-0.58205-0.20229 0.63389-0.93089-0.40940 0.18269
  -7   1  12  161.45    3.02  49-0.58450-0.08490 0.63302-0.53860-0.40758 0.73601
  -7   3  15   29.37    2.44  49-0.58385-0.04753 0.63325-0.31285-0.40806 0.87782
  -7   4  16   29.66    2.14  49-0.58935-0.02476 0.63125-0.20027-0.40394 0.92607
  -6  -2   0  108.48    3.36  48-0.58313-0.08086 0.63351-0.90812-0.40860 0.27201
  -6  -1   6  555.32    3.89  48-0.57917-0.03945 0.63491-0.77142-0.41153 0.50860
  -6   1  12   40.27    2.67  48-0.58136 0.01896 0.63414-0.52838-0.40991 0.75664
  -6   3  15   13.52    2.58  48-0.58409 0.06133 0.63316-0.30172-0.40788 0.89481
  -6   7  16    3.11    1.35  48-0.57793 0.10342 0.63535 0.11810-0.41244 0.99775
  -6   7  16    1.89    0.82  48-0.58288 0.10536 0.63360 0.12538-0.40878 0.99806
  -5  -2   0  284.05    3.47  48-0.57793 0.02042 0.63535-0.89878-0.41244 0.29350
  -5  -1   6   60.68    3.50  48-0.58175 0.07083 0.63400-0.76042-0.40962 0.52363
  -4   1  11  953.27    5.57  48-0.57958 0.22670 0.63477-0.51246-0.41122 0.75640
  -4   3  14  517.37    4.58  49-0.58859 0.27430 0.63152-0.28418-0.40451 0.89001
  -4   5  15  215.43    3.64  48-0.58369 0.29637 0.63331-0.07130-0.40818 0.96221
  -3  -1   4  526.88    6.01  48-0.58114 0.27265 0.63422-0.74878-0.41007 0.48730
  -3   0 -27    2.03    1.95  49-0.59300 0.11102 0.62989-0.81223-0.40117-0.63256
  -3   1  10  216.78    4.39  48-0.58407 0.33275 0.63317-0.50527-0.40790 0.73419
  -3   5  14    1.15    3.11  49-0.58904 0.40345 0.63136-0.06299-0.40417 0.93962
  -3   6  14   72.08    3.10  49-0.58590 0.41004 0.63251 0.03897-0.40653 0.95761
  -2  -2  -7 1003.62   13.69  50-0.60729 0.33014 0.62435-0.89419-0.39012 0.06911
  -2  -1   2    4.89    5.39  48-0.58425 0.37482 0.63310-0.74673-0.40776 0.42901
  -1   0 -25   31.12    2.57  49-0.58413 0.32978 0.63315-0.78211-0.40785-0.51587
   0  -1 -13   68.55    4.37  49-0.58980 0.50339 0.63108-0.80718-0.40359-0.08273
   0  -1  -8  343.77    6.72  49-0.58381 0.52634 0.63326-0.78184-0.40809 0.10201
   0   1 -27   23.75    2.02  48-0.57940 0.43036 0.63483-0.67916-0.41136-0.55265
   1   0  -6 1772.90   10.62  49-0.58516 0.65804 0.63278-0.65464-0.40709 0.20598
   1   1 -24  101.24    2.75  48-0.58015 0.55687 0.63457-0.65167-0.41080-0.42484
   1   3 -30   53.72    2.50  49-0.58455 0.54622 0.63299-0.47350-0.40753-0.61623
   2   1 -18   -4.52    2.23  48-0.57917 0.70088 0.63491-0.60571-0.41153-0.18818
   2   1 -17  374.84    4.06  49-0.58739 0.71342 0.63197-0.59935-0.40541-0.15914
   2   1  -8 3594.50   11.13  49-0.58575 0.76509 0.63256-0.54942-0.40664 0.16691
   2   3 -27   12.68    2.00  48-0.57917 0.66751 0.63491-0.44890-0.41153-0.48370
   2   4 -29    2.30    1.77  48-0.58374 0.67020 0.63329-0.35189-0.40814-0.54507
   2   4   1  612.71    6.11  49-0.58560 0.84907 0.63262-0.18628-0.40675 0.54221
   2   9  -1    4.90    2.28  50-0.59419 0.89768 0.62944 0.32516-0.40027 0.54249
   2  10  -3    4.87    1.84  49-0.59163 0.89324 0.63040 0.41982-0.40221 0.48821
   3   3 -21  204.81    3.10  48-0.57991 0.81050 0.63465-0.40467-0.41098-0.24931
   3   3  -7    7.36    2.55  48-0.57699 0.88860 0.63567-0.32978-0.41313 0.26221
   3   4 -24   67.88    2.59  49-0.58491 0.80855 0.63287-0.31539-0.40727-0.34508
   3   4  -5   78.54    3.60  49-0.58720 0.92268 0.63204-0.20854-0.40556 0.34073
   3   5 -26   64.56    2.42  49-0.58550 0.80792 0.63265-0.21983-0.40683-0.40353
   3   6 -27   12.92    1.58  49-0.58786 0.81463 0.63179-0.12161-0.40506-0.42539
   3   7  -4    5.91    2.43  49-0.58681 0.96191 0.63218 0.11136-0.40585 0.42533
   3   8  -5    8.29    2.31  49-0.58676 0.96519 0.63219 0.20826-0.40588 0.40386
   3   9  -7   27.49    1.96  49-0.58781 0.96458 0.63181 0.30231-0.40509 0.34692
   3  10 -10    1.40    1.54  49-0.58597 0.95413 0.63248 0.38818-0.40648 0.25644
   3  10 -10    2.73    0.99  48-0.58227 0.95259 0.63382 0.39295-0.40924 0.25692
   4   6 -17   19.51    1.68  48-0.57824 0.97091 0.63524-0.05853-0.41222-0.03931
   4   6 -16   13.28    1.78  48-0.57855 0.97772 0.63513-0.05407-0.41199-0.00110
   4   6 -15   34.93    1.93  48-0.57855 0.98299 0.63513-0.04717-0.41199 0.03327
   4   7 -18   21.45    1.78  48-0.57730 0.97478 0.63557 0.04131-0.41290-0.05971
   4   7 -17    4.87    1.62  48-0.57855 0.98159 0.63513 0.04539-0.41199-0.02643
   4   7 -16   17.78    1.81  48-0.57855 0.98852 0.63513 0.05171-0.41199 0.01467
   4   7 -15   10.63    1.72  48-0.57730 0.99336 0.63557 0.05682-0.41290 0.05201
 -10  -1  -5    5.96    1.39  49-0.59374-0.51997 0.62966-0.87079-0.40038 0.02876
 -10  -1  -5    2.61    0.89  49-0.59567-0.52048 0.62893-0.87111-0.39890 0.02658
 -10  -1  -4    1.33    1.69  49-0.59384-0.51202 0.62962-0.86453-0.40030 0.06456
 -10  -1  -4   -1.38    0.89  49-0.59628-0.51586 0.62870-0.86390-0.39843 0.05989
 -10  -1  -3   11.95    1.94  50-0.59720-0.50467 0.62835-0.85772-0.39773 0.09682
 -10   0   5    1.23    1.47  49-0.59079-0.45458 0.63076-0.71296-0.40262 0.40737
 -10   1   9    4.15    1.59  50-0.59566-0.41926 0.62893-0.58473-0.39890 0.56660
 -10   3  13   -1.16    1.07  50-0.59293-0.37706 0.62996-0.35536-0.40099 0.74472
 -10   3  13   -0.40    0.76  49-0.59323-0.37899 0.62985-0.35393-0.40076 0.74439
  -9  -1   3   42.27    2.42  50-0.59871-0.36196 0.62777-0.81451-0.39656 0.33007
  -9   0   8  106.41    2.62  50-0.59919-0.32063 0.62758-0.68275-0.39620 0.52820
  -9   1  11    0.21    2.01  50-0.59870-0.29289 0.62777-0.56279-0.39657 0.65273
  -9   2  13   20.34    2.09  50-0.59664-0.27096 0.62856-0.44498-0.39815 0.74492
  -8  -2  -8   18.52    2.38  50-0.60407-0.32460 0.62568-0.96716-0.39240-0.07105
  -8  -2  -7   56.35    2.65  50-0.60016-0.32206 0.62721-0.96227-0.39544-0.03174
  -8  -2  -6   20.43    2.03  50-0.59944-0.31636 0.62748-0.95719-0.39600 0.00453
  -8  -2  -5   14.35    2.34  50-0.60181-0.30735 0.62656-0.95167-0.39416 0.04047
  -8  -1   5    3.47    2.30  49-0.59473-0.24556 0.62929-0.79466-0.39962 0.42467
  -8   0   9    3.64    1.54  49-0.59140-0.21495 0.63054-0.66767-0.40216 0.58901
  -8   1  12  150.71    2.89  50-0.59764-0.18145 0.62818-0.54479-0.39739 0.70796
  -8   3  15   81.75    2.30  49-0.59378-0.14539 0.62964-0.31972-0.40035 0.85352
  -8   4  16    8.28    2.12  49-0.59643-0.12708 0.62864-0.21032-0.39832 0.90175
  -7  -2  -1    7.44    2.28  49-0.59325-0.18679 0.62984-0.92253-0.40074 0.21100
  -7  -2   0   14.33    2.37  50-0.59953-0.17053 0.62745-0.91238-0.39593 0.24159
  -7  -1   6   90.72    2.35  49-0.59017-0.13587 0.63099-0.77909-0.40308 0.48254
  -7   0  10   11.73    2.58  49-0.59648-0.09467 0.62862-0.64962-0.39828 0.63880
  -7   2  14  113.21    2.41  49-0.59079-0.05610 0.63076-0.42031-0.40262 0.82031
  -6  -2   1    2.77    2.87  49-0.59628-0.06223 0.62870-0.89727-0.39843 0.29764
  -6   0  10   74.62    2.57  49-0.59170 0.00785 0.63042-0.64047-0.40192 0.65997
  -6   2  14    5.42    2.07  49-0.59048 0.04950 0.63088-0.40929-0.40285 0.83804
  -6   4  16    3.11    2.00  49-0.59262 0.08542 0.63008-0.18803-0.40123 0.94100
  -5  -2   1    1.71    3.20  49-0.59567 0.04468 0.62893-0.88757-0.39890 0.31467
  -5   0  10   20.63    3.10  50-0.59979 0.12406 0.62735-0.62653-0.39573 0.67110
  -5   1  12  372.58    3.42  49-0.59017 0.13572 0.63099-0.51417-0.40308 0.76687
  -5   3  15   66.40    2.98  50-0.59907 0.18252 0.62763-0.28609-0.39628 0.90068
  -5   5  16    4.68    2.26  49-0.59475 0.20565 0.62928-0.07381-0.39960 0.97212
  -5   6  16   35.63    2.32  49-0.59275 0.21356 0.63003 0.03139-0.40113 0.99061
  -4  -2   0  913.56    6.23  49-0.59416 0.14341 0.62950-0.88244-0.40005 0.29848
  -4   0 -27    3.61    1.72  49-0.60099 0.01208 0.62689-0.82318-0.39480-0.65835
  -4   0   9 1140.66    5.69  49-0.59140 0.21591 0.63054-0.62383-0.40216 0.65895
  -4   2  13   -3.13    3.09  50-0.59536 0.25906 0.62905-0.39316-0.39913 0.83348
  -4   4  15   11.94    2.91  50-0.60054 0.30133 0.62706-0.16922-0.39515 0.93231
  -4   7  15    9.33    2.17  49-0.59602 0.32849 0.62880 0.14222-0.39863 0.98511
  -3  -2  -2  115.72    4.47  49-0.59603 0.24165 0.62879-0.88144-0.39863 0.24201
  -3   2  12 1313.95    6.75  50-0.60094 0.37128 0.62691-0.38409-0.39484 0.80951
  -3   3  13   90.11    3.32  49-0.59402 0.38114 0.62956-0.27697-0.40016 0.86704
  -3   7  14   11.81    2.85  50-0.60751 0.44226 0.62431 0.15289-0.38971 0.95674
  -2   0 -26   50.86    2.62  50-0.60215 0.23463 0.62643-0.79165-0.39390-0.58473
  -2   0   6  720.83    6.28  49-0.59079 0.41171 0.63076-0.61848-0.40262 0.58630
  -1  -1 -19   15.98    3.09  50-0.59688 0.36689 0.62847-0.85128-0.39797-0.31702
  -1   2 -31    0.61    1.65  50-0.59628 0.32605 0.62870-0.60258-0.39843-0.71529
   0  -1 -12  650.08    6.82  50-0.59721 0.51667 0.62834-0.79910-0.39772-0.05345
   0  -1 -11 1245.40    9.51  50-0.60256 0.52770 0.62627-0.79147-0.39358-0.02153
   0  -1 -10  754.05    8.14  50-0.60352 0.53458 0.62589-0.78539-0.39283 0.01421
   0  -1  -9   27.08    4.27  50-0.59733 0.53461 0.62830-0.78210-0.39763 0.05615
   1   0 -17   39.98    2.36  49-0.59017 0.59785 0.63099-0.71404-0.40308-0.19530
   1   0 -16   65.01    3.11  50-0.60108 0.61541 0.62685-0.70426-0.39473-0.16704
   1   1 -23   36.43    2.87  50-0.59796 0.58248 0.62806-0.63919-0.39714-0.40196
   1   2 -27    9.97    1.90  49-0.59345 0.56295 0.62977-0.55864-0.40060-0.52841
   1   7   5    2.54    3.57  51-0.60978 0.81979 0.62340 0.14579-0.38792 0.69815
   1   9   3    9.61    2.64  50-0.60430 0.82484 0.62559 0.34037-0.39223 0.66107
   2   1 -16  755.68    5.18  49-0.59562 0.72721 0.62895-0.59035-0.39894-0.12928
   2   1  -9  660.54    6.18  50-0.59651 0.76978 0.62861-0.55111-0.39825 0.12279
   2   2 -23    6.25    1.80  49-0.58987 0.69090 0.63110-0.52818-0.40331-0.36209
   2   2  -3  561.62    6.34  49-0.59247 0.81137 0.63014-0.41489-0.40134 0.35972
   2   3 -26   12.34    2.28  50-0.59618 0.68992 0.62874-0.43634-0.39851-0.46049
   2   4 -28   93.56    2.60  50-0.59961 0.69341 0.62742-0.34112-0.39587-0.52039
   2   5 -30   11.14    1.39  49-0.59505 0.68526 0.62916-0.25066-0.39937-0.57101
   2   5 -30    3.04    0.91  49-0.59079 0.68245 0.63076-0.25119-0.40262-0.57425
   2   7   1   20.30    3.12  51-0.60710 0.90128 0.62447 0.13356-0.39003 0.57370
   3   3 -20   35.26    2.08  49-0.58833 0.82548 0.63167-0.39646-0.40447-0.21773
   3   3 -19  288.70    3.63  50-0.59643 0.83896 0.62864-0.38682-0.39831-0.18910
   3   3  -8   37.21    2.59  49-0.59017 0.89726 0.63099-0.32926-0.40308 0.21337
   3   4 -23   16.92    2.30  49-0.59584 0.82507 0.62887-0.30536-0.39877-0.31786
   3   5 -25  160.91    3.11  50-0.59695 0.82593 0.62844-0.20947-0.39791-0.37562
   3   5  -4   87.99    3.24  49-0.59228 0.94369 0.63021-0.09696-0.40149 0.38902
   3   6 -26   10.83    1.72  50-0.59931 0.83263 0.62754-0.10936-0.39610-0.39783
   3   6  -4   -0.10    2.76  50-0.59764 0.95999 0.62818 0.01200-0.39739 0.40487
   3   9  -8    2.80    1.80  50-0.60113 0.97160 0.62683 0.30387-0.39470 0.29948
   3  10 -12   60.18    2.20  50-0.59936 0.95689 0.62752 0.38507-0.39606 0.17238
   3  10 -11   38.92    1.71  49-0.59516 0.95669 0.62912 0.38616-0.39929 0.21218
   3  10 -11   21.71    1.38  49-0.59079 0.95542 0.63076 0.39008-0.40262 0.21374
 -10  -1  -2    4.80    1.30  50-0.60094-0.49304 0.62690-0.85140-0.39444 0.13084
 -10  -1  -2    1.58    0.88  50-0.60456-0.49611 0.62548-0.85111-0.39163 0.12735
 -10  -1   0    3.97    1.76  51-0.61178-0.47136 0.62257-0.83486-0.38593 0.19604
 -10   0   6    3.15    1.24  50-0.60154-0.43484 0.62666-0.70295-0.39398 0.43492
 -10   0   6    0.28    0.87  50-0.60516-0.43953 0.62524-0.70165-0.39115 0.43301
 -10   1  10   17.10    2.06  51-0.60939-0.39595 0.62354-0.57254-0.38782 0.59156
 -10   2  12    2.20    1.21  50-0.60275-0.37716 0.62619-0.45951-0.39304 0.68559
 -10   2  12    2.54    0.81  50-0.60516-0.38020 0.62524-0.45803-0.39115 0.68488
  -9  -1   4   -0.55    2.16  51-0.60905-0.34613 0.62368-0.80456-0.38809 0.35673
  -9   3  15   34.15    2.08  51-0.60939-0.23654 0.62355-0.32344-0.38782 0.82304
  -9   4  16   52.58    2.20  51-0.61205-0.21776 0.62246-0.21298-0.38571 0.87342
  -8  -2 -10    0.22    2.13  51-0.61531-0.32577 0.62112-0.97309-0.38310-0.15011
  -8  -2  -9   69.63    2.86  50-0.60784-0.32585 0.62417-0.97070-0.38905-0.10909
  -8  -2  -4   93.67    2.64  50-0.60371-0.30162 0.62581-0.94481-0.39229 0.07348
  -8  -2  -3   14.42    2.23  50-0.60805-0.29033 0.62408-0.93765-0.38888 0.10819
  -8  -2  -2  106.82    2.71  51-0.61286-0.27903 0.62213-0.93000-0.38506 0.14052
  -8  -1   6   34.76    2.52  51-0.60848-0.22504 0.62391-0.78259-0.38854 0.45005
  -8   0  10   47.63    2.16  51-0.61075-0.18860 0.62299-0.65561-0.38674 0.60972
  -8   2  14    4.60    1.54  50-0.60124-0.15505 0.62678-0.42816-0.39421 0.79422
  -8   5  17    7.13    1.46  51-0.61097-0.09459 0.62290-0.09384-0.38657 0.94227
  -7  -2   1    6.55    2.35  51-0.61174-0.15736 0.62259-0.90242-0.38595 0.26834
  -7  -1   7   97.22    3.10  50-0.60812-0.11248 0.62406-0.76627-0.38882 0.50463
  -7   1  13    8.70    2.51  51-0.60969-0.05444 0.62342-0.52268-0.38758 0.75295
  -7   5  17   13.25    2.10  51-0.60839 0.00989 0.62395-0.08227-0.38861 0.96380
  -7   6  17   11.28    1.40  50-0.60351 0.01653 0.62589 0.01880-0.39244 0.98191
  -7   6  17    2.59    0.94  50-0.60696 0.01769 0.62452 0.02313-0.38974 0.98258
  -6  -2 -16   14.15    3.18  52-0.62302-0.13787 0.61785-0.98124-0.37686-0.34027
  -6  -2   2  322.20    3.76  51-0.61165-0.04120 0.62263-0.88620-0.38603 0.32194
  -6  -1   7 1478.75    5.73  50-0.60094-0.01174 0.62690-0.75841-0.39444 0.52740
  -6   1  13    9.62    2.84  51-0.60956 0.05207 0.62347-0.51128-0.38769 0.77082
  -6   6  17   14.24    2.21  51-0.61175 0.13176 0.62259 0.03348-0.38595 0.99260
  -5  -1   7  514.91    4.68  50-0.60713 0.10178 0.62445-0.74507-0.38960 0.54044
  -5   2  14   33.77    2.60  50-0.60423 0.17239 0.62561-0.39417-0.39188 0.84474
  -5   4  16    1.01    2.68  50-0.60816 0.20905 0.62404-0.17230-0.38880 0.94375
  -4  -1   6  201.64    3.45  50-0.60215 0.19794 0.62643-0.74147-0.39351 0.52540
  -3   0   8  332.18    4.37  50-0.60064 0.32644 0.62701-0.61510-0.39468 0.63274
  -3   4  14   23.08    3.06  51-0.60967 0.41291 0.62343-0.15987-0.38760 0.90687
  -2  -1 -21   95.27    3.57  51-0.61380 0.26573 0.62174-0.86415-0.38431-0.42773
  -2   1 -29   -0.63    1.73  52-0.62004 0.24606 0.61913-0.69581-0.37929-0.68839
  -1  -1  -1  500.53   10.53  51-0.60886 0.48440 0.62376-0.74508-0.38824 0.31860
  -1   0 -24    4.59    2.37  51-0.61680 0.36898 0.62049-0.76327-0.38190-0.50443
  -1   1 -28   51.27    2.46  50-0.60616 0.34337 0.62484-0.68587-0.39037-0.62749
   0   1 -26   34.27    2.30  50-0.60499 0.46307 0.62531-0.66366-0.39129-0.53526
   0   2 -29   13.81    2.28  50-0.60657 0.45660 0.62468-0.57475-0.39005-0.63066
   0   3 -31   -0.69    1.39  50-0.60816 0.45779 0.62404-0.48350-0.38880-0.69412
   0   9   6    9.87    3.46  52-0.62972 0.76143 0.61493 0.35983-0.37134 0.73208
   1   0 -15   26.40    3.43  51-0.61147 0.63132 0.62270-0.69468-0.38617-0.13867
   1   0  -7 3151.61   12.82  51-0.60787 0.67465 0.62416-0.65142-0.38902 0.15210
   1   2 -26   33.09    2.22  51-0.61159 0.58758 0.62265-0.54608-0.38608-0.50867
   1   2   2    4.08    6.36  51-0.61460 0.75383 0.62141-0.39217-0.38367 0.50531
   1   3 -29    9.61    1.75  50-0.60525 0.57497 0.62520-0.45984-0.39108-0.59443
   1   4 -31    0.25    1.20  50-0.60456 0.57148 0.62548-0.36872-0.39163-0.64950
   1   4 -31    0.56    0.86  50-0.60154 0.56802 0.62666-0.36887-0.39398-0.65290
   1   8   4  432.85    6.28  52-0.61977 0.83611 0.61924 0.24992-0.37950 0.66953
   2   1 -15   25.23    2.37  50-0.60094 0.73867 0.62690-0.58301-0.39444-0.09717
   2   1 -14  245.78    4.00  50-0.60553 0.74911 0.62509-0.57547-0.39086-0.06477
   2   1 -13  137.82    3.90  51-0.60831 0.75766 0.62398-0.56886-0.38867-0.03094
   2   1 -12  337.49    4.71  51-0.60894 0.76416 0.62373-0.56318-0.38818 0.00405
   2   1 -11  932.10    6.24  51-0.60776 0.76889 0.62420-0.55789-0.38911 0.04136
   2   1 -10    5.62    3.04  50-0.60335 0.76885 0.62595-0.55633-0.39257 0.08218
   2   2 -22  105.97    2.41  50-0.60335 0.71089 0.62595-0.51626-0.39257-0.33723
   2   3 -25   48.96    2.55  51-0.61032 0.70993 0.62317-0.42524-0.38708-0.43784
   2   8   0   81.46    2.94  51-0.60837 0.90838 0.62396 0.23366-0.38863 0.55136
   2  10  -4   29.20    2.30  51-0.61268 0.91049 0.62220 0.42317-0.38520 0.43394
   3   3 -18    0.70    2.06  50-0.60245 0.85118 0.62631-0.38007-0.39327-0.15622
   3   3 -17  220.28    3.32  51-0.60830 0.86245 0.62398-0.37110-0.38868-0.12688
   3   3 -16    8.38    2.61  51-0.61034 0.87198 0.62316-0.36629-0.38707-0.09172
   3   3 -10   57.88    3.69  51-0.60833 0.90312 0.62397-0.33357-0.38866 0.12641
   3   3  -9   40.10    2.60  50-0.60094 0.90157 0.62690-0.33081-0.39444 0.16900
   3   4 -22  123.42    2.68  50-0.60585 0.84123 0.62496-0.29532-0.39061-0.28888
   3   4  -6   53.52    3.42  50-0.60561 0.93493 0.62506-0.20651-0.39080 0.29059
   3   5 -24    3.23    1.99  50-0.60762 0.83995 0.62425-0.20410-0.38921-0.35101
   3   5  -5  446.09    4.41  51-0.61201 0.95778 0.62248-0.09510-0.38574 0.33692
   3   6 -25   14.56    2.00  51-0.60994 0.84901 0.62332-0.10145-0.38739-0.37016
   3   7 -26   53.04    1.98  50-0.60532 0.84716 0.62517-0.00540-0.39103-0.38632
   3   7 -26   37.36    1.63  50-0.60215 0.84629 0.62643-0.00266-0.39351-0.38793
   3   7  -5   54.55    2.91  51-0.60889 0.97637 0.62375 0.11236-0.38822 0.37122
   3   8  -6  120.48    2.82  50-0.60512 0.97655 0.62525 0.20981-0.39118 0.35408
   3   9  -9   28.01    2.05  51-0.61092 0.97658 0.62292 0.30158-0.38661 0.25522
   3  10 -13   23.65    1.49  50-0.60662 0.95676 0.62466 0.37923-0.39000 0.13038
   3  10 -13    9.34    1.08  50-0.60215 0.95562 0.62643 0.38328-0.39351 0.13245
 -10  -1   1   37.19    2.23  51-0.62017-0.45974 0.61921-0.82736-0.37922 0.22417
 -10   2  13   30.92    1.75  52-0.62216-0.35382 0.61836-0.44575-0.37759 0.70662
  -9  -1   5   75.05    2.56  52-0.62148-0.32625 0.61866-0.79387-0.37815 0.38534
  -9   0   9  107.97    2.38  51-0.61472-0.29943 0.62150-0.67026-0.38361 0.55196
  -9   1  12    5.37    1.77  51-0.61881-0.26805 0.61979-0.54713-0.38032 0.67575
  -9   2  14   28.38    2.30  51-0.61864-0.24366 0.61986-0.43117-0.38046 0.76400
  -8  -2  -1   -1.14    2.26  52-0.61960-0.26849 0.61946-0.92186-0.37968 0.17081
  -8  -1   7  505.56    4.00  52-0.62406-0.20355 0.61755-0.77064-0.37604 0.47419
  -8   1  13   25.90    2.34  51-0.61965-0.15001 0.61944-0.53024-0.37964 0.72784
  -8   3  16    6.01    2.00  51-0.61928-0.11287 0.61959-0.30471-0.37994 0.86851
  -8   4  17   21.21    1.82  52-0.62407-0.09103 0.61754-0.19063-0.37603 0.91689
  -7  -2   2    1.20    2.28  51-0.62133-0.13890 0.61872-0.89209-0.37828 0.29564
  -7   0  11   26.92    2.56  51-0.61895-0.06485 0.61973-0.63500-0.38021 0.65789
  -7   2  15  103.46    2.84  51-0.61863-0.02232 0.61987-0.40469-0.38047 0.83439
  -7   3  16    8.68    1.64  51-0.61353-0.01110 0.62199-0.29552-0.38457 0.89103
  -7   4  17   18.39    1.99  52-0.62070 0.01272 0.61899-0.18291-0.37879 0.93691
  -6  -1   8    2.98    2.82  51-0.62067 0.01268 0.61900-0.74459-0.37881 0.54595
  -6   0  11   36.05    2.86  51-0.61739 0.03985 0.62039-0.62495-0.38147 0.67601
  -6   2  15    9.77    2.72  51-0.62080 0.08753 0.61895-0.39118-0.37871 0.84977
  -6   3  16    6.03    2.70  51-0.61827 0.10201 0.62002-0.28231-0.38075 0.90491
  -6   5  17    5.65    1.90  51-0.61661 0.12735 0.62072-0.06645-0.38210 0.97585
  -6   7  17    4.16    1.52  52-0.62437 0.15454 0.61741 0.14452-0.37579 0.99994
  -5  -2   2  121.99    2.84  51-0.61353 0.06785 0.62199-0.87442-0.38457 0.33823
  -5   1  13   69.61    2.83  52-0.62335 0.17510 0.61785-0.49619-0.37662 0.77674
  -4  -2   1   13.92    3.37  51-0.61472 0.17163 0.62150-0.86866-0.38361 0.31734
  -4   1  12   20.25    3.15  51-0.61885 0.27352 0.61977-0.49224-0.38029 0.76194
  -3  -2  -1   87.76    4.13  52-0.62072 0.27194 0.61898-0.86591-0.37877 0.25882
  -3  -1 -22   24.25    3.33  53-0.63289 0.16981 0.61365-0.87322-0.36873-0.49764
  -3  -1   5   82.42    4.86  51-0.61768 0.31557 0.62027-0.72922-0.38123 0.49488
  -2  -2  -6  504.72    9.55  52-0.63188 0.36046 0.61411-0.87818-0.36957 0.08556
  -2   1   9  615.71    5.91  51-0.61862 0.46819 0.61987-0.48636-0.38048 0.68863
  -2   5  13  151.73    4.30  52-0.62782 0.54316 0.61591-0.04338-0.37295 0.88951
  -2   6  13   19.29    3.18  52-0.63176 0.55772 0.61416 0.06347-0.36967 0.90269
  -2   8  12   58.55    5.03  53-0.63856 0.57858 0.61106 0.26982-0.36394 0.89271
  -1  -1 -18  758.61    6.87  52-0.62601 0.40257 0.61670-0.83140-0.37444-0.31123
  -1   5  11   55.04    4.24  52-0.63082 0.64167 0.61458-0.04180-0.37045 0.83171
  -1   6  11   71.51    5.24  53-0.63758 0.65893 0.61152 0.06541-0.36477 0.84200
   1   0 -14  127.81    3.95  52-0.62021 0.64582 0.61920-0.68521-0.37918-0.11062
   1   0  -8   -1.35    4.60  52-0.62093 0.68165 0.61889-0.65178-0.37860 0.10937
   1   1 -22  224.98    3.35  51-0.61644 0.60533 0.62079-0.62667-0.38223-0.38088
   1   1  -1 1246.57   12.06  52-0.62024 0.73436 0.61918-0.50699-0.37916 0.37639
   1   3 -28   36.92    2.01  52-0.62381 0.59896 0.61765-0.44750-0.37624-0.57490
   1   4 -30   24.14    1.71  52-0.62296 0.59592 0.61802-0.35438-0.37694-0.63065
   2   2 -21    6.12    2.41  51-0.61620 0.72811 0.62088-0.50725-0.38242-0.31169
   2   2  -4  486.58    6.02  52-0.62230 0.83540 0.61830-0.40843-0.37748 0.29965
   2   3 -24   47.53    2.40  52-0.62401 0.73051 0.61757-0.41474-0.37608-0.41164
   2   3  -1  103.65    4.20  51-0.61488 0.85578 0.62143-0.29123-0.38348 0.43003
   2   4 -27   20.29    2.04  51-0.61674 0.71364 0.62066-0.33012-0.38199-0.49796
   2   5 -28   31.20    2.04  52-0.62382 0.72673 0.61765-0.22728-0.37624-0.52571
   2   5   1  451.22    5.23  52-0.62149 0.89557 0.61865-0.06835-0.37814 0.52936
   2   6   1  116.01    3.97  52-0.62542 0.91021 0.61696 0.03737-0.37493 0.54153
   2   9  -2   28.38    2.59  52-0.62131 0.92049 0.61873 0.33246-0.37829 0.48383
   3   3 -15  316.97    3.19  51-0.61531 0.88135 0.62125-0.35773-0.38314-0.05985
   3   3 -14 1069.09    5.49  51-0.61788 0.88907 0.62018-0.35125-0.38107-0.02527
   3   3 -13  970.80    5.48  51-0.61820 0.89536 0.62005-0.34535-0.38081 0.01046
   3   3 -12  138.94    3.42  51-0.61668 0.89985 0.62069-0.34064-0.38204 0.04806
   3   3 -11   87.35    2.71  51-0.61294 0.90235 0.62224-0.33704-0.38504 0.08712
   3   4 -21  156.33    2.61  51-0.61383 0.85554 0.62187-0.28738-0.38433-0.25977
   3   4 -20    9.35    2.51  52-0.62147 0.86946 0.61866-0.27815-0.37816-0.23051
   3   4  -7   54.19    3.22  52-0.61986 0.94290 0.61935-0.20775-0.37947 0.24202
   3   5 -23  124.96    2.58  51-0.61791 0.85730 0.62017-0.19223-0.38105-0.32057
   3   6 -24    8.27    2.09  52-0.61997 0.86362 0.61930-0.09219-0.37938-0.34406
   3   6  -5   18.46    2.79  51-0.61913 0.97464 0.61965 0.01128-0.38006 0.34744
   3   7 -25   50.73    1.76  51-0.61472 0.86311 0.62150 0.00376-0.38361-0.35766
   3   7 -25   31.04    1.49  51-0.61234 0.86164 0.62248 0.00612-0.38552-0.36044
   3   7 -24   42.24    2.05  52-0.62263 0.87737 0.61816 0.01388-0.37721-0.33061
   3   7  -6  177.93    3.28  52-0.62533 0.98654 0.61700 0.11354-0.37500 0.32159
   3   8 -24    6.95    1.15  52-0.61988 0.88377 0.61934 0.11554-0.37945-0.30922
   3   8  -7   47.70    2.43  52-0.61921 0.98482 0.61962 0.21053-0.38000 0.30582
   3   9 -10    6.00    2.00  51-0.61988 0.97922 0.61934 0.29964-0.37945 0.21210
 -10  -1   2    6.37    1.38  53-0.62899-0.44537 0.61540-0.81997-0.37230 0.25320
 -10  -1   2    1.39    0.95  52-0.62939-0.44657 0.61522-0.81921-0.37197 0.25348
 -10   0   8    5.83    1.74  53-0.63129-0.39628 0.61438-0.68109-0.37039 0.48705
 -10   1  11   10.53    1.01  52-0.62472-0.37173 0.61727-0.56112-0.37582 0.61526
 -10   1  11    7.58    0.96  52-0.62764-0.37480 0.61599-0.55962-0.37342 0.61476
  -9  -1   6   82.77    2.45  53-0.63432-0.30812 0.61301-0.78258-0.36785 0.41236
  -9   0  10   67.82    2.51  52-0.63122-0.27623 0.61441-0.65798-0.37045 0.57530
  -9   3  16    2.73    1.79  53-0.63385-0.20815 0.61322-0.30972-0.36824 0.83937
  -8  -2 -12    1.55    1.84  52-0.63594-0.31493 0.61227-0.97424-0.36649-0.24073
  -8  -2   0  136.56    2.89  52-0.62694-0.25338 0.61630-0.91341-0.37400 0.20239
  -8  -2   1   72.82    2.54  53-0.63516-0.23943 0.61263-0.90417-0.36714 0.23201
  -8   0  11    5.17    2.23  52-0.63031-0.16431 0.61481-0.64168-0.37120 0.63078
  -8   2  15    1.69    1.54  52-0.62531-0.12696 0.61702-0.41421-0.37534 0.80986
  -7  -2   3    7.02    2.35  52-0.63249-0.12042 0.61384-0.87962-0.36939 0.32542
  -7  -1   8   28.27    2.01  52-0.62677-0.08727 0.61638-0.75393-0.37414 0.52563
  -7   1  14   71.61    2.57  53-0.63518-0.02087 0.61262-0.50700-0.36712 0.76919
  -6  -2   3  658.89    4.32  52-0.62677-0.02024 0.61638-0.87440-0.37414 0.34653
  -6   4  17   49.35    2.29  52-0.62852 0.12795 0.61561-0.16831-0.37269 0.94865
  -5  -2   3   10.13    3.20  53-0.63173 0.09061 0.61418-0.86160-0.37002 0.35954
  -5  -1   8   -3.57    3.39  53-0.63171 0.12769 0.61419-0.73033-0.37003 0.55633
  -5   0  11  113.61    3.30  52-0.62852 0.15770 0.61561-0.60961-0.37269 0.68393
  -5   8  16    2.98    1.73  53-0.63454 0.27698 0.61291 0.25684-0.36767 0.98814
  -4  -2   2  776.01    5.72  53-0.63572 0.19738 0.61237-0.85348-0.36667 0.33836
  -4  -1   7 1278.57    6.65  52-0.63129 0.23302 0.61437-0.72355-0.37038 0.53913
  -4   0  10  464.38    4.12  52-0.62589 0.25654 0.61676-0.60482-0.37486 0.66809
  -4   2  14  101.81    3.17  53-0.63501 0.31061 0.61270-0.36907-0.36727 0.83706
  -4   3  15   40.58    2.88  53-0.63287 0.32490 0.61366-0.26088-0.36906 0.89058
  -4   5  16  195.08    3.74  53-0.63467 0.35365 0.61285-0.04470-0.36755 0.95716
  -4   6  16    1.14    2.46  54-0.64105 0.37034 0.60991 0.06322-0.36214 0.97119
  -4   8  15    6.54    1.96  53-0.63686 0.38026 0.61185 0.26583-0.36570 0.96887
  -3   0 -26    2.57    2.11  54-0.65103 0.17643 0.60514-0.78016-0.35351-0.63781
  -3   1  11  493.15    4.96  52-0.63016 0.38461 0.61488-0.48173-0.37132 0.73418
  -2  -1   3    6.85    5.50  52-0.63152 0.42804 0.61427-0.72215-0.37019 0.42767
  -2   0 -25   14.38    2.54  53-0.64125 0.27875 0.60982-0.76952-0.36197-0.58000
  -2   2  11  825.96    6.21  53-0.63676 0.50955 0.61190-0.36291-0.36579 0.76170
  -2   3  12  256.77    4.34  52-0.62863 0.51727 0.61556-0.25712-0.37260 0.82082
  -1   0   4 1253.50   11.17  52-0.63024 0.54625 0.61484-0.60242-0.37126 0.50102
  -1   2 -30    7.79    1.40  52-0.62993 0.36672 0.61498-0.58239-0.37152-0.70033
  -1   2 -30    4.17    1.01  52-0.62589 0.36129 0.61676-0.58369-0.37486-0.70344
  -1   3  10  156.45    4.98  53-0.63986 0.62424 0.61047-0.25191-0.36316 0.75619
   0   1 -25    1.79    2.32  52-0.62793 0.48967 0.61587-0.65152-0.37318-0.51755
   0   2 -28   86.28    2.94  53-0.63104 0.48734 0.61449-0.55902-0.37059-0.61278
   0   8   7    1.83    3.73  54-0.65214 0.77944 0.60460 0.27152-0.35253 0.73567
   1   0 -13    7.43    3.43  53-0.62939 0.65998 0.61522-0.67520-0.37197-0.07876
   1   0 -12   67.92    3.71  53-0.63214 0.66898 0.61400-0.66917-0.36968-0.04726
   1   0 -11   58.50    3.84  53-0.63460 0.67697 0.61288-0.66287-0.36761-0.01332
   1   0 -10  795.97    6.85  53-0.63432 0.68279 0.61301-0.65721-0.36785 0.02287
   1   0  -9 5396.12   15.16  52-0.63071 0.68526 0.61463-0.65299-0.37087 0.06209
   1   1 -21   12.08    2.60  53-0.63243 0.62674 0.61387-0.61457-0.36944-0.35925
   1   2 -25  279.82    3.48  53-0.63159 0.61314 0.61424-0.53177-0.37014-0.48669
   1   6   5    0.11    3.68  54-0.64719 0.84832 0.60700 0.05860-0.35686 0.65109
   2   2 -20   65.28    2.65  52-0.62847 0.74675 0.61563-0.49555-0.37273-0.28399
   2   4 -26   20.82    2.22  53-0.63091 0.73563 0.61455-0.31749-0.37071-0.47202
   2   4   0   86.65    3.87  53-0.63518 0.89276 0.61262-0.17282-0.36713 0.46531
   2  10  -5    8.80    1.77  53-0.63211 0.92337 0.61401 0.42568-0.36970 0.38187
   2  10  -5    3.64    1.04  52-0.62881 0.92124 0.61548 0.42935-0.37245 0.38537
   3   4 -19   29.73    2.67  52-0.63040 0.88152 0.61477-0.26924-0.37113-0.20305
   3   4 -18   -3.91    2.40  53-0.63374 0.89574 0.61327-0.25965-0.36834-0.16662
   3   4  -8   72.23    3.26  52-0.63109 0.94791 0.61447-0.20836-0.37056 0.19764
   3   5 -22    6.49    1.62  52-0.62648 0.87146 0.61651-0.18335-0.37438-0.29311
   3   5 -21   90.18    2.41  53-0.63481 0.88667 0.61279-0.17375-0.36744-0.26171
   3   5  -6  389.79    4.28  52-0.62851 0.96810 0.61561-0.09343-0.37270 0.28757
   3   6 -23    5.02    1.77  53-0.63079 0.87930 0.61460-0.08191-0.37081-0.31409
   3   6  -6   53.78    3.06  53-0.63341 0.98413 0.61342 0.01256-0.36861 0.29884
   3   7 -23   16.67    1.98  53-0.63161 0.89197 0.61423 0.02406-0.37012-0.30069
   3   8 -23   -0.54    0.78  52-0.62648 0.89952 0.61651 0.12604-0.37438-0.27429
   3   8 -23   -0.10    0.72  52-0.62414 0.89843 0.61752 0.12953-0.37631-0.27587
   3   8 -22    0.39    1.53  53-0.63239 0.91005 0.61388 0.13398-0.36947-0.24907
   3   8  -8   23.01    2.34  52-0.63045 0.99022 0.61475 0.21034-0.37109 0.26011
   3   9 -20   31.18    1.52  52-0.63070 0.92856 0.61464 0.24704-0.37088-0.15817
   3   9 -19    4.82    1.56  52-0.63164 0.93844 0.61422 0.25670-0.37009-0.12317
   3   9 -18   29.77    1.83  53-0.63549 0.94704 0.61248 0.26218-0.36687-0.09123
   3   9 -13    6.22    1.82  53-0.63547 0.97655 0.61249 0.29086-0.36688 0.09096
   3   9 -12    6.54    1.93  53-0.63175 0.97907 0.61417 0.29420-0.37000 0.13099
   3   9 -11   13.33    1.83  52-0.62740 0.98008 0.61610 0.29661-0.37362 0.16957
 -10  -1   4    3.67    1.87  54-0.64462-0.41704 0.60828-0.79904-0.35928 0.31437
 -10   0   9    3.71    1.86  53-0.64293-0.37833 0.60908-0.66760-0.36073 0.51249
 -10   1  12    0.02    1.60  54-0.64262-0.35153 0.60922-0.54894-0.36100 0.63562
 -10   1  12   -2.79    0.81  53-0.64334-0.35531 0.60889-0.54754-0.36038 0.63474
 -10   2  14    3.12    1.11  54-0.64292-0.32996 0.60908-0.43133-0.36074 0.72720
 -10   2  14    2.60    0.81  53-0.64277-0.33108 0.60915-0.43257-0.36087 0.72592
  -9  -2  -7   72.96    3.04  54-0.64737-0.38193 0.60696-0.95257-0.35690-0.08791
  -9  -2  -5   14.35    2.25  54-0.64407-0.37330 0.60854-0.94411-0.35975-0.01346
  -9  -2  -4   78.30    3.17  54-0.64400-0.36809 0.60857-0.93772-0.35981 0.02478
  -9  -2  -3   15.58    2.01  54-0.64484-0.35975 0.60817-0.93192-0.35909 0.05886
  -9  -2  -2  114.14    2.98  54-0.64927-0.35189 0.60605-0.92502-0.35525 0.09194
  -9  -1   7   26.25    2.02  54-0.64732-0.29035 0.60699-0.77233-0.35695 0.43552
  -9   1  13    1.57    1.50  53-0.63704-0.24267 0.61182-0.53632-0.36575 0.69399
  -9   2  15   61.36    2.35  53-0.63962-0.21768 0.61062-0.41602-0.36356 0.78218
  -9   4  17   -0.15    0.73  53-0.63588-0.19041 0.61234-0.20215-0.36672 0.88619
  -9   4  17    4.27    0.78  53-0.63819-0.18847 0.61129-0.19725-0.36478 0.88839
  -8  -2   2   10.96    2.52  53-0.64323-0.22488 0.60894-0.89382-0.36047 0.26176
  -8  -1   8    8.58    2.24  53-0.64048-0.18172 0.61023-0.75704-0.36283 0.49913
  -8   1  14   44.94    2.36  53-0.64180-0.12404 0.60961-0.51410-0.36170 0.74613
  -8   3  17   66.71    2.37  54-0.64502-0.08177 0.60809-0.28684-0.35894 0.88311
  -8   5  18   29.68    2.17  53-0.64001-0.05882 0.61045-0.07548-0.36323 0.95393
  -8   5  18    9.71    1.10  53-0.64334-0.05874 0.60889-0.07201-0.36038 0.95466
  -7  -1   9   23.95    2.80  54-0.64472-0.06288 0.60823-0.73986-0.35919 0.54641
  -7   0  12   13.41    2.44  53-0.64151-0.03901 0.60974-0.62127-0.36195 0.67428
  -7   2  16   24.45    2.49  54-0.64528 0.00945 0.60796-0.38644-0.35871 0.84836
  -7   3  17   12.13    2.25  53-0.64294 0.02288 0.60907-0.27661-0.36072 0.90315
  -7   6  18    3.72    1.24  53-0.63994 0.05798 0.61048 0.03987-0.36329 0.98904
  -7   6  18    0.15    0.76  53-0.64162 0.05301 0.60969 0.03986-0.36185 0.98855
  -6  -2   4   42.27    2.97  53-0.64270 0.00157 0.60919-0.86217-0.36093 0.36920
  -6  -1   9  239.14    3.61  54-0.64379 0.04355 0.60867-0.72898-0.35999 0.56534
  -6   0  12   33.81    2.91  53-0.64270 0.07078 0.60918-0.60911-0.36093 0.69093
  -6   1  14   87.25    2.37  53-0.63819 0.08872 0.61129-0.49450-0.36478 0.78367
  -5   2  15   24.95    2.27  53-0.63876 0.21334 0.61102-0.37341-0.36429 0.85280
  -5   3  16   13.11    1.91  53-0.63704 0.22829 0.61182-0.26536-0.36575 0.90577
  -5   5  17    5.22    2.01  53-0.63847 0.25717 0.61116-0.04713-0.36453 0.97341
  -5   6  17   20.83    2.11  53-0.64001 0.26693 0.61044 0.05844-0.36323 0.98899
  -4   4  16    9.06    2.87  54-0.65164 0.35955 0.60489-0.14057-0.35318 0.92937
  -3  -2   0   64.41    3.97  54-0.64523 0.30210 0.60799-0.84989-0.35876 0.27430
  -3   0   9 2898.19    9.47  53-0.64132 0.37280 0.60983-0.59201-0.36211 0.63722
  -3   1 -29   -1.43    1.42  54-0.64930 0.16770 0.60603-0.69330-0.35523-0.73431
  -3   3  14  494.61    4.94  54-0.64650 0.43927 0.60738-0.24923-0.35766 0.86032
  -2  -2  -5   26.03    6.22  55-0.65584 0.39168 0.60281-0.86072-0.34948 0.10163
  -2   0   7  592.68    6.65  53-0.64295 0.46991 0.60907-0.59117-0.36071 0.58073
  -2   4  13   37.10    3.51  54-0.65070 0.55537 0.60535-0.13784-0.35400 0.85377
  -1   0 -23   36.90    2.83  54-0.64472 0.40284 0.60823-0.74549-0.35920-0.49304
  -1   1   7   67.58    4.90  54-0.64593 0.59089 0.60765-0.47460-0.35815 0.61096
   0  10   4    3.13    2.46  55-0.65718 0.78620 0.60214 0.46498-0.34829 0.65165
   1   3 -27   10.09    2.02  54-0.64402 0.62413 0.60856-0.43193-0.35979-0.55459
   1   4 -29    5.12    1.85  54-0.64315 0.62097 0.60898-0.33984-0.36055-0.60981
   1   5 -30   12.23    1.47  54-0.64679 0.63053 0.60724-0.23831-0.35740-0.63656
   1   5   5   17.88    4.28  55-0.65361 0.84327 0.60392-0.04327-0.35145 0.62950
   1   9   2   11.13    2.67  54-0.65201 0.86681 0.60471 0.35863-0.35286 0.58677
   2   2 -19    2.90    2.47  53-0.63954 0.76508 0.61066-0.48254-0.36363-0.25730
   2   2  -5   71.41    4.84  54-0.64444 0.85083 0.60836-0.40516-0.35943 0.24592
   2   3 -23  148.17    2.84  53-0.63917 0.75037 0.61083-0.40231-0.36394-0.38638
   2   4 -25    5.06    2.15  53-0.64353 0.75402 0.60879-0.30865-0.36022-0.44840
   2   5 -27   11.05    1.73  53-0.63985 0.74841 0.61052-0.21308-0.36337-0.50022
   2   6 -28    5.54    0.86  53-0.63933 0.75300 0.61076-0.11680-0.36380-0.51809
   2   6 -28    2.19    0.82  53-0.63704 0.75040 0.61182-0.11409-0.36575-0.52202
   2   7   0   65.89    3.09  54-0.64415 0.93328 0.60850 0.14412-0.35968 0.50647
   2   8  -1   24.13    2.55  53-0.64160 0.93488 0.60970 0.24276-0.36188 0.48767
   2   9  -3   15.42    2.25  54-0.64471 0.93704 0.60824 0.33847-0.35920 0.42969
   2  10  -6   19.36    2.04  54-0.64683 0.93233 0.60722 0.42638-0.35737 0.33421
   3   4 -17   26.92    2.93  53-0.64166 0.90557 0.60967-0.25380-0.36182-0.13748
   3   4 -16   77.24    3.06  54-0.64548 0.91643 0.60787-0.24447-0.35854-0.10433
   3   4 -10   57.05    3.17  54-0.64438 0.95043 0.60839-0.21282-0.35949 0.11421
   3   4  -9    5.60    2.15  53-0.63876 0.95001 0.61102-0.21115-0.36429 0.15502
   3   5 -20   14.35    2.12  53-0.64301 0.89971 0.60904-0.16394-0.36066-0.23338
   3   5  -7   79.21    3.34  53-0.64130 0.97482 0.60984-0.09332-0.36213 0.24116
   3   6 -22    0.30    1.53  53-0.63732 0.89519 0.61169-0.07229-0.36551-0.28139
   3   6 -21   13.07    2.17  54-0.64504 0.90790 0.60808-0.06313-0.35891-0.25344
   3   6  -7   99.25    3.17  54-0.64590 0.99046 0.60767 0.01340-0.35818 0.25346
   3   7 -22   22.88    1.95  53-0.63959 0.90599 0.61064 0.03262-0.36359-0.26994
   3   7 -21    5.53    1.66  54-0.64618 0.91907 0.60753 0.04245-0.35793-0.23899
   3   7  -8   27.21    2.43  54-0.64788 0.99764 0.60672 0.11175-0.35646 0.23030
   3   7  -7  546.46    4.38  53-0.63832 0.99344 0.61123 0.11379-0.36467 0.27475
   3   8 -21    4.26    1.27  53-0.64048 0.92258 0.61023 0.14076-0.36283-0.21729
   3   8 -21    3.14    0.94  53-0.63704 0.92205 0.61182 0.14405-0.36575-0.21773
   3   8 -20    3.42    1.73  54-0.64476 0.93275 0.60821 0.14965-0.35916-0.18855
   3   8 -10   -0.50    2.20  54-0.64618 0.99440 0.60753 0.20607-0.35793 0.17420
   3   8  -9  111.67    2.63  53-0.63907 0.99331 0.61088 0.20785-0.36402 0.21774
   3   9 -17    1.47    0.93  53-0.63933 0.95576 0.61076 0.26679-0.36380-0.05505
   3   9 -17    2.52    0.93  53-0.63588 0.95483 0.61234 0.27087-0.36672-0.05526
   3   9 -16   14.65    1.74  53-0.63847 0.96218 0.61116 0.27436-0.36453-0.02078
   3   9 -15   13.80    1.72  53-0.63847 0.96819 0.61116 0.27922-0.36453 0.01472
   3   9 -14   22.77    1.68  53-0.63790 0.97313 0.61142 0.28489-0.36502 0.05294
 -10  -1   5   41.13    2.40  54-0.65403-0.40188 0.60342-0.79019-0.35090 0.34013
 -10   0  10    5.93    1.60  55-0.65696-0.35805 0.60196-0.65624-0.34830 0.53571
 -10   1  13   28.61    1.75  55-0.65837-0.32840 0.60125-0.53416-0.34705 0.65834
  -9  -2  -9    3.93    1.74  55-0.65750-0.38201 0.60169-0.95806-0.34783-0.16758
  -9  -2  -8    1.23    1.53  55-0.65483-0.38205 0.60303-0.95626-0.35019-0.12854
  -9  -2  -8   -0.24    0.91  54-0.65455-0.38423 0.60317-0.95581-0.35044-0.13209
  -9  -2  -1    1.47    1.98  54-0.65334-0.34139 0.60377-0.91681-0.35151 0.12774
  -9  -2   0   79.97    2.48  55-0.65727-0.33112 0.60181-0.90942-0.34803 0.15753
  -9   0  11    5.69    1.48  54-0.64780-0.25492 0.60647-0.64439-0.35636 0.59689
  -9   1  14    8.01    2.06  54-0.65485-0.21808 0.60302-0.51749-0.35017 0.71631
  -9   3  17   12.93    1.93  55-0.65555-0.17859 0.60267-0.29248-0.34955 0.85586
  -8  -2   3  131.34    3.05  54-0.65369-0.20808 0.60359-0.88467-0.35120 0.28775
  -8  -1   9  152.03    3.01  55-0.65529-0.16019 0.60280-0.74551-0.34979 0.51940
  -8   0  12    1.61    1.56  54-0.64921-0.13928 0.60579-0.62661-0.35513 0.65078
  -8   2  16    6.61    1.62  54-0.64949-0.09177 0.60565-0.39422-0.35488 0.82850
  -8   4  18   -1.24    1.62  55-0.65455-0.05374 0.60317-0.17174-0.35044 0.93017
  -8   4  18    0.31    0.96  54-0.65399-0.06152 0.60344-0.17372-0.35094 0.92809
  -7  -2   4  116.16    2.54  54-0.64808-0.10056 0.60634-0.87041-0.35611 0.34609
  -7   4  18   13.20    2.04  54-0.65251 0.05012 0.60417-0.16233-0.35224 0.94698
  -6  -2   5   65.86    2.80  55-0.65762 0.02326 0.60163-0.84889-0.34772 0.39171
  -6   2  16   11.77    2.51  54-0.65174 0.12525 0.60455-0.37461-0.35291 0.85870
  -6   3  17   17.21    2.46  54-0.65172 0.14133 0.60457-0.26376-0.35294 0.91264
  -6   5  18   50.54    2.51  54-0.65330 0.16824 0.60378-0.04578-0.35154 0.97994
  -5  -2   4  140.88    2.86  54-0.64977 0.11622 0.60552-0.84723-0.35464 0.38012
  -5  -1   9  423.61    4.34  55-0.65531 0.16218 0.60279-0.71214-0.34977 0.57221
  -5   0  12   18.98    3.13  55-0.65626 0.19087 0.60232-0.59010-0.34893 0.69657
  -5   1  14   14.94    2.77  54-0.65428 0.21250 0.60330-0.47584-0.35068 0.78646
  -5   4  17   79.27    2.63  54-0.65095 0.25786 0.60494-0.14717-0.35361 0.94675
  -5   7  17    4.29    1.89  54-0.65374 0.29180 0.60357 0.16774-0.35116 0.99130
  -4  -2   3  346.21    4.61  55-0.65655 0.22431 0.60217-0.83817-0.34867 0.35563
  -4   0  11  192.47    3.79  55-0.65773 0.29436 0.60157-0.58422-0.34762 0.67628
  -4   1  13   51.76    3.19  54-0.65451 0.31367 0.60319-0.47081-0.35047 0.76745
  -4   7  16   56.86    2.92  55-0.65649 0.39532 0.60220 0.17475-0.34872 0.97079
  -3  -1   6  628.85    6.11  54-0.65129 0.35468 0.60477-0.70855-0.35331 0.50276
  -3   2  13   93.42    3.35  54-0.64921 0.42611 0.60579-0.35745-0.35513 0.80582
  -3   5  15  108.76    3.19  54-0.65280 0.47278 0.60404-0.03145-0.35199 0.92369
  -3   6  15   76.00    3.40  55-0.65593 0.48529 0.60248 0.07430-0.34922 0.93665
  -3   9  13    1.50    2.52  56-0.66954 0.51981 0.59546 0.38514-0.33694 0.89895
  -2  -1 -20  156.75    3.95  55-0.65640 0.31392 0.60224-0.83879-0.34880-0.42764
  -1  -1 -17   89.53    3.45  55-0.65480 0.43709 0.60304-0.81244-0.35022-0.29875
  -1   2   9   96.27    5.44  55-0.65943 0.62680 0.60072-0.35247-0.34610 0.68725
   0   1 -24   25.91    2.62  54-0.65212 0.52111 0.60437-0.63191-0.35258-0.50159
   0   2 -27    6.06    2.23  55-0.65404 0.51673 0.60342-0.54127-0.35089-0.59666
   0   4 -31   15.03    1.88  55-0.65455 0.51394 0.60317-0.35396-0.35044-0.70882
   1   1 -20  167.35    3.01  54-0.64921 0.65009 0.60579-0.60017-0.35513-0.33559
   1   2 -24    5.25    1.71  54-0.64949 0.63534 0.60565-0.51911-0.35488-0.46667
   2   2 -18  315.36    3.27  54-0.64921 0.77973 0.60579-0.47364-0.35513-0.22967
   2   2 -17  410.86    4.02  55-0.65814 0.79468 0.60137-0.46370-0.34726-0.20082
   2   3 -22   94.00    2.79  54-0.65216 0.76933 0.60435-0.38976-0.35254-0.36060
   2   3  -2   -2.50    3.75  55-0.65259 0.88586 0.60414-0.27826-0.35217 0.36684
   2   4 -24  141.94    2.78  55-0.65803 0.77447 0.60142-0.29334-0.34735-0.42285
   2   5 -26   44.08    2.38  54-0.65343 0.76710 0.60372-0.20127-0.35143-0.47648
   2   7 -27    4.11    1.54  55-0.65537 0.78473 0.60276 0.00096-0.34971-0.48315
   2  10  -7   14.22    1.93  55-0.65790 0.93838 0.60149 0.42732-0.34747 0.28834
   3   4 -15  213.14    2.75  54-0.64893 0.92521 0.60593-0.23748-0.35538-0.07094
   3   4 -14  136.08    3.02  54-0.65122 0.93296 0.60481-0.23145-0.35337-0.03649
   3   4 -13   12.39    2.78  54-0.65180 0.93911 0.60452-0.22711-0.35286-0.00086
   3   4 -12  134.15    3.35  54-0.65120 0.94497 0.60482-0.21985-0.35339 0.03566
   3   4 -11   26.17    2.29  54-0.64893 0.94863 0.60593-0.21534-0.35538 0.07260
   3   5 -19   68.69    1.94  54-0.64949 0.91278 0.60565-0.15516-0.35488-0.20079
   3   5 -18   -0.11    2.28  54-0.65427 0.92420 0.60331-0.14877-0.35069-0.16907
   3   5  -9  124.11    3.13  55-0.65790 0.98017 0.60149-0.09590-0.34747 0.15445
   3   5  -8  567.23    4.54  54-0.65083 0.97867 0.60500-0.09395-0.35371 0.19698
   3   6 -20   15.09    2.07  55-0.65369 0.92019 0.60359-0.05285-0.35120-0.22400
   3   6 -19    3.86    1.89  54-0.65456 0.93237 0.60316-0.04709-0.35043-0.19150
   3   6  -8   11.41    2.78  55-0.65563 0.99427 0.60263 0.01305-0.34949 0.20837
   3   7 -20   15.77    1.89  54-0.65308 0.93096 0.60390 0.04951-0.35174-0.20795
   3   7 -19    2.36    1.91  55-0.65734 0.94181 0.60177 0.05680-0.34796-0.17756
   3   7  -9   71.85    3.00  55-0.65564 0.99966 0.60262 0.11082-0.34948 0.18846
   3   8 -19    6.71    1.28  54-0.64893 0.94469 0.60593 0.15984-0.35538-0.15112
   3   8 -18    8.65    2.07  54-0.65360 0.95353 0.60364 0.16524-0.35128-0.12144
   3   8 -17    5.25    2.03  55-0.65513 0.96247 0.60288 0.17150-0.34992-0.08775
   3   8 -16    9.03    1.95  55-0.65673 0.97042 0.60208 0.18064-0.34851-0.05193
   3   8 -15   39.04    2.14  55-0.65782 0.97766 0.60153 0.18548-0.34754-0.01565
   3   8 -14  336.08    3.70  55-0.65835 0.98332 0.60126 0.19105-0.34706 0.01951
   3   8 -13  154.28    2.94  55-0.65734 0.98807 0.60177 0.19604-0.34796 0.05674
   3   8 -12   17.54    2.31  55-0.65514 0.99150 0.60287 0.20087-0.34992 0.09474
   3   8 -11  109.07    2.69  54-0.65194 0.99376 0.60446 0.20360-0.35274 0.13405
 -10  -1   6   46.33    2.37  55-0.66446-0.38585 0.59829-0.77990-0.34183 0.36734
 -10   2  15    3.54    0.79  55-0.65864-0.30347 0.60127-0.41870-0.34706 0.74652
 -10   2  15    2.34    0.83  55-0.66086-0.30622 0.60014-0.41612-0.34507 0.74678
  -9  -2 -10    3.26    1.88  56-0.67021-0.37977 0.59526-0.95843-0.33657-0.21714
  -9  -2   1   30.79    2.24  55-0.66384-0.31829 0.59861-0.90173-0.34238 0.18738
  -9  -2   2    6.33    1.69  55-0.66755-0.30522 0.59668-0.89131-0.33902 0.22140
  -9  -1   8   79.62    2.14  55-0.65975-0.27054 0.60071-0.75983-0.34607 0.46121
  -9   0  12   23.80    2.26  55-0.66444-0.23037 0.59830-0.63058-0.34184 0.61934
  -9   2  16    2.50    1.30  55-0.66086-0.18871 0.60014-0.39877-0.34507 0.80104
  -8  -2 -14    0.91    1.91  56-0.67658-0.28597 0.59182-0.96578-0.33066-0.34932
  -8  -2   4   -1.70    2.54  56-0.66583-0.19162 0.59757-0.87512-0.34058 0.31291
  -8   0  13    3.94    2.09  56-0.66803-0.11286 0.59642-0.61213-0.33858 0.66993
  -8   1  15   30.67    2.01  55-0.66330-0.09719 0.59889-0.49938-0.34288 0.76204
  -7  -2 -16    3.52    2.43  57-0.68010-0.18745 0.58987-0.96338-0.32735-0.40732
  -7  -2   5  310.80    3.21  55-0.66114-0.08119 0.60000-0.85836-0.34482 0.37103
  -7  -1  10   13.39    2.42  55-0.66423-0.03868 0.59841-0.72478-0.34203 0.56680
  -7   0  13   42.13    2.29  55-0.66281-0.01136 0.59914-0.60458-0.34332 0.69183
  -7   1  15   -0.58    1.77  55-0.65975 0.00457 0.60071-0.49148-0.34607 0.78227
  -6  -2 -17  110.57    6.86  58-0.68852-0.07854 0.58509-0.95428-0.31929-0.43447
  -6  -1  10   46.97    3.00  55-0.66497 0.07078 0.59802-0.71306-0.34136 0.58289
  -6   0  13    2.25    2.79  56-0.66666 0.10118 0.59714-0.59082-0.33983 0.70605
  -6   1  15   76.17    3.02  55-0.66536 0.12211 0.59782-0.47615-0.34101 0.79543
  -6   4  18   14.18    2.39  55-0.66349 0.16952 0.59879-0.14753-0.34270 0.95423
  -6   7  18    4.70    1.65  55-0.66706 0.20383 0.59693 0.17067-0.33946 0.99904
  -5  -2   5 1488.79    6.52  56-0.66770 0.14048 0.59659-0.83239-0.33888 0.40077
  -4  -1 -22   25.41    3.61  58-0.68825 0.11732 0.58525-0.85534-0.31956-0.56484
  -4  -1   8  576.38    4.47  55-0.65920 0.26716 0.60099-0.70481-0.34656 0.55098
  -4   0 -26   95.20    4.70  56-0.67467 0.08993 0.59286-0.77979-0.33244-0.68248
  -3  -2   1    4.82    3.57  55-0.66661 0.33117 0.59717-0.83262-0.33987 0.29001
  -3   4  15  423.13    4.71  56-0.66657 0.47594 0.59719-0.12890-0.33991 0.89483
  -2   7  13   77.66    4.55  56-0.67445 0.60988 0.59299 0.18781-0.33265 0.88132
  -1   0 -22   50.34    3.04  56-0.67461 0.43779 0.59290-0.72471-0.33250-0.48253
  -1   4  11    5.63    3.52  56-0.67194 0.67308 0.59434-0.12682-0.33497 0.77979
   0   2   6  199.94    9.18  57-0.68438 0.74153 0.58746-0.34384-0.32328 0.57357
   1   1 -19   13.92    2.99  55-0.66469 0.67179 0.59817-0.58666-0.34161-0.31207
   1   2 -23   36.58    2.63  56-0.66673 0.65991 0.59710-0.50418-0.33976-0.44416
   1   3 -26  105.73    2.73  55-0.66169 0.64777 0.59972-0.41854-0.34432-0.53326
   1   4 -28    7.05    1.74  55-0.66003 0.64576 0.60056-0.32461-0.34582-0.58819
   1   5 -29   65.45    2.52  56-0.66620 0.65493 0.59738-0.22259-0.34025-0.61430
   1   8   3   78.37    3.43  57-0.67619 0.88654 0.59203 0.27176-0.33102 0.58515
   2   2 -16  533.34    4.54  56-0.66649 0.80841 0.59723-0.45418-0.33998-0.17251
   2   2  -6   91.83    3.56  55-0.66086 0.86177 0.60014-0.40168-0.34507 0.19506
   2   3 -21  121.53    3.06  55-0.66430 0.78700 0.59837-0.37843-0.34197-0.33528
   2   4  -1  381.62    5.40  56-0.67141 0.92277 0.59462-0.15976-0.33547 0.39828
   2   5 -25    5.51    2.07  56-0.66576 0.78572 0.59761-0.19211-0.34065-0.45118
   2   5   0  188.23    4.18  55-0.66267 0.93018 0.59921-0.05501-0.34344 0.45862
   2   6 -26   -3.46    1.91  56-0.66501 0.79133 0.59800-0.08986-0.34133-0.46759
   2   6   0   16.32    3.01  55-0.66389 0.94155 0.59858 0.04959-0.34234 0.47348
   2   7 -26   10.57    1.80  56-0.66790 0.80268 0.59649 0.01341-0.33869-0.45708
   2   7  -1   52.26    3.38  56-0.67334 0.95629 0.59359 0.15460-0.33368 0.44424
   2   8  -2    3.69    2.47  56-0.66611 0.95320 0.59743 0.24918-0.34033 0.43140
   2   9  -4   67.95    2.71  55-0.66405 0.95008 0.59850 0.34187-0.34219 0.37574
   2  10  -8   13.98    2.01  56-0.66766 0.94165 0.59662 0.42758-0.33891 0.24320
   3   5 -17   21.08    1.96  55-0.66031 0.93511 0.60042-0.13958-0.34557-0.13788
   3   5 -16    4.66    2.77  56-0.66502 0.94497 0.59800-0.13209-0.34131-0.10497
   3   5 -15  114.86    3.05  56-0.66711 0.95387 0.59691-0.12469-0.33942-0.07126
   3   5 -14   26.30    2.62  56-0.66912 0.96167 0.59584-0.11844-0.33757-0.03603
   3   5 -13   12.01    2.57  56-0.66826 0.96854 0.59630-0.11085-0.33836-0.00041
   3   5 -12   35.17    2.48  56-0.66912 0.97350 0.59584-0.10676-0.33757 0.03536
   3   5 -11   67.87    2.94  56-0.66693 0.97734 0.59700-0.10295-0.33958 0.07433
   3   5 -10 1101.48    5.57  55-0.66425 0.97980 0.59840-0.09831-0.34202 0.11258
   3   6 -18    2.27    1.94  56-0.66583 0.94346 0.59757-0.04002-0.34058-0.15963
   3   6 -17    6.67    2.44  56-0.66775 0.95363 0.59657-0.03056-0.33883-0.12782
   3   6 -10   -5.10    2.68  56-0.66720 0.99559 0.59686 0.01026-0.33933 0.12934
   3   6  -9   53.37    3.04  55-0.66338 0.99575 0.59885 0.01089-0.34280 0.16517
   3   7 -18   21.91    2.03  55-0.66292 0.95243 0.59909 0.06584-0.34322-0.14484
   3   7 -17   14.15    2.25  56-0.66624 0.96184 0.59736 0.07269-0.34020-0.11249
   3   7 -16   17.87    2.04  56-0.66826 0.97091 0.59630 0.07929-0.33836-0.07721
   3   7 -12   78.05    2.64  56-0.66967 0.99519 0.59555 0.10189-0.33707 0.06696
   3   7 -11    7.87    2.53  56-0.66660 0.99830 0.59717 0.10549-0.33988 0.10678
   3   7 -10   95.84    2.78  55-0.66281 0.99978 0.59914 0.10952-0.34332 0.14569
 -10  -1   7   58.02    2.28  56-0.67423-0.37014 0.59318-0.76826-0.33302 0.39452
 -10   0  11    6.97    0.97  56-0.66982-0.33639 0.59555-0.64350-0.33711 0.55991
 -10   0  11    4.27    0.89  56-0.67200-0.34035 0.59439-0.64186-0.33510 0.55943
 -10   1  14    0.62    1.34  57-0.67552-0.30680 0.59248-0.52126-0.33182 0.67794
 -10   1  14    0.58    0.75  56-0.67687-0.30600 0.59174-0.51763-0.33056 0.68095
  -9  -2   3   -1.48    1.89  57-0.67701-0.29538 0.59167-0.88106-0.33043 0.24995
  -9  -1   9   -1.36    1.83  57-0.67498-0.25344 0.59277-0.74829-0.33233 0.48326
  -9   0  13    7.60    1.78  56-0.67772-0.21001 0.59128-0.61539-0.32977 0.64017
  -9   1  15    3.97    1.70  57-0.67608-0.19288 0.59218-0.50339-0.33131 0.73445
  -9   3  18    6.87    1.38  57-0.67926-0.14925 0.59043-0.27422-0.32832 0.87187
  -8  -2   5  215.06    3.31  56-0.67437-0.17549 0.59311-0.86235-0.33290 0.34203
  -8  -1  10   -1.62    1.57  56-0.67173-0.14122 0.59453-0.73136-0.33535 0.54119
  -8   2  17   16.10    1.88  56-0.67481-0.06544 0.59287-0.37794-0.33249 0.84231
  -8   3  18   21.72    1.68  56-0.67118-0.05015 0.59482-0.26739-0.33585 0.89683
  -8   4  19    3.94    1.38  57-0.68020-0.02508 0.58990-0.15228-0.32743 0.94084
  -7  -2   6  190.01    3.41  56-0.67468-0.06191 0.59294-0.84542-0.33261 0.39559
  -7   2  17  133.11    2.49  56-0.67200 0.04291 0.59439-0.36574-0.33510 0.86195
  -7   3  18    1.38    1.59  56-0.67145 0.05911 0.59468-0.25885-0.33560 0.91315
  -7   5  19    4.85    1.60  56-0.67413 0.08876 0.59323-0.04112-0.33312 0.97950
  -7   5  19    1.87    0.96  56-0.67579 0.08796 0.59233-0.03677-0.33157 0.98026
  -7   6  19    0.74    1.38  57-0.67687 0.10306 0.59174 0.06188-0.33056 0.99441
  -6  -2   6  157.77    3.10  56-0.67368 0.04498 0.59348-0.83482-0.33354 0.41433
  -5  -1  10   29.11    3.19  57-0.67880 0.19040 0.59068-0.69420-0.32875 0.58778
  -5   2  16  153.71    3.11  56-0.67238 0.25265 0.59418-0.35104-0.33475 0.85933
  -5   3  17    3.86    2.31  56-0.67363 0.27029 0.59351-0.24062-0.33359 0.91031
  -5   5  18    8.59    2.23  57-0.68304 0.30698 0.58831-0.01945-0.32473 0.97169
  -4  -2   4  247.75    4.32  56-0.67687 0.25070 0.59174-0.82186-0.33056 0.37393
  -4   2  15    8.23    2.98  56-0.67417 0.35724 0.59321-0.34350-0.33308 0.83894
  -4   3  16    5.95    2.59  56-0.67579 0.37465 0.59234-0.23368-0.33158 0.88947
  -3  -1 -21   69.11    3.78  58-0.69047 0.23393 0.58404-0.83752-0.31757-0.51280
  -3   0  10 1041.08    6.44  57-0.67759 0.41547 0.59135-0.56803-0.32989 0.64015
  -3   1  12  261.03    3.47  56-0.67200 0.43246 0.59439-0.45559-0.33510 0.73363
  -3   7  15    7.48    2.70  57-0.68619 0.52507 0.58652 0.19591-0.32172 0.92503
  -2  -2  -4 3102.15   16.35  57-0.67870 0.41872 0.59073-0.84420-0.32884 0.11663
  -2  -1   4  323.03    5.14  56-0.67309 0.47151 0.59380-0.69744-0.33409 0.42904
  -2   0 -24  127.19    3.45  57-0.67735 0.32061 0.59148-0.74606-0.33011-0.57623
  -2   1  10 1682.44    8.22  56-0.67284 0.52826 0.59393-0.45486-0.33432 0.67877
  -1  -1 -16  565.82    6.19  57-0.68332 0.47135 0.58815-0.79185-0.32446-0.28879
  -1   2 -28   52.51    2.64  57-0.68240 0.43132 0.58867-0.54446-0.32534-0.67636
   0   1 -23   37.02    2.63  56-0.67355 0.54906 0.59355-0.61632-0.33366-0.48378
   0   2 -26  136.71    3.11  57-0.67622 0.54462 0.59210-0.52588-0.33117-0.57908
   0   3 -28    1.61    1.67  57-0.68117 0.54579 0.58936-0.43039-0.32651-0.64306
   0   4 -30   32.24    1.58  56-0.67607 0.54077 0.59218-0.33933-0.33131-0.69089
   0   4 -30   16.53    1.25  56-0.67254 0.53678 0.59409-0.34005-0.33459-0.69425
   1   1 -18   21.27    3.16  57-0.67802 0.69167 0.59111-0.57415-0.32948-0.28812
   1   1  -2 5383.13   19.69  57-0.67953 0.78711 0.59028-0.48402-0.32806 0.28888
   1   3 -25   33.86    2.55  57-0.67903 0.67168 0.59055-0.40362-0.32853-0.51138
   1   4 -27    9.67    2.00  57-0.67720 0.66632 0.59156-0.31244-0.33025-0.56916
   1   6 -29    6.15    1.54  57-0.67767 0.67799 0.59131-0.11294-0.32982-0.60990
   1   7   4  260.92    5.17  57-0.68103 0.88667 0.58944 0.17512-0.32664 0.60056
   1  10  -1   23.04    2.54  57-0.67703 0.88446 0.59166 0.45970-0.33041 0.47072
   2   2 -15  604.84    4.73  56-0.67379 0.82111 0.59342-0.44512-0.33344-0.14298
   2   2 -14  225.51    3.97  57-0.67892 0.83246 0.59061-0.43707-0.32863-0.11139
   2   2  -7    1.29    3.44  56-0.67254 0.86651 0.59409-0.40253-0.33459 0.15115
   2   3 -20   18.27    2.54  57-0.67599 0.80361 0.59222-0.36740-0.33139-0.30976
   2   3  -3  192.89    4.48  57-0.67733 0.90617 0.59149-0.27250-0.33013 0.30455
   2   4 -23  156.83    2.51  56-0.67091 0.79250 0.59497-0.28199-0.33610-0.39836
   2   5 -24   23.57    2.27  57-0.67832 0.80432 0.59094-0.17819-0.32920-0.42585
   2   6 -25   85.33    2.65  57-0.67668 0.80686 0.59185-0.08043-0.33074-0.44524
   2   9  -5    2.50    1.99  57-0.67779 0.95807 0.59124 0.34599-0.32970 0.32729
   2  10 -10   39.30    2.07  57-0.68131 0.94297 0.58928 0.42394-0.32637 0.15726
   3   6 -16   24.07    1.87  56-0.67145 0.96251 0.59468-0.02359-0.33560-0.09624
   3   6 -15   51.47    2.54  56-0.67423 0.97081 0.59318-0.01629-0.33303-0.06269
   3   6 -14   63.32    2.76  56-0.67590 0.97823 0.59227-0.00998-0.33147-0.02730
   3   6 -13   24.17    2.74  57-0.67643 0.98434 0.59199-0.00534-0.33098 0.00847
   3   6 -12   -0.62    2.56  57-0.67687 0.98931 0.59174 0.00167-0.33056 0.04351
   3   6 -11    7.80    1.91  56-0.67254 0.99318 0.59409 0.00420-0.33459 0.08577
   3   7 -15    9.24    1.74  56-0.67091 0.97851 0.59497 0.08556-0.33610-0.04298
   3   7 -14  103.46    2.32  56-0.67173 0.98511 0.59453 0.09230-0.33535-0.00787
   3   7 -13   12.35    1.91  56-0.67118 0.99092 0.59482 0.09721-0.33585 0.03015
 -10  -2  -2   -1.13    1.33  57-0.68607-0.41707 0.58667-0.91537-0.32217 0.04263
 -10  -2  -2   -1.60    0.74  57-0.68766-0.42264 0.58576-0.91416-0.32064 0.03873
 -10  -2  -1    1.89    2.14  57-0.68766-0.41185 0.58576-0.90783-0.32064 0.07665
 -10  -2   0    3.25    1.47  58-0.68972-0.40086 0.58456-0.90083-0.31864 0.11206
 -10  -1   8    6.87    1.81  57-0.68581-0.35177 0.58682-0.75679-0.32243 0.42213
  -9  -2   4    7.69    1.96  57-0.68641-0.27943 0.58648-0.87270-0.32185 0.27695
  -9  -1  10   16.59    2.16  57-0.68719-0.23032 0.58603-0.73481-0.32110 0.50942
  -9   2  17   34.99    1.69  57-0.68181-0.16318 0.58908-0.38325-0.32624 0.81711
  -8  -2   6   11.86    2.26  57-0.68609-0.15791 0.58666-0.85082-0.32215 0.36808
  -8  -1  11  283.70    3.21  57-0.68726-0.11602 0.58599-0.71698-0.32103 0.56394
  -8   0  14   19.23    2.34  57-0.68729-0.08857 0.58597-0.59570-0.32100 0.68923
  -8   1  16   61.47    2.34  57-0.68506-0.06794 0.58725-0.48114-0.32315 0.78008
  -7  -2   7  127.08    3.27  58-0.68803-0.04281 0.58554-0.83211-0.32028 0.41968
  -7  -1  11   27.70    2.00  57-0.68155-0.01440 0.58923-0.70945-0.32650 0.58669
  -7   0  14  104.81    2.61  57-0.68432 0.01635 0.58767-0.58688-0.32385 0.70943
  -7   1  16   71.45    2.11  57-0.68341 0.03881 0.58818-0.47157-0.32472 0.79844
  -7   4  19    6.54    1.78  57-0.68401 0.08597 0.58784-0.14017-0.32415 0.95600
  -6  -3  -5   40.08    3.08  58-0.69455-0.01029 0.58172-0.98860-0.31393-0.01951
  -6  -2   7  507.27    4.17  58-0.68899 0.06631 0.58499-0.82014-0.31936 0.43674
  -6  -1  11  157.29    3.33  57-0.68537 0.09700 0.58707-0.69608-0.32285 0.60085
  -6   0  14   80.76    2.78  58-0.69029 0.13086 0.58423-0.57144-0.31810 0.72119
  -6   2  17   58.23    2.13  57-0.68155 0.16101 0.58923-0.35177-0.32650 0.86975
  -6   3  18    7.36    2.14  57-0.68456 0.17649 0.58753-0.23947-0.32362 0.92142
  -6   5  19   21.34    2.36  58-0.68894 0.21013 0.58502-0.02081-0.31941 0.98290
  -6   6  19    9.00    1.82  58-0.69239 0.22495 0.58300 0.08463-0.31605 0.99532
  -5  -2   6  256.81    3.87  57-0.68570 0.16430 0.58688-0.81688-0.32253 0.42108
  -5   0  13   38.73    2.27  57-0.68341 0.22462 0.58818-0.57024-0.32472 0.70849
  -5   1  15   47.97    2.66  57-0.68509 0.24921 0.58723-0.45406-0.32312 0.79575
  -5   4  18   49.48    2.68  58-0.68896 0.30112 0.58501-0.12034-0.31939 0.94835
  -5   6  18   60.02    2.80  57-0.68610 0.31937 0.58665 0.08574-0.32215 0.98392
  -4  -1   9  118.85    3.93  57-0.68563 0.30051 0.58692-0.68495-0.32260 0.56310
  -4   0  12  439.43    4.63  58-0.68837 0.33102 0.58535-0.56157-0.31995 0.68546
  -4   1  14  343.63    4.08  58-0.68852 0.35394 0.58526-0.44601-0.31981 0.77340
  -4   5  17   62.29    2.90  57-0.68598 0.40996 0.58672-0.01448-0.32226 0.94878
  -4   6  17    5.46    2.41  57-0.68993 0.42557 0.58444 0.09482-0.31844 0.95935
  -3  -2   2    5.12    3.69  58-0.69030 0.36154 0.58423-0.81424-0.31808 0.30505
  -3  -1   7  288.73    4.26  57-0.68261 0.39203 0.58863-0.68650-0.32548 0.51142
  -3   0 -25    4.83    2.07  58-0.68968 0.21903 0.58459-0.75653-0.31868-0.64034
  -3   1 -28   16.74    2.26  58-0.68952 0.21151 0.58468-0.66769-0.31885-0.73381
  -2  -1 -19   14.56    2.80  58-0.69596 0.35738 0.58088-0.81350-0.31253-0.42760
  -2   0   8   36.92    4.54  58-0.68842 0.52221 0.58532-0.56167-0.31990 0.57545
  -2   1 -27   44.22    2.69  57-0.68609 0.32109 0.58666-0.65319-0.32215-0.67631
  -2   3  13  226.74    4.63  58-0.69286 0.58778 0.58273-0.21857-0.31559 0.79965
  -1  -1   0  127.10    8.44  57-0.68732 0.56900 0.58596-0.70158-0.32097 0.28819
  -1   3 -30   33.79    1.64  57-0.68549 0.43298 0.58700-0.44900-0.32273-0.73274
  -1   3 -30   14.20    1.19  57-0.68181 0.42751 0.58908-0.45069-0.32624-0.73611
   1   1 -17   86.64    3.36  58-0.69158 0.70974 0.58348-0.56177-0.31684-0.26524
   1   2 -22   24.43    2.45  57-0.68315 0.68194 0.58833-0.49033-0.32497-0.42248
   1   5 -28   23.47    1.68  57-0.68235 0.67727 0.58878-0.20814-0.32574-0.59285
   1   9   1    2.03    2.28  58-0.68788 0.89595 0.58563 0.37341-0.32043 0.51872
   2   2 -13 1461.67    6.20  57-0.68341 0.84291 0.58818-0.42879-0.32472-0.07936
   2   2 -12  251.89    4.37  57-0.68704 0.85200 0.58612-0.42105-0.32124-0.04652
   2   2 -11  620.98    5.33  58-0.68831 0.85921 0.58538-0.41485-0.32002-0.01228
   2   2 -10  761.58    6.02  58-0.68780 0.86486 0.58568-0.40947-0.32051 0.02454
   2   2  -9   16.67    4.46  57-0.68591 0.86717 0.58676-0.40762-0.32233 0.06436
   2   2  -8  372.99    4.52  57-0.68047 0.86939 0.58983-0.40265-0.32751 0.10467
   2   3 -19   76.13    2.90  57-0.68576 0.81923 0.58685-0.35645-0.32247-0.28391
   2   4 -22   66.57    2.07  57-0.68288 0.80987 0.58848-0.26979-0.32523-0.37332
   2   5 -23    5.11    2.00  58-0.68925 0.82263 0.58484-0.16661-0.31911-0.39829
   2   5  -1  729.41    6.05  58-0.69219 0.95413 0.58312-0.04438-0.31624 0.39424
   2   6 -24    6.30    1.91  57-0.68765 0.82400 0.58576-0.06870-0.32065-0.41930
   2   6  -1  345.07    4.56  58-0.69074 0.96336 0.58397 0.05889-0.31766 0.41140
   2   7 -24    4.46    1.84  58-0.68862 0.83482 0.58521 0.03411-0.31972-0.40611
   2   8 -24   61.77    1.81  57-0.68395 0.84025 0.58788 0.13671-0.32421-0.38292
   2   8 -24   32.95    1.53  57-0.68181 0.83854 0.58908 0.13972-0.32624-0.38506
   2   8 -23   22.58    1.65  58-0.69104 0.85423 0.58379 0.14868-0.31736-0.35614
   2   8  -3    1.22    2.58  57-0.68475 0.96649 0.58743 0.25205-0.32345 0.37902
   2   9  -6   40.85    2.40  58-0.68952 0.96461 0.58468 0.34451-0.31885 0.27854
   2  10 -16    3.53    1.58  58-0.68945 0.91563 0.58472 0.39337-0.31891-0.06808
   2  10 -15    2.91    1.61  58-0.69240 0.92277 0.58300 0.39939-0.31603-0.03402
   2  10 -14    3.02    1.58  57-0.68859 0.92813 0.58522 0.40957-0.31975 0.00477
   2  10 -13    7.07    1.62  58-0.68928 0.93370 0.58482 0.41344-0.31907 0.04060
   2  10 -11   29.78    1.90  58-0.68766 0.94134 0.58576 0.41975-0.32064 0.11377
   2  10 -11   16.85    1.33  57-0.68448 0.94056 0.58758 0.42280-0.32370 0.11750
 -10  -2   1    0.38    1.15  58-0.69457-0.39229 0.58182-0.89318-0.31403 0.14313
 -10  -2   1   -0.81    0.90  58-0.69717-0.39600 0.58026-0.89356-0.31146 0.13820
 -10   1  15    6.95    0.95  58-0.69090-0.28124 0.58399-0.50366-0.31762 0.70234
 -10   1  15    7.41    0.93  58-0.69352-0.28445 0.58244-0.50240-0.31506 0.70186
  -9  -2   5  224.22    3.42  58-0.69378-0.26515 0.58229-0.86188-0.31480 0.30593
  -9  -1  11    2.94    1.89  59-0.69962-0.20994 0.57878-0.71894-0.30903 0.53582
  -9   0  14   61.85    2.46  58-0.69789-0.18624 0.57983-0.59971-0.31075 0.66219
  -9   1  16    4.79    1.52  58-0.69352-0.16874 0.58244-0.48881-0.31506 0.75223
  -9   3  19    3.31    1.56  59-0.70066-0.11993 0.57815-0.25758-0.30798 0.88652
  -8  -2 -15    2.43    1.76  60-0.70856-0.26086 0.57322-0.95344-0.29998-0.41590
  -8  -2   7  133.41    2.99  58-0.69694-0.14060 0.58040-0.83825-0.31169 0.39412
  -8   2  18    5.69    1.85  58-0.69675-0.03591 0.58052-0.35809-0.31187 0.85794
  -8   3  19   26.05    2.22  58-0.69668-0.01745 0.58056-0.24747-0.31194 0.91023
  -7  -3  -5   84.02    3.02  59-0.70335-0.10930 0.57649-0.99403-0.30528-0.04630
  -7  -3  -4   58.33    2.90  59-0.70197-0.10530 0.57734-0.98934-0.30667-0.00914
  -7  -3  -3   60.87    2.98  59-0.70275-0.09822 0.57686-0.98354-0.30588 0.02707
  -7  -2   8   10.98    2.36  59-0.70173-0.02281 0.57749-0.81837-0.30691 0.44290
  -7  -1  12   13.72    2.40  59-0.69908 0.00820 0.57911-0.69298-0.30956 0.60653
  -7   2  18    5.94    2.24  59-0.69804 0.07502 0.57974-0.34782-0.31060 0.87326
  -7   3  19    4.44    2.11  58-0.69868 0.09049 0.57935-0.23773-0.30996 0.92337
  -6  -3  -7  114.53    3.51  59-0.70088-0.01633 0.57801-0.99558-0.30776-0.09900
  -6  -3  -6   42.43    2.97  58-0.69700-0.01341 0.58037-0.99279-0.31163-0.05766
  -6  -3  -4   18.42    2.63  58-0.69404-0.00473 0.58213-0.98313-0.31454 0.01731
  -6  -3  -3   36.68    3.10  58-0.69634 0.00377 0.58076-0.97658-0.31228 0.05136
  -6  -3  -2   23.49    3.13  59-0.69897 0.01208 0.57917-0.96907-0.30967 0.08464
  -6   1  16   72.29    2.22  58-0.69195 0.15436 0.58337-0.45526-0.31660 0.80809
  -6   4  19    3.74    2.15  58-0.69754 0.20984 0.58004-0.11911-0.31109 0.96037
  -5  -3  -6  548.59    5.78  59-0.70485 0.10112 0.57556-0.97701-0.30376-0.04858
  -5  -3  -5  279.97    4.69  59-0.70216 0.10456 0.57722-0.97276-0.30647-0.00965
  -5  -3  -4   19.01    3.39  59-0.70347 0.11234 0.57641-0.96663-0.30515 0.02634
  -5  -1 -22    0.96    2.54  61-0.71973 0.04141 0.56593-0.84712-0.28834-0.61409
  -5  -1  11  123.34    3.31  59-0.70157 0.22038 0.57759-0.67515-0.30707 0.60309
  -5   7  18   14.47    2.29  59-0.70364 0.34726 0.57631 0.20039-0.30498 0.98107
  -4  -2   5  277.62    4.34  58-0.69733 0.27737 0.58017-0.80483-0.31130 0.39179
  -4   4  17    3.55    2.45  59-0.69654 0.41021 0.58065-0.11262-0.31209 0.92392
  -4   8  16    4.22    2.07  59-0.70323 0.45264 0.57657 0.30474-0.30540 0.94257
  -3   2  14   16.85    2.93  58-0.69442 0.47755 0.58191-0.32828-0.31418 0.80100
  -3   3  15   11.58    2.96  58-0.69689 0.49685 0.58043-0.21630-0.31174 0.85101
  -2  -2  -3  675.19    7.87  59-0.69937 0.44620 0.57894-0.82607-0.30928 0.13433
  -2   2 -29    6.14    1.10  58-0.69613 0.32921 0.58089-0.55365-0.31249-0.74740
  -2   2  12  500.85    5.20  58-0.69421 0.57243 0.58203-0.32753-0.31438 0.74663
  -1   0 -21    4.62    2.70  58-0.69862 0.46756 0.57939-0.70893-0.31001-0.46875
  -1   0   5  440.34    7.98  59-0.69988 0.62237 0.57862-0.56071-0.30876 0.47412
   0   1 -22    7.99    2.46  58-0.69622 0.57520 0.58083-0.59691-0.31240-0.47070
   0   2 -25   22.09    2.44  58-0.69684 0.56908 0.58046-0.50927-0.31178-0.56461
   0   3 -27    7.94    1.81  59-0.70131 0.57418 0.57775-0.41300-0.30733-0.62390
   0   4 -29   57.50    1.94  58-0.69599 0.56652 0.58097-0.32294-0.31263-0.67338
   0   4 -29   35.95    1.52  58-0.69300 0.56299 0.58275-0.32316-0.31557-0.67666
   0   5 -30   -0.88    1.27  59-0.69873 0.57457 0.57932-0.22315-0.30991-0.69563
   0   5 -30    0.87    0.65  58-0.69561 0.57088 0.58120-0.22172-0.31300-0.69932
   0   9   5  198.57    5.60  60-0.70767 0.83282 0.57379 0.39618-0.30089 0.62397
   0  10   3    3.70    2.23  59-0.70094 0.82460 0.57797 0.48579-0.30770 0.57571
   1   2 -21    4.03    2.52  58-0.69769 0.70453 0.57995-0.47618-0.31094-0.39854
   1   3 -24   33.56    2.41  58-0.69575 0.69310 0.58112-0.38887-0.31287-0.49149
   1   3   3 1948.64   13.69  59-0.70731 0.86453 0.57401-0.23121-0.30126 0.47576
   1   4 -26   17.05    1.61  58-0.69352 0.68962 0.58244-0.29599-0.31506-0.54767
   1   4   4   93.92    5.65  60-0.70915 0.88251 0.57284-0.12138-0.29937 0.52530
   1   5 -27   42.07    2.24  59-0.69812 0.69741 0.57969-0.19481-0.31051-0.57292
   1   6 -28    2.45    0.81  58-0.69457 0.70033 0.58182-0.09994-0.31403-0.58650
   1   6 -28   -0.37    0.74  58-0.69247 0.69952 0.58306-0.09629-0.31608-0.58782
   1  10  -2   60.28    2.82  59-0.69824 0.89939 0.57962 0.46651-0.31040 0.41296
   2   3 -18    4.16    2.25  58-0.69483 0.83514 0.58167-0.34525-0.31377-0.25605
   2   3  -4  131.41    4.14  58-0.69743 0.92002 0.58011-0.26651-0.31120 0.24921
   2   4 -21  383.84    3.41  58-0.69352 0.82683 0.58244-0.25878-0.31506-0.34721
   2   4  -2  193.63    4.41  59-0.69832 0.94344 0.57957-0.15033-0.31032 0.33631
   2   5 -22    9.88    2.07  59-0.70028 0.83864 0.57838-0.15613-0.30836-0.37336
   2   6 -23  149.98    3.04  59-0.69843 0.84049 0.57950-0.05750-0.31020-0.39338
   2   7 -23    6.46    1.81  59-0.69864 0.85127 0.57937 0.04893-0.30999-0.37796
   2   7  -2    5.64    3.06  58-0.69648 0.97252 0.58068 0.15940-0.31215 0.38611
   2   8 -22  105.83    2.85  59-0.69976 0.86839 0.57869 0.15734-0.30888-0.32877
   2   8  -4    9.86    2.48  59-0.69986 0.97584 0.57863 0.25785-0.30878 0.32580
   2   9 -20    2.01    1.61  58-0.69851 0.89005 0.57946 0.27305-0.31013-0.23745
   2   9  -7   22.16    2.41  59-0.69923 0.96784 0.57902 0.34438-0.30941 0.23251
 -10  -1  10   42.99    2.11  59-0.70725-0.31862 0.57379-0.73198-0.30122 0.47289
  -9  -2   6   16.19    1.77  59-0.70277-0.24898 0.57659-0.85063-0.30577 0.33426
  -9  -2   7  109.00    2.73  60-0.71193-0.23516 0.57079-0.83886-0.29641 0.36074
  -9   1  17   12.62    1.77  59-0.70953-0.14228 0.57234-0.47027-0.29889 0.77151
  -8  -2   8   -4.95    2.41  60-0.70814-0.12766 0.57322-0.82525-0.30032 0.41777
  -8  -1  12  158.73    2.57  59-0.70277-0.09449 0.57659-0.70200-0.30577 0.58501
  -8   0  15   -3.03    1.99  60-0.70686-0.06881 0.57403-0.58075-0.30162 0.70538
  -8   1  17  169.41    2.94  59-0.70542-0.04235 0.57493-0.46324-0.30308 0.79601
  -8   4  20    4.75    1.54  59-0.70587 0.00839 0.57465-0.13343-0.30263 0.95108
  -8   4  20    0.20    0.80  59-0.70839 0.00338 0.57306-0.13271-0.30006 0.95062
  -7  -3  -7   22.39    2.94  60-0.71252-0.11290 0.57041-0.99964-0.29580-0.13050
  -7  -3  -6  180.29    3.57  59-0.70702-0.11223 0.57393-0.99758-0.30146-0.08676
  -7  -3  -2  101.27    2.95  59-0.70416-0.09039 0.57572-0.97678-0.30436 0.06155
  -7  -3  -1    7.27    2.52  60-0.70827-0.07957 0.57314-0.96931-0.30018 0.09454
  -7  -3   0   20.05    2.43  60-0.71193-0.07083 0.57079-0.96100-0.29641 0.12644
  -7   0  15    5.53    1.70  59-0.70456 0.04310 0.57547-0.56940-0.30395 0.72536
  -7   1  17    6.91    2.44  59-0.70679 0.06703 0.57407-0.45211-0.30169 0.81239
  -7   5  20    3.68    1.57  60-0.70778 0.12652 0.57345-0.01753-0.30068 0.98527
  -7   5  20   -1.60    0.90  59-0.70788 0.12200 0.57339-0.01678-0.30058 0.98528
  -6  -3  -8    3.22    2.15  60-0.70934-0.01273 0.57246-0.99606-0.29909-0.14304
  -6  -3  -1   25.32    2.72  59-0.70380 0.02361 0.57595-0.96073-0.30473 0.11536
  -6  -3   0   30.36    2.70  60-0.70937 0.03357 0.57244-0.95156-0.29905 0.14632
  -6  -2   8    9.33    2.52  59-0.70572 0.08773 0.57475-0.80596-0.30278 0.45639
  -6  -1  12  139.35    3.11  59-0.70533 0.12332 0.57499-0.67858-0.30318 0.61769
  -6   2  18   30.26    2.90  59-0.70884 0.19374 0.57278-0.32956-0.29960 0.87878
  -6   3  19   31.60    2.33  60-0.71294 0.21471 0.57014-0.21666-0.29537 0.92741
  -5  -3  -8    4.84    3.24  61-0.71931 0.10378 0.56594-0.97882-0.28869-0.13693
  -5  -3  -7    7.67    3.07  60-0.70910 0.09915 0.57261-0.97945-0.29933-0.08960
  -5  -3  -3  283.26    4.33  59-0.70564 0.12001 0.57480-0.95965-0.30286 0.05930
  -5  -3  -2   39.77    3.26  60-0.70947 0.12953 0.57238-0.95152-0.29895 0.09144
  -5  -2   7  301.38    3.34  59-0.70328 0.18801 0.57627-0.80087-0.30525 0.44009
  -5   0  14   36.40    2.66  60-0.70894 0.25729 0.57272-0.54873-0.29950 0.71987
  -5   2  17  229.53    3.30  59-0.70431 0.29092 0.57563-0.32697-0.30421 0.86530
  -5   3  18   12.89    2.62  59-0.70809 0.31025 0.57325-0.21573-0.30037 0.91325
  -4  -1  10   39.74    3.65  60-0.71027 0.32993 0.57187-0.66430-0.29813 0.57540
  -4   2  16   26.45    3.22  60-0.70969 0.39671 0.57224-0.31818-0.29873 0.84044
  -4   7  17    5.05    2.44  60-0.71637 0.46161 0.56790 0.21499-0.29179 0.94922
  -3  -2   3  105.47    4.03  60-0.71193 0.38743 0.57079-0.79567-0.29641 0.32140
  -3  -1   8  598.04    5.78  60-0.71139 0.42678 0.57114-0.66346-0.29697 0.51944
  -3   0  11  468.61    4.91  60-0.71137 0.45526 0.57116-0.54227-0.29700 0.64373
  -3   1  13  281.41    4.25  60-0.71008 0.47668 0.57198-0.42740-0.29832 0.73317
  -3   5  16   11.21    2.84  60-0.71198 0.53742 0.57077 0.00778-0.29637 0.90392
  -2  -1   5 1365.05    8.70  60-0.70910 0.51361 0.57261-0.67060-0.29933 0.43081
  -2   0 -23   24.11    2.69  60-0.71155 0.36172 0.57104-0.72023-0.29681-0.57159
  -2   5  14   21.23    3.25  60-0.71044 0.63125 0.57176 0.00717-0.29796 0.85086
  -1  -1 -15  324.50    5.38  60-0.70963 0.50358 0.57228-0.77083-0.29879-0.27813
  -1   2 -27   13.82    2.10  59-0.70761 0.46124 0.57356-0.52410-0.30086-0.66458
   0   4 -28    4.28    1.81  60-0.71269 0.59006 0.57031-0.30719-0.29563-0.65602
   1   1 -16  998.17    5.49  59-0.70380 0.72778 0.57595-0.54873-0.30473-0.24146
   1   2   1  693.52    9.04  60-0.71110 0.84650 0.57133-0.34371-0.29727 0.38353
   1   3 -23   31.85    2.53  60-0.71003 0.71357 0.57202-0.37562-0.29837-0.46978
   1   4 -25   27.78    2.29  60-0.70889 0.71081 0.57275-0.28155-0.29955-0.52589
   1   5 -26   63.42    2.32  60-0.71193 0.71868 0.57079-0.18034-0.29641-0.55000
   1   6 -27   19.40    1.82  60-0.70817 0.71833 0.57320-0.08450-0.30028-0.56656
   1   6   4  268.89    5.02  61-0.71841 0.91308 0.56654 0.09396-0.28964 0.54744
   1   7 -27    2.50    1.43  60-0.71087 0.73179 0.57148 0.02084-0.29751-0.55195
   1   8   2   75.37    3.26  60-0.71566 0.91931 0.56836 0.28986-0.29253 0.50923
   1   9   0   10.99    2.38  60-0.71397 0.91728 0.56947 0.38267-0.29429 0.45458
   1  10  -3    5.27    1.92  60-0.71369 0.90951 0.56965 0.47187-0.29459 0.36105
   2   3 -17    4.97    2.08  59-0.70328 0.84960 0.57627-0.33526-0.30525-0.22669
   2   3 -16  198.79    3.44  60-0.71063 0.86283 0.57163-0.32469-0.29776-0.19919
   2   3  -5  139.96    4.31  60-0.71118 0.92813 0.57128-0.26306-0.29719 0.19897
   2   4 -20   57.15    2.02  59-0.70354 0.84275 0.57611-0.24634-0.30499-0.32123
   2   5 -21    2.07    1.99  60-0.70991 0.85359 0.57209-0.14339-0.29850-0.34873
   2   6 -22   32.05    2.49  60-0.70822 0.85590 0.57317-0.04602-0.30023-0.36698
   2   6  -2   19.06    2.94  60-0.71244 0.97864 0.57047 0.06767-0.29589 0.35364
   2   7 -22    6.56    1.96  59-0.70737 0.86488 0.57371 0.05769-0.30110-0.35279
   2   7  -3   21.69    2.61  60-0.71234 0.98368 0.57053 0.16627-0.29599 0.33261
   2   8 -21    3.71    1.77  59-0.70756 0.88294 0.57359 0.16939-0.30091-0.29710
   2   8  -5   75.98    2.65  60-0.71183 0.98229 0.57086 0.25892-0.29652 0.27670
   2   9 -18   41.31    2.21  60-0.70883 0.91107 0.57279 0.29092-0.29961-0.17664
   2   9 -17    0.88    1.57  60-0.71193 0.92106 0.57079 0.29813-0.29641-0.14470
   2   9  -9   66.62    2.38  60-0.71115 0.96843 0.57130 0.34200-0.29722 0.14762
   2   9  -8   18.19    2.35  59-0.70692 0.96889 0.57399 0.34428-0.30156 0.18906
 -10  -2   5    1.05    1.96  60-0.71765-0.34762 0.56705-0.85640-0.29048 0.26558
 -10  -1  11   10.76    1.82  61-0.71901-0.30226 0.56614-0.71902-0.28903 0.49716
 -10   0  14    1.82    0.85  60-0.71239-0.27496 0.57050-0.60132-0.29597 0.62862
 -10   0  14   -0.68    0.73  60-0.71490-0.28194 0.56886-0.60154-0.29336 0.62545
  -9  -2   8    8.69    1.95  61-0.72020-0.21695 0.56534-0.82676-0.28778 0.38841
  -9  -1  12   16.80    1.58  60-0.71390-0.19278 0.56952-0.70552-0.29440 0.55687
  -9   0  15   60.16    2.03  60-0.71390-0.16443 0.56952-0.58560-0.29440 0.68066
  -9   2  19   60.09    2.32  61-0.72183-0.11055 0.56424-0.34718-0.28605 0.84939
  -8  -3  -5   78.14    3.05  61-0.72327-0.19742 0.56326-0.99195-0.28450-0.08611
  -8  -3  -4   65.21    2.72  61-0.72043-0.19459 0.56519-0.98813-0.28753-0.04622
  -8  -3  -3   30.83    2.32  61-0.71943-0.18881 0.56586-0.98353-0.28860-0.00936
  -8  -3  -2   83.29    2.79  61-0.71964-0.18339 0.56572-0.97744-0.28837 0.02793
  -8  -3  -1    8.27    1.94  61-0.72084-0.17486 0.56491-0.97118-0.28710 0.06149
  -8  -2   9  124.26    2.89  61-0.71968-0.10630 0.56569-0.81241-0.28833 0.44223
  -8  -1  13   12.58    2.31  60-0.71841-0.07261 0.56654-0.68753-0.28967 0.60464
  -8   2  19    7.60    2.00  61-0.71864-0.00486 0.56639-0.33741-0.28943 0.87251
  -8   3  20   64.28    2.46  61-0.71984 0.01081 0.56558-0.22724-0.28815 0.92154
  -7  -3  -8   12.74    2.50  61-0.72010-0.10985 0.56541-0.99975-0.28789-0.17363
  -7  -3   1   -5.87    2.47  61-0.71765-0.06229 0.56705-0.95284-0.29048 0.15490
  -7  -2 -17   -0.22    2.14  64-0.75533-0.11890 0.53951-0.92042-0.24831-0.52491
  -7  -2   9  174.86    2.95  60-0.71540-0.00279 0.56853-0.80435-0.29283 0.46490
  -7  -1  13   15.41    2.22  60-0.71729 0.03355 0.56728-0.67698-0.29085 0.62450
  -7   2  19  169.08    2.99  61-0.72186 0.10496 0.56422-0.32598-0.28601 0.88483
  -6  -3  -9   19.37    2.55  61-0.72028-0.00947 0.56529-0.99425-0.28770-0.19144
  -6  -3   1   10.09    2.62  60-0.71694 0.04733 0.56752-0.94219-0.29122 0.17394
  -6  -2   9   89.97    2.96  61-0.72032 0.10907 0.56526-0.79030-0.28765 0.47725
  -6   0  15   47.37    2.12  60-0.71289 0.15950 0.57017-0.55283-0.29545 0.73438
  -6   1  17  154.18    3.25  60-0.71704 0.18572 0.56745-0.43489-0.29111 0.81865
  -5  -3  -1  235.14    3.91  60-0.71553 0.14198 0.56845-0.94225-0.29269 0.12172
  -5  -3   0  167.69    3.40  61-0.72211 0.15473 0.56405-0.93215-0.28575 0.15093
  -5  -2   8    7.52    3.07  60-0.71925 0.20867 0.56597-0.78522-0.28878 0.45838
  -5   1  16   12.57    2.01  60-0.71314 0.28165 0.57001-0.43279-0.29518 0.80361
  -5   5  19   27.88    2.43  61-0.72011 0.34791 0.56540 0.00859-0.28787 0.96882
  -4  -2   6  316.33    4.46  60-0.71574 0.30169 0.56831-0.78752-0.29248 0.40860
  -4   0  13   15.20    3.27  60-0.71719 0.36763 0.56735-0.53879-0.29095 0.69217
  -4   1  15   56.41    3.22  61-0.71983 0.39062 0.56559-0.42168-0.28816 0.77763
  -4   3  17   64.46    2.93  60-0.71504 0.41898 0.56877-0.20478-0.29320 0.88784
  -3   1 -27    3.55    1.76  61-0.72371 0.25214 0.56296-0.63969-0.28403-0.73347
  -3   4  16   43.59    3.07  60-0.71882 0.53391 0.56627-0.09271-0.28924 0.88050
  -3   6  16  135.88    4.02  61-0.72365 0.55984 0.56300 0.11981-0.28410 0.90722
  -2  -2  -2  774.91    8.02  61-0.71968 0.47244 0.56569-0.80742-0.28833 0.14947
  -2   1 -26    3.69    2.07  61-0.71741 0.35835 0.56720-0.62688-0.29072-0.67103
  -2   1  11 1149.01    7.02  61-0.71891 0.58041 0.56621-0.42190-0.28914 0.66930
  -2   3 -30    2.15    1.37  60-0.71875 0.35835 0.56631-0.43916-0.28931-0.79033
  -2   4  14   64.20    3.66  61-0.71976 0.63033 0.56564-0.09214-0.28825 0.82436
  -2   6  14    8.74    3.24  62-0.73010 0.66100 0.55851 0.12542-0.27711 0.84677
  -1   1 -24  444.38    4.78  60-0.71660 0.47769 0.56774-0.60652-0.29157-0.58022
  -1   1   8  553.46    6.67  60-0.71719 0.66814 0.56735-0.42811-0.29096 0.58085
  -1   4 -30    5.79    1.50  61-0.71839 0.47526 0.56655-0.32388-0.28969-0.75168
  -1   4 -30    1.33    0.85  60-0.71540 0.47225 0.56853-0.32523-0.29283-0.75358
   0   1 -21   21.91    2.44  60-0.71390 0.60147 0.56952-0.58007-0.29440-0.45117
   0   2 -24  257.11    3.56  60-0.71635 0.59619 0.56791-0.49093-0.29184-0.54588
   0   3 -26    0.02    2.17  60-0.71839 0.59752 0.56655-0.39678-0.28969-0.60718
   1   1 -15  614.07    4.97  60-0.71507 0.74480 0.56875-0.53562-0.29318-0.21688
   1   1  -3  660.31    7.67  60-0.71490 0.81628 0.56886-0.46838-0.29336 0.21756
   1   2 -20    7.11    1.83  60-0.71264 0.72581 0.57034-0.45776-0.29571-0.37802
   1   6 -26    4.12    1.62  61-0.72087 0.73825 0.56489-0.07017-0.28706-0.54306
   1   7 -26   87.79    2.55  61-0.72211 0.74970 0.56405 0.03606-0.28574-0.52874
   1   7   3   97.40    3.81  62-0.72754 0.92696 0.56031 0.19883-0.27990 0.51731
   2   3 -15  175.70    3.68  60-0.71787 0.87559 0.56690-0.31397-0.29024-0.16993
   2   3  -6  131.55    4.20  61-0.72125 0.93228 0.56463-0.26182-0.28666 0.15264
   2   4 -19  339.57    3.15  60-0.71289 0.85794 0.57017-0.23491-0.29545-0.29416
   2   4 -18   39.11    2.62  61-0.72137 0.87217 0.56455-0.22345-0.28654-0.26750
   2   4  -3    6.09    3.54  60-0.71749 0.95606 0.56715-0.14669-0.29064 0.28004
   2   5 -20   15.74    2.26  61-0.71910 0.86889 0.56608-0.13207-0.28894-0.32116
   2   5  -2   74.86    3.19  60-0.71480 0.97045 0.56893-0.03570-0.29346 0.33542
   2   6 -21   33.84    2.38  60-0.71738 0.87083 0.56723-0.03363-0.29076-0.33993
   2   7 -21    1.39    1.83  61-0.71820 0.87993 0.56668 0.07075-0.28989-0.32298
   2   8 -20   57.08    1.96  60-0.71390 0.89431 0.56952 0.17810-0.29440-0.27097
   2   8 -19    1.53    1.82  60-0.71839 0.90751 0.56655 0.18975-0.28969-0.23773
   2   8  -6   22.95    2.23  61-0.72112 0.98568 0.56472 0.25998-0.28680 0.23192
   2   9 -16   54.45    2.08  60-0.71584 0.93028 0.56824 0.30642-0.29237-0.11104
   2   9 -15   35.20    2.26  61-0.71817 0.93840 0.56670 0.31307-0.28992-0.07833
   2   9 -14    6.63    2.18  60-0.71855 0.94670 0.56645 0.32005-0.28953-0.04004
   2   9 -13  232.93    3.55  61-0.71954 0.95287 0.56579 0.32612-0.28848-0.00577
   2   9 -12  143.79    2.79  61-0.71926 0.95853 0.56597 0.33093-0.28878 0.03062
   2   9 -11  168.39    3.00  61-0.71823 0.96279 0.56666 0.33620-0.28986 0.06790
   2   9 -10    4.04    1.75  61-0.71773 0.96588 0.56699 0.34046-0.29038 0.10528
 -10  -1  12   48.20    2.10  62-0.72993-0.28420 0.55861-0.70601-0.27724 0.52045
 -10   0  15    5.59    1.37  62-0.72818-0.25643 0.55984-0.58777-0.27915 0.64760
 -10   0  15   -0.21    0.82  61-0.72821-0.26204 0.55982-0.58625-0.27911 0.64662
  -9  -2   9  109.09    2.58  62-0.73160-0.20328 0.55743-0.81501-0.27540 0.41150
  -9  -1  13    4.89    2.01  61-0.72752-0.17246 0.56030-0.69252-0.27987 0.57695
  -9   0  16   39.43    2.46  62-0.72925-0.14236 0.55909-0.56875-0.27798 0.70009
  -8  -3  -7   37.85    2.79  62-0.73510-0.19819 0.55492-0.99519-0.27154-0.17124
  -8  -3  -6   27.43    2.60  61-0.72789-0.19773 0.56004-0.99439-0.27946-0.12565
  -8  -3   0    9.40    2.01  61-0.72504-0.16635 0.56202-0.96358-0.28254 0.09544
  -8  -3   1    5.13    2.26  62-0.72868-0.15503 0.55949-0.95629-0.27860 0.12565
  -8  -3   2   13.81    1.99  62-0.73128-0.14648 0.55765-0.94626-0.27576 0.16041
  -8   0  16   46.20    1.86  61-0.72332-0.04068 0.56320-0.56190-0.28439 0.72495
  -8   1  18   50.03    2.39  61-0.72577-0.01510 0.56151-0.44471-0.28175 0.81141
  -7  -3  -9  120.14    3.51  62-0.73148-0.10537 0.55751-0.99744-0.27554-0.22237
  -7  -3   2   18.03    1.92  61-0.72332-0.04596 0.56320-0.94227-0.28439 0.18741
  -7  -3   3   11.51    2.51  62-0.73015-0.03603 0.55845-0.93261-0.27699 0.21459
  -7  -2  10   38.00    2.86  62-0.72895 0.01598 0.55930-0.78983-0.27831 0.48585
  -7   0  16  167.30    2.57  61-0.72431 0.06880 0.56252-0.55082-0.28333 0.74098
  -7   1  18   72.20    2.66  61-0.72817 0.09492 0.55985-0.43226-0.27916 0.82537
  -7   3  20    1.86    1.80  61-0.72553 0.12599 0.56168-0.21274-0.28202 0.93330
  -6  -3 -10    1.01    2.63  64-0.74405 0.00718 0.54829-0.98641-0.26143-0.25542
  -6  -3   2    1.78    2.46  62-0.72821 0.06328 0.55982-0.93241-0.27911 0.19882
  -6  -3   3  178.20    3.34  62-0.73196 0.07496 0.55717-0.91979-0.27501 0.23101
  -6  -1  13   49.42    2.32  61-0.72431 0.14830 0.56252-0.66078-0.28333 0.63374
  -6   4  20    3.96    2.21  61-0.72748 0.24552 0.56033-0.09641-0.27990 0.96310
  -6   5  20   25.81    1.79  61-0.72234 0.25060 0.56387 0.00362-0.28544 0.98359
  -6   5  20   13.84    1.29  61-0.72577 0.25151 0.56151 0.00951-0.28175 0.98442
  -6   6  20    7.56    1.94  62-0.72993 0.26721 0.55861 0.11491-0.27723 0.99328
  -5  -3  -9  184.33    4.53  62-0.73299 0.11193 0.55643-0.97464-0.27388-0.18741
  -5  -3   1   36.45    3.07  62-0.72984 0.16845 0.55867-0.92129-0.27733 0.17845
  -5  -1  12  136.66    2.67  61-0.72308 0.24859 0.56336-0.65621-0.28465 0.61628
  -5   4  19   31.00    2.49  61-0.72570 0.34386 0.56156-0.09334-0.28183 0.94737
  -5   6  19    6.86    2.05  61-0.72800 0.36829 0.55996 0.11983-0.27934 0.97623
  -4   5  18  105.77    3.50  62-0.73118 0.46081 0.55772 0.02166-0.27587 0.93860
  -3  -1 -20   83.35    3.61  63-0.73947 0.28940 0.55171-0.79933-0.26664-0.52726
  -3   0 -24    3.53    2.14  61-0.72943 0.26656 0.55896-0.72355-0.27779-0.64551
  -3   2 -29    1.68    0.98  62-0.73075 0.25753 0.55803-0.54193-0.27634-0.79757
  -2  -1 -18   24.13    3.10  62-0.73488 0.40353 0.55508-0.78074-0.27178-0.43157
  -2   0   9  439.18    5.57  61-0.72805 0.56705 0.55993-0.53121-0.27929 0.57161
  -2   2 -28   74.39    2.92  61-0.72643 0.36647 0.56106-0.52738-0.28104-0.73811
  -1  -1 -14  353.79    5.84  62-0.73647 0.53641 0.55392-0.74636-0.27001-0.27026
  -1   0 -20   43.84    2.94  61-0.72716 0.50196 0.56055-0.68135-0.28025-0.46231
  -1   2 -26  130.63    3.01  62-0.72960 0.49007 0.55884-0.50360-0.27760-0.65176
  -1   2  10  111.83    5.21  62-0.73488 0.70822 0.55508-0.30122-0.27178 0.64889
  -1   3 -28   76.34    2.79  62-0.72871 0.48688 0.55947-0.41008-0.27856-0.70799
  -1   3  11    7.52    4.00  62-0.73147 0.72095 0.55752-0.19478-0.27554 0.70482
   0   1 -20    6.46    2.51  62-0.73181 0.62582 0.55727-0.56326-0.27517-0.43318
   0   1   4   10.83    8.79  62-0.73082 0.76454 0.55798-0.43279-0.27626 0.43614
   0   4 -27   48.95    2.54  62-0.72992 0.61244 0.55862-0.29005-0.27725-0.63902
   0   5 -28    4.93    1.59  62-0.73234 0.61981 0.55690-0.18829-0.27459-0.65933
   0   6 -29   -0.27    1.11  62-0.72724 0.62020 0.56050-0.09294-0.28017-0.67121
   0   6   8   -0.12    5.13  63-0.74057 0.85265 0.55090 0.12404-0.26540 0.65349
   1   1 -14   29.27    3.19  61-0.72542 0.76146 0.56176-0.52241-0.28214-0.19104
   1   2 -19   16.29    2.75  61-0.72688 0.74411 0.56074-0.44421-0.28055-0.35678
   1   3 -22  257.95    3.34  61-0.72470 0.73412 0.56225-0.35869-0.28291-0.44875
   1   4 -24    1.90    1.56  61-0.72283 0.73067 0.56353-0.26614-0.28491-0.50480
   1   5 -25  186.46    3.08  61-0.72625 0.73820 0.56118-0.16456-0.28124-0.52813
   1   5   4  361.98    6.02  62-0.73260 0.91658 0.55671-0.00076-0.27430 0.51643
   1   8 -25    5.95    1.40  62-0.72851 0.77175 0.55961 0.14999-0.27878-0.48158
   1   8 -25    2.86    0.80  61-0.72577 0.77091 0.56151 0.15036-0.28175-0.48260
   1   9  -1    4.81    2.42  62-0.73184 0.92950 0.55725 0.39254-0.27514 0.40248
   1  10  -4   71.48    2.73  62-0.72757 0.91684 0.56027 0.47455-0.27981 0.31033
   2   3 -14   37.14    2.41  61-0.72332 0.88671 0.56320-0.30545-0.28439-0.14036
   2   3 -13    9.62    3.40  62-0.72845 0.89775 0.55965-0.29631-0.27886-0.10792
   2   3  -7   28.41    3.96  62-0.72827 0.93277 0.55977-0.26397-0.27904 0.10964
   2   4 -17  907.38    5.01  62-0.72909 0.88595 0.55920-0.21267-0.27815-0.23908
   2   4  -4    7.90    3.30  61-0.72902 0.96414 0.55925-0.14292-0.27823 0.23091
   2   5 -19    9.69    2.31  61-0.72762 0.88185 0.56023-0.12185-0.27976-0.29642
   2   5  -3    2.28    3.17  62-0.73028 0.98060 0.55836-0.03199-0.27686 0.28351
   2   6 -20   45.91    2.21  61-0.72519 0.88535 0.56191-0.02354-0.28238-0.31151
   2   6  -3  138.71    3.41  62-0.72845 0.98877 0.55965 0.07248-0.27885 0.30100
   2   7 -20    1.91    1.49  61-0.72283 0.89260 0.56353 0.07880-0.28491-0.29632
   2   7 -19    8.42    2.00  62-0.72967 0.90719 0.55879 0.09130-0.27752-0.26313
   2   7  -4   66.15    3.05  61-0.72664 0.99109 0.56092 0.17001-0.28082 0.28208
   2   8 -18   41.32    2.08  61-0.72538 0.91866 0.56178 0.19676-0.28218-0.20822
   2   8 -17    3.35    2.14  62-0.72919 0.92983 0.55913 0.20631-0.27804-0.17521
   2   8  -7   16.16    2.45  62-0.72872 0.98697 0.55946 0.26013-0.27856 0.18661
 -10  -2   8    2.55    1.41  63-0.73932-0.30541 0.55204-0.82451-0.26675 0.34928
  -9  -1  14   10.39    1.73  63-0.74018-0.15309 0.55140-0.67604-0.26577 0.59950
  -9   2  20   11.92    1.44  63-0.74028-0.08518 0.55132-0.32812-0.26566 0.86384
  -8  -3   3  251.21    3.51  63-0.73791-0.13468 0.55307-0.93758-0.26833 0.18869
  -8  -2  10   22.63    1.76  62-0.73264-0.08748 0.55689-0.79876-0.27420 0.46511
  -8  -1  14  132.19    2.33  62-0.73360-0.05214 0.55620-0.67046-0.27314 0.62496
  -8   0  17   12.09    1.93  63-0.74069-0.01779 0.55102-0.54365-0.26520 0.74198
  -8   2  20   26.29    2.15  63-0.73937 0.02124 0.55200-0.31815-0.26669 0.88434
  -7  -3 -10    7.39    2.45  64-0.74801-0.09432 0.54546-0.99133-0.25680-0.27848
  -7  -3   4   99.77    2.85  62-0.73778-0.02067 0.55317-0.92147-0.26848 0.24319
  -7  -1  14    7.37    1.58  62-0.73384 0.05504 0.55603-0.65986-0.27287 0.64199
  -7   5  21    0.09    1.38  62-0.73456 0.16259 0.55551 0.00683-0.27208 0.98926
  -7   5  21   -1.05    0.78  62-0.73742 0.15744 0.55343 0.00864-0.26888 0.98957
  -6  -3   4  384.09    3.90  63-0.74060 0.08941 0.55109-0.90795-0.26530 0.25745
  -6  -2  10   15.04    2.58  62-0.73628 0.12949 0.55426-0.77479-0.27015 0.49597
  -6   0  16    1.07    2.45  63-0.73789 0.18713 0.55308-0.53323-0.26835 0.74668
  -6   1  18  111.59    2.82  63-0.74041 0.21471 0.55122-0.41222-0.26551 0.82930
  -6   2  19   16.44    2.29  62-0.73551 0.22624 0.55482-0.30514-0.27101 0.88744
  -6   3  20    8.30    1.98  63-0.73970 0.24567 0.55175-0.19296-0.26631 0.93284
  -5  -3   2   66.92    3.27  63-0.73826 0.18342 0.55282-0.90963-0.26794 0.20514
  -5  -2   9  289.17    4.00  62-0.73713 0.23377 0.55364-0.76730-0.26920 0.47644
  -5   0 -25    2.08    1.59  64-0.75091 0.06740 0.54321-0.73471-0.25342-0.73893
  -5   0  15   96.86    2.28  62-0.73312 0.28650 0.55655-0.52778-0.27367 0.73013
  -5   1  17   60.78    3.01  63-0.73912 0.31480 0.55218-0.40782-0.26697 0.81174
  -5   2  18   36.11    1.97  62-0.73336 0.32521 0.55637-0.30181-0.27340 0.87062
  -5   3  19   44.69    2.58  63-0.73896 0.34670 0.55230-0.18738-0.26715 0.91608
  -4  -3  -6    3.13    3.01  63-0.74211 0.24779 0.54996-0.93852-0.26358-0.06919
  -4  -3  -5    4.04    3.23  62-0.73929 0.24982 0.55205-0.93616-0.26677-0.03168
  -4  -3  -4   26.49    3.20  63-0.73894 0.25550 0.55231-0.93122-0.26717 0.00459
  -4  -3  -3   14.95    3.27  63-0.74025 0.26321 0.55134-0.92446-0.26569 0.03918
  -4  -2   7  296.16    3.56  62-0.73408 0.32590 0.55586-0.76938-0.27261 0.42505
  -4  -1 -21    3.39    2.83  65-0.75582 0.19125 0.53931-0.80356-0.24760-0.59819
  -4  -1  11   76.69    2.63  62-0.73360 0.35953 0.55620-0.64329-0.27314 0.58640
  -4   4  18   33.89    2.77  62-0.73551 0.45622 0.55482-0.07892-0.27101 0.91800
  -4   6  18    7.44    2.31  63-0.74249 0.48275 0.54967 0.13356-0.26314 0.94200
  -3  -2   4  260.61    3.99  62-0.73191 0.41303 0.55741-0.77695-0.27500 0.33613
  -3  -1   9  320.26    5.08  62-0.73773 0.45890 0.55320-0.64034-0.26853 0.52713
  -3   2  15   81.75    3.17  62-0.73360 0.52218 0.55620-0.29675-0.27314 0.79645
  -3   3  16  118.64    3.56  63-0.73913 0.54386 0.55218-0.18252-0.26696 0.84215
  -2  -2  -1  218.40    5.37  63-0.73849 0.49711 0.55265-0.78884-0.26768 0.16498
  -2  -1   6  157.02    5.36  63-0.74050 0.55117 0.55116-0.64374-0.26541 0.43288
  -2   0 -22  268.87    4.35  63-0.74239 0.39846 0.54975-0.69290-0.26327-0.56923
  -2   1 -25    3.63    1.85  63-0.74082 0.38650 0.55092-0.60973-0.26504-0.66333
  -2   2  13  426.37    5.15  63-0.74231 0.62622 0.54981-0.29031-0.26336 0.73157
  -1  -1   1 1240.59   12.27  63-0.73906 0.62622 0.55222-0.66262-0.26703 0.27079
  -1   1 -23   29.59    2.79  63-0.73907 0.50753 0.55222-0.58496-0.26703-0.56882
  -1   4 -29   14.14    1.76  63-0.73825 0.50129 0.55282-0.30449-0.26795-0.73721
  -1   4 -29    7.69    1.14  62-0.73599 0.49812 0.55447-0.30562-0.27048-0.73944
  -1   9   8   11.59    3.38  65-0.75614 0.79116 0.53905 0.43609-0.24722 0.66246
  -1  10   6    0.47    2.54  64-0.74740 0.77900 0.54593 0.52301-0.25750 0.61812
   0   2 -23   71.36    2.60  62-0.73486 0.62083 0.55530-0.47261-0.27174-0.52933
   0   3 -25   -7.26    2.41  63-0.73789 0.62367 0.55308-0.37556-0.26835-0.58928
   0   6 -28   76.62    2.40  63-0.74044 0.63786 0.55120-0.07743-0.26548-0.65500
   0   8   6  134.98    4.84  63-0.74554 0.86601 0.54736 0.32267-0.25965 0.60405
   0  11  -2   18.71    2.10  63-0.74314 0.84712 0.54918 0.58989-0.26240 0.36339
   1   1 -13  158.28    3.24  62-0.73456 0.77602 0.55551-0.51117-0.27208-0.16526
   1   1  -4 2215.96   11.98  62-0.73698 0.83199 0.55376-0.45905-0.26938 0.15740
   1   2 -18   40.22    3.09  63-0.73849 0.76182 0.55265-0.43181-0.26768-0.33414
   1   3 -21  122.12    3.07  63-0.73802 0.75353 0.55299-0.34394-0.26821-0.42716
   1   4 -23    4.62    2.37  62-0.73647 0.75110 0.55413-0.25029-0.26995-0.48223
   1   5 -24    5.83    2.28  63-0.73861 0.75671 0.55256-0.14936-0.26755-0.50668
   1   6 -25   18.53    1.58  62-0.73360 0.75481 0.55620-0.05579-0.27314-0.52274
   1   7 -25  105.78    2.49  62-0.73360 0.76664 0.55620 0.04884-0.27314-0.50570
   1   8   1   72.19    3.42  63-0.74232 0.94062 0.54980 0.30189-0.26335 0.44397
   1   9 -22   29.92    1.88  63-0.74173 0.81322 0.55024 0.28065-0.26402-0.37437
   1  10  -5    7.05    1.75  62-0.73798 0.92113 0.55302 0.47528-0.26825 0.26408
   1  10  -5    2.33    1.01  62-0.73503 0.91937 0.55517 0.47893-0.27154 0.26641
   2   3 -12  150.88    2.97  62-0.73167 0.90739 0.55758-0.28785-0.27526-0.07646
   2   3 -11   27.35    2.67  62-0.73408 0.91530 0.55586-0.28193-0.27261-0.04231
   2   3 -10   30.88    3.53  62-0.73503 0.92223 0.55517-0.27588-0.27154-0.00671
   2   3  -9   11.64    3.64  62-0.73503 0.92790 0.55517-0.26992-0.27154 0.02995
   2   3  -8    1.33    2.67  62-0.73240 0.93121 0.55706-0.26701-0.27447 0.07018
   2   4 -16  249.20    3.49  62-0.73638 0.89871 0.55419-0.20233-0.27005-0.21109
   2   5 -18   -1.94    2.24  63-0.73659 0.89831 0.55404-0.10606-0.26981-0.26388
   2   6 -19   23.35    1.70  62-0.73264 0.89852 0.55689-0.01196-0.27420-0.28447
   2   6 -18    5.30    2.04  63-0.73948 0.91215 0.55191-0.00347-0.26656-0.25373
   2   6  -4   15.08    2.91  63-0.74073 0.99520 0.55099 0.07439-0.26515 0.25072
   2   7 -18   -1.63    1.75  63-0.73682 0.91981 0.55387 0.10285-0.26955-0.23193
   2   7 -17   36.26    2.05  63-0.74120 0.92978 0.55063 0.10887-0.26461-0.20577
   2   7  -5  102.98    2.99  62-0.73637 0.99539 0.55420 0.17106-0.27006 0.23517
   2   8 -16  161.46    2.83  62-0.73369 0.93907 0.55614 0.21396-0.27304-0.14541
   2   8 -15   34.37    2.50  63-0.73781 0.94825 0.55314 0.22077-0.26844-0.11322
   2   8 -14    6.06    2.16  62-0.73849 0.95715 0.55265 0.22861-0.26768-0.07743
   2   8 -13    0.58    2.06  63-0.74120 0.96327 0.55063 0.23586-0.26461-0.04831
   2   8 -11  145.29    3.01  63-0.74167 0.97660 0.55028 0.24634-0.26408 0.02740
   2   8 -10    6.49    2.23  62-0.73895 0.98089 0.55230 0.25383-0.26716 0.06682
   2   8  -9   31.65    2.47  63-0.73815 0.98456 0.55289 0.25479-0.26806 0.10437
   2   8  -8    7.06    2.06  62-0.73533 0.98635 0.55495 0.25885-0.27122 0.14455
 -10   0  16    2.13    0.76  63-0.74083-0.23447 0.55118-0.57164-0.26504 0.66954
 -10   0  16   -0.54    0.74  63-0.74318-0.24119 0.54941-0.57132-0.26236 0.66731
  -9  -3  -5   13.91    1.96  64-0.74966-0.27771 0.54445-0.98273-0.25488-0.13221
  -9  -3  -3    4.49    1.37  63-0.74431-0.27066 0.54856-0.97715-0.26107-0.05354
[truncated: 948,036 more chars]
