# Supplementary material for: Hydrogen bonding, π–π stacking and van der Waals forces-dominated layered regions in the crystal structure of 4-amino­pyridinium hydrogen (9-phosphono­non­yl)phospho­nate
Source: Acta Crystallogr E Crystallogr Commun. 2016 Sep 23;72(Pt 10):1456–9. doi: 10.1107/S2056989016014298 (PMC5050775; doi:10.1107/S2056989016014298)
Supplement: Supplementary file 2 [file e-72-01456-Isup2.hkl]

data_I                                                                          
_shelx_title ' No_76 in P-1'                                                    
_shelx_refln_list_code          4                                               
_shelx_F_calc_maximum      117.70                                               
_exptl_crystal_F_000       408.00                                               
_reflns_d_resolution_high  0.7697                                               
                                                                                
loop_                                                                           
 _space_group_symop_operation_xyz                                               
 'x, y, z'                                                                      
 '-x, -y, -z'                                                                   
                                                                                
_cell_length_a     6.7275                                                       
_cell_length_b     6.8963                                                       
_cell_length_c    20.0643                                                       
_cell_angle_alpha  97.956                                                       
_cell_angle_beta   98.767                                                       
_cell_angle_gamma  94.309                                                       
                                                                                
_shelx_F_squared_multiplier     1.000                                           
                                                                                
loop_                                                                           
 _refln_index_h                                                                 
 _refln_index_k                                                                 
 _refln_index_l                                                                 
 _refln_F_squared_calc                                                          
 _refln_F_squared_meas                                                          
 _refln_F_squared_sigma                                                         
 _refln_observed_status                                                         
   1   0   0        899.03        994.02        14.09 o                         
   2   0   0      12482.67      13544.05       235.73 o                         
   3   0   0       1134.55       1296.62         9.16 o                         
   4   0   0       3294.46       3520.80        12.82 o                         
   5   0   0        499.79        479.50         5.09 o                         
   6   0   0        262.51        271.71         4.90 o                         
   7   0   0        105.90        100.39         3.77 o                         
   8   0   0        113.84        125.75        10.89 o                         
  -8   1   0          6.42          9.95         1.93 o                         
  -7   1   0        165.08        153.52         3.50 o                         
  -6   1   0         48.66         50.98         3.17 o                         
  -5   1   0         61.92         49.19         4.81 o                         
  -4   1   0        476.32        519.55         6.97 o                         
  -3   1   0         81.44         76.65         6.80 o                         
  -1   1   0         14.01         18.06        10.77 o                         
   0   1   0        408.50        424.63        10.92 o                         
   1   1   0        195.26        187.64         8.34 o                         
   2   1   0        118.54        131.35         5.69 o                         
   3   1   0        485.25        456.67         7.05 o                         
   4   1   0        119.93        108.57         3.34 o                         
   5   1   0        905.62        954.78         7.16 o                         
   6   1   0        403.88        380.54         5.46 o                         
   7   1   0        132.84        134.66         3.39 o                         
   8   1   0         17.24         20.33         2.85 o                         
  -8   2   0         77.35         80.98         2.81 o                         
  -7   2   0         38.80         44.54         2.91 o                         
  -6   2   0         84.62         93.82         8.59 o                         
  -5   2   0         37.58         36.93         3.35 o                         
  -4   2   0         12.75         14.69         3.91 o                         
  -3   2   0          6.84          8.86         6.18 o                         
  -2   2   0         29.53         32.36         4.66 o                         
  -1   2   0        204.69        205.13         6.07 o                         
   0   2   0       5735.57       5552.97        42.24 o                         
   1   2   0        540.58        557.47         7.38 o                         
   2   2   0        191.35        177.64         4.89 o                         
   3   2   0         88.42         96.20         4.46 o                         
   4   2   0       1259.37       1311.07        15.92 o                         
   5   2   0        408.29        407.92         6.30 o                         
   6   2   0        150.62        153.78         4.76 o                         
   7   2   0         14.25         20.31         3.36 o                         
   8   2   0        206.51        193.59         4.10 o                         
  -8   3   0         89.14        107.89         4.21 o                         
  -7   3   0         16.29         23.39         2.22 o                         
  -6   3   0         83.84         77.07         2.97 o                         
  -5   3   0        184.12        171.32         3.37 o                         
  -4   3   0        195.32        203.18         4.22 o                         
  -3   3   0        456.36        466.64        11.30 o                         
  -2   3   0          0.00          5.71         5.63 o                         
  -1   3   0        903.77        965.28        27.18 o                         
   0   3   0         75.72         82.57         5.80 o                         
   1   3   0        176.96        177.05         4.67 o                         
   2   3   0         27.36         26.36         4.04 o                         
   3   3   0         94.35         84.73         3.85 o                         
   4   3   0          1.06         -1.46         2.95 o                         
   5   3   0        235.72        242.75         4.86 o                         
   6   3   0         46.33         43.04         3.83 o                         
   7   3   0         23.07         28.42         3.44 o                         
  -8   4   0         10.04         12.37         1.78 o                         
  -7   4   0         71.77         74.63         2.00 o                         
  -6   4   0         19.70         22.18         3.64 o                         
  -5   4   0        304.85        304.59         7.10 o                         
  -4   4   0        491.26        483.01         5.87 o                         
  -3   4   0        401.14        382.33        11.82 o                         
  -2   4   0         83.82         89.49         5.15 o                         
  -1   4   0        620.19        591.62        16.55 o                         
   0   4   0        154.04        134.29         3.82 o                         
   1   4   0          4.93          1.61         3.76 o                         
   2   4   0        122.88        120.73         3.84 o                         
   3   4   0          0.05          0.00         4.64 o                         
   4   4   0         28.56         29.95         6.05 o                         
   5   4   0         39.21         36.82         2.82 o                         
   6   4   0         24.21         29.67         5.76 o                         
   7   4   0         10.15         21.42         3.56 o                         
  -7   5   0          5.36          6.78         2.32 o                         
  -6   5   0        243.58        253.67         7.42 o                         
  -5   5   0         58.98         47.69         3.57 o                         
  -4   5   0        129.15        109.85         4.92 o                         
  -3   5   0        174.38        177.40         5.35 o                         
  -2   5   0         22.15         23.09         3.35 o                         
  -1   5   0        135.28        142.65        10.14 o                         
   0   5   0         86.52         85.03         5.03 o                         
   1   5   0        157.40        161.68         3.71 o                         
   2   5   0        259.43        266.34         4.11 o                         
   3   5   0         57.04         54.38         7.94 o                         
   4   5   0         29.72         23.02         5.24 o                         
   5   5   0         12.65         23.55         2.86 o                         
   6   5   0         53.08         56.58         5.83 o                         
  -6   6   0         33.87         43.28         3.55 o                         
  -5   6   0        236.03        221.54         4.15 o                         
  -4   6   0         27.24         28.17         2.88 o                         
  -3   6   0       1220.22       1238.68        12.78 o                         
  -2   6   0        196.41        207.79         5.06 o                         
  -1   6   0       1094.13       1073.68        27.15 o                         
   0   6   0          2.31          6.25         2.88 o                         
   1   6   0        612.48        624.00         5.00 o                         
   2   6   0         18.63         20.63         2.91 o                         
   3   6   0         87.52         87.05         3.48 o                         
   4   6   0        102.36        106.75         4.76 o                         
   5   6   0          0.28          3.87         2.65 o                         
  -5   7   0         64.48         66.17         3.69 o                         
  -4   7   0         13.45         18.83         2.57 o                         
  -3   7   0         44.92         44.61         2.63 o                         
  -2   7   0         24.34         34.21         3.80 o                         
  -1   7   0         94.60         93.40         6.12 o                         
   0   7   0        395.27        399.66        11.70 o                         
   1   7   0         82.07         85.52         3.10 o                         
   2   7   0         93.93         94.10         3.23 o                         
   3   7   0         27.05         25.96         2.71 o                         
   4   7   0          7.41         10.24         2.27 o                         
  -4   8   0         52.35         50.24         3.67 o                         
  -3   8   0        165.89        163.08         2.88 o                         
  -2   8   0         69.65         64.57         6.26 o                         
  -1   8   0         27.69         26.27         4.08 o                         
   0   8   0         14.69         13.02         2.75 o                         
   1   8   0        240.81        226.03         3.71 o                         
   2   8   0        115.61        113.46         3.01 o                         
  -3  -8   1         40.36         42.96         2.59 o                         
  -2  -8   1         29.12         30.89         4.44 o                         
  -1  -8   1          1.99          4.59         2.41 o                         
   0  -8   1         48.07         46.40         2.74 o                         
   1  -8   1         59.79         64.92         2.89 o                         
   2  -8   1          3.20          2.38         3.39 o                         
   3  -8   1         14.12         14.83         3.25 o                         
   4  -8   1         12.41         17.54         2.37 o                         
  -4  -7   1          1.56          6.62         2.41 o                         
  -3  -7   1         10.92         14.58         4.15 o                         
  -2  -7   1         68.95         69.44         4.35 o                         
  -1  -7   1          1.60          6.10         4.36 o                         
   0  -7   1         92.61         93.26         3.06 o                         
   1  -7   1          2.64          7.71         2.50 o                         
   2  -7   1         22.44         22.38         3.87 o                         
   3  -7   1          0.05         -1.29         2.60 o                         
   4  -7   1          8.83         18.09         3.60 o                         
   5  -7   1          1.58          3.56         3.46 o                         
  -5  -6   1         75.23         75.28         2.84 o                         
  -4  -6   1        222.57        223.06         3.81 o                         
  -3  -6   1         83.85         84.96         3.13 o                         
  -2  -6   1        488.88        485.25         4.51 o                         
  -1  -6   1        897.47        879.61        10.77 o                         
   0  -6   1        122.23        115.95         3.11 o                         
   1  -6   1          6.98         11.64         2.41 o                         
   2  -6   1        757.05        726.15         6.54 o                         
   3  -6   1         37.83         35.53         3.09 o                         
   4  -6   1         51.13         55.05         3.09 o                         
   5  -6   1         48.91         50.59         3.49 o                         
   6  -6   1          0.56         -5.48         5.48 o                         
  -6  -5   1          1.83          4.96         4.59 o                         
  -5  -5   1        207.54        200.68        10.05 o                         
  -4  -5   1         44.24         43.86         3.15 o                         
  -3  -5   1        476.59        468.60         4.46 o                         
  -2  -5   1       1020.93       1032.76         5.87 o                         
  -1  -5   1        984.23        954.87         5.61 o                         
   0  -5   1       2911.11       2856.07        63.31 o                         
   1  -5   1        709.78        688.21        15.83 o                         
   2  -5   1        975.53        935.38        23.06 o                         
   3  -5   1        231.75        221.48         8.10 o                         
   4  -5   1        556.07        551.70         8.93 o                         
   5  -5   1          0.05         -0.37         2.72 o                         
   6  -5   1        237.08        253.65        17.19 o                         
   7  -5   1         29.48         23.97         6.62 o                         
  -7  -4   1        360.93        331.73         5.10 o                         
  -6  -4   1        280.97        287.60         6.09 o                         
  -5  -4   1         73.92         69.32         2.91 o                         
  -4  -4   1       1423.22       1404.47        47.21 o                         
  -3  -4   1         62.59         54.82         3.28 o                         
  -2  -4   1        561.84        534.17         6.38 o                         
  -1  -4   1         83.28         81.55         5.02 o                         
   0  -4   1        512.55        462.82         8.03 o                         
   1  -4   1        469.94        472.67         8.30 o                         
   2  -4   1       1350.78       1305.30        15.20 o                         
   3  -4   1       1373.51       1391.29        30.90 o                         
   4  -4   1         84.68         89.81         3.59 o                         
   5  -4   1        297.73        285.97         4.76 o                         
   6  -4   1         59.21         70.17        10.20 o                         
   7  -4   1        111.40        112.12         4.69 o                         
   8  -4   1          2.91          7.97         2.00 o                         
  -7  -3   1          0.28         -3.50         3.50 o                         
  -6  -3   1          8.31         11.05         3.55 o                         
  -5  -3   1         64.06         60.58         7.85 o                         
  -4  -3   1        179.26        170.91         3.89 o                         
  -3  -3   1         57.61         50.20         4.42 o                         
  -2  -3   1        137.80        145.14         4.19 o                         
  -1  -3   1        411.74        366.43         5.31 o                         
   0  -3   1        390.02        373.56         4.91 o                         
   1  -3   1        729.59        698.79         6.78 o                         
   2  -3   1        163.70        165.25         6.05 o                         
   3  -3   1        465.90        447.22         6.73 o                         
   4  -3   1         60.28         49.57         5.06 o                         
   5  -3   1         56.78         53.11         2.28 o                         
   6  -3   1        248.07        242.26         7.21 o                         
   7  -3   1          0.19          0.08         3.91 o                         
   8  -3   1        147.77        134.93         2.19 o                         
  -8  -2   1        104.68        103.23         3.60 o                         
  -7  -2   1          0.00          9.29         3.33 o                         
  -6  -2   1          5.90          3.93         4.07 o                         
  -5  -2   1          6.77          5.66         2.74 o                         
  -4  -2   1         19.95         24.77         3.58 o                         
  -3  -2   1          0.75          2.61         4.17 o                         
  -2  -2   1        849.28        969.87        22.43 o                         
  -1  -2   1        263.35        250.75         6.24 o                         
   0  -2   1        254.63        212.19         5.24 o                         
   1  -2   1       1181.99       1200.12        27.76 o                         
   2  -2   1        116.03         74.92         6.97 o                         
   3  -2   1        102.22         89.20         6.83 o                         
   4  -2   1         95.49         84.36        10.48 o                         
   5  -2   1        679.28        671.63        15.99 o                         
   6  -2   1         38.24         31.48         2.73 o                         
   7  -2   1        166.85        178.37         3.67 o                         
   8  -2   1          5.51         15.89         2.98 o                         
  -8  -1   1          0.44          4.95         3.40 o                         
  -7  -1   1         78.21         80.12         3.77 o                         
  -6  -1   1         64.57         67.90         4.21 o                         
  -5  -1   1        550.92        538.99         6.04 o                         
  -4  -1   1          0.42          7.57         4.30 o                         
  -3  -1   1        101.47         87.90         4.41 o                         
  -2  -1   1          1.30          1.36         5.40 o                         
  -1  -1   1       1708.26       1762.98        12.19 o                         
   0  -1   1          2.22          5.32         7.72 o                         
   1  -1   1       2060.66       2086.07        11.46 o                         
   3  -1   1          0.75          1.89         5.11 o                         
   4  -1   1         38.94         63.50         4.47 o                         
   5  -1   1          4.00          1.61         3.57 o                         
   6  -1   1        650.89        622.00         4.87 o                         
   7  -1   1         67.98         76.76         2.27 o                         
   8  -1   1        265.08        266.62         4.20 o                         
  -8   0   1        267.20        292.33         3.17 o                         
  -7   0   1        168.92        166.36         4.30 o                         
  -6   0   1         17.92         28.47         3.88 o                         
  -5   0   1        621.50        576.28         6.17 o                         
  -4   0   1        376.10        376.40         6.69 o                         
  -3   0   1        796.04        898.49        34.30 o                         
  -2   0   1        194.54        241.45         5.01 o                         
  -1   0   1       1172.94       1184.28        18.24 o                         
   2   0   1       4404.60       4665.24        19.32 o                         
   3   0   1        252.45        271.74         5.61 o                         
   4   0   1       1257.28       1433.63         9.12 o                         
   5   0   1        238.36        235.90         5.02 o                         
   6   0   1         63.63         70.89         4.15 o                         
   7   0   1         68.41         70.61         2.84 o                         
   8   0   1         50.12         57.57         2.58 o                         
  -8   1   1        194.82        188.32         3.40 o                         
  -7   1   1         79.72         71.13         2.67 o                         
  -6   1   1        802.26        805.34         5.53 o                         
  -5   1   1         76.41        104.02         3.91 o                         
  -4   1   1          0.33          1.84         5.71 o                         
  -3   1   1        258.73        298.32         7.31 o                         
  -2   1   1        153.00        160.78         7.27 o                         
  -1   1   1       5605.36       6293.93        86.64 o                         
   0   1   1         19.94         27.36         9.47 o                         
   1   1   1        699.87        729.34        21.41 o                         
   2   1   1         16.13         13.00         4.97 o                         
   3   1   1        138.57        144.17         9.49 o                         
   4   1   1        343.20        361.26         6.55 o                         
   5   1   1         98.10         97.87         4.95 o                         
   6   1   1         69.80         65.29         4.17 o                         
   7   1   1         73.24         65.10         3.77 o                         
   8   1   1         13.45         17.57         2.33 o                         
  -8   2   1         93.42         87.69         5.83 o                         
  -7   2   1        164.83        169.12         5.28 o                         
  -6   2   1         22.68         20.48         3.86 o                         
  -5   2   1        372.82        385.39         5.61 o                         
  -4   2   1        347.47        345.27         5.40 o                         
  -2   2   1        102.30         81.63         5.65 o                         
  -1   2   1       1835.61       1837.93        13.64 o                         
   0   2   1      13852.28      14176.00        40.08 o                         
   1   2   1        908.15        953.25        30.38 o                         
   2   2   1        266.64        311.05         5.36 o                         
   3   2   1        110.85        123.65         3.99 o                         
   4   2   1        301.54        293.09         4.31 o                         
   5   2   1        430.38        407.49         6.08 o                         
   6   2   1          0.96          5.37         4.15 o                         
   7   2   1          5.27         10.55         3.23 o                         
   8   2   1          0.06          2.87         4.37 o                         
  -8   3   1          0.32         -0.96         5.83 o                         
  -7   3   1          8.56          7.79         2.47 o                         
  -6   3   1        103.01         97.22         2.93 o                         
  -5   3   1         18.22         23.13         6.73 o                         
  -4   3   1        654.81        656.26        37.16 o                         
  -3   3   1         17.36          5.21         6.96 o                         
  -2   3   1        455.69        394.85        10.41 o                         
  -1   3   1         11.83         22.45         4.71 o                         
   0   3   1         26.98         21.09         4.53 o                         
   1   3   1         38.02        101.77        38.67 o                         
   2   3   1         14.58         20.28         4.17 o                         
   3   3   1        255.13        227.44         4.30 o                         
   4   3   1         89.41         91.78         3.29 o                         
   5   3   1        351.74        345.48        11.31 o                         
   6   3   1         41.57         35.89         3.86 o                         
   7   3   1          0.40         10.31         3.57 o                         
  -8   4   1          3.13          8.00         3.66 o                         
  -7   4   1         80.64         82.59         2.32 o                         
  -6   4   1         73.09         72.06         5.85 o                         
  -5   4   1         95.76         98.43         3.07 o                         
  -4   4   1          5.38          7.23         4.37 o                         
  -3   4   1         88.05         83.11         3.91 o                         
  -2   4   1        386.69        390.24         7.00 o                         
  -1   4   1        211.89        209.06         4.01 o                         
   0   4   1       3974.96       3900.30        64.00 o                         
   1   4   1         20.08         20.71         3.81 o                         
   2   4   1        856.94        852.85        15.71 o                         
   3   4   1        356.82        353.08         7.06 o                         
   4   4   1        960.31        963.83        22.70 o                         
   5   4   1         21.31         21.50         3.09 o                         
   6   4   1         85.54         85.74         4.49 o                         
   7   4   1          6.50         14.36         3.22 o                         
  -7   5   1         13.92         12.21         7.07 o                         
  -6   5   1         38.39         50.78         2.31 o                         
  -5   5   1          2.53          6.42         6.80 o                         
  -4   5   1        382.76        379.58         8.34 o                         
  -3   5   1        134.49        140.64         3.71 o                         
  -2   5   1        236.65        233.71         5.34 o                         
  -1   5   1        357.88        360.69         4.34 o                         
   0   5   1        604.47        559.52         5.63 o                         
   1   5   1        315.82        295.59         4.39 o                         
   2   5   1        629.89        629.63        10.84 o                         
   3   5   1        298.29        313.65         4.20 o                         
   4   5   1         61.13         67.69         3.29 o                         
   5   5   1        420.48        432.49        10.82 o                         
   6   5   1         24.19         19.28         3.67 o                         
  -6   6   1         17.32         18.55         9.21 o                         
  -5   6   1          1.61          7.48         2.63 o                         
  -4   6   1          0.02          5.87         2.73 o                         
  -3   6   1        101.91        108.91         5.52 o                         
  -2   6   1        157.35        160.89         3.38 o                         
  -1   6   1        951.61        905.85        21.60 o                         
   0   6   1        371.92        355.41         8.61 o                         
   1   6   1       1714.89       1733.97        21.68 o                         
   2   6   1        165.86        165.43         3.97 o                         
   3   6   1        423.08        432.82         7.60 o                         
   4   6   1         60.30         62.65         2.80 o                         
   5   6   1         19.17         19.43         2.79 o                         
  -5   7   1          5.47         11.19         2.35 o                         
  -4   7   1         28.09         34.32         2.58 o                         
  -3   7   1         10.32          2.60         4.81 o                         
  -2   7   1         87.74         90.25         2.49 o                         
  -1   7   1          0.35         -0.82         3.76 o                         
   0   7   1         27.20         26.64         3.01 o                         
   1   7   1          3.31          3.79         2.61 o                         
   2   7   1         29.02         26.35         2.97 o                         
   3   7   1         36.57         45.87         2.84 o                         
   4   7   1         51.64         54.76         2.92 o                         
  -4   8   1          9.28         10.87         3.42 o                         
  -3   8   1        247.52        240.08         5.13 o                         
  -2   8   1         80.85         83.51         3.43 o                         
  -1   8   1        126.79        135.69         4.47 o                         
   0   8   1         14.36         10.12         3.78 o                         
   1   8   1        105.14        101.05         3.37 o                         
   2   8   1          0.60          0.61         2.42 o                         
  -3  -8   2         78.41         82.54         2.70 o                         
  -2  -8   2          3.82          7.45         2.39 o                         
  -1  -8   2        195.37        201.38         3.42 o                         
   0  -8   2          3.73          5.82         4.76 o                         
   1  -8   2        132.84        140.86         3.74 o                         
   2  -8   2         21.20         22.19         3.01 o                         
   3  -8   2        170.01        178.68         7.84 o                         
   4  -8   2         16.11         21.86         2.72 o                         
  -4  -7   2         20.35         25.14         6.21 o                         
  -3  -7   2         25.78         24.06         2.51 o                         
  -2  -7   2          8.53          4.50         3.37 o                         
  -1  -7   2         26.02         26.35         6.41 o                         
   0  -7   2         74.15         73.34         2.82 o                         
   1  -7   2         33.22         37.67         4.27 o                         
   2  -7   2        158.22        159.98        10.94 o                         
   3  -7   2          3.76          5.02         2.62 o                         
   4  -7   2         98.87        104.50         3.16 o                         
   5  -7   2        166.69        176.51         4.07 o                         
  -5  -6   2         43.29         42.00         4.68 o                         
  -4  -6   2         19.85         22.26         2.87 o                         
  -3  -6   2        130.52        129.33         3.32 o                         
  -2  -6   2         29.53         26.96         3.06 o                         
  -1  -6   2          0.65          7.68         2.78 o                         
   0  -6   2         98.61         93.81         4.98 o                         
   1  -6   2        419.49        425.79        16.20 o                         
   2  -6   2          0.12         -2.84         2.84 o                         
   3  -6   2        101.38        100.51         4.08 o                         
   4  -6   2         20.81         24.69         3.81 o                         
   5  -6   2        149.15        159.27         4.14 o                         
   6  -6   2          0.89         -2.44         3.07 o                         
  -6  -5   2         13.13         16.27         3.85 o                         
  -5  -5   2         54.11         62.43         4.54 o                         
  -4  -5   2         28.27         21.91         3.03 o                         
  -3  -5   2         10.85         12.17         6.02 o                         
  -2  -5   2        106.61        103.01         3.28 o                         
  -1  -5   2          6.62          4.02         3.12 o                         
   0  -5   2        236.44        246.89         3.89 o                         
   1  -5   2          6.06         12.55         3.14 o                         
   2  -5   2       2123.94       2129.49        32.26 o                         
   3  -5   2        135.20        149.57         4.47 o                         
   4  -5   2        911.39        868.62         6.21 o                         
   5  -5   2         53.60         62.06         3.88 o                         
   6  -5   2        198.86        199.72         5.00 o                         
   7  -5   2          6.67          2.85         3.30 o                         
  -7  -4   2        198.77        157.99         4.07 o                         
  -6  -4   2        450.14        450.39        25.12 o                         
  -5  -4   2         23.62         26.05         2.84 o                         
  -4  -4   2         95.41         94.09         3.19 o                         
  -3  -4   2          3.34          2.17         3.15 o                         
  -2  -4   2        299.89        271.12         4.25 o                         
  -1  -4   2       1003.76        992.84         5.96 o                         
   0  -4   2        217.66        224.72         4.12 o                         
   1  -4   2          0.60          7.46         3.71 o                         
   2  -4   2          4.89         10.36         3.63 o                         
   3  -4   2        402.17        391.36         4.90 o                         
   4  -4   2       1309.23       1241.82         7.43 o                         
   5  -4   2         79.18         70.97         4.11 o                         
   6  -4   2         81.36         84.59         2.93 o                         
   7  -4   2         76.16         75.32         4.94 o                         
  -7  -3   2         26.28         25.56         2.72 o                         
  -6  -3   2          3.12          5.95         3.44 o                         
  -5  -3   2         88.31         94.80         3.16 o                         
  -4  -3   2        132.92        130.32         3.50 o                         
  -3  -3   2         29.40         22.82         3.01 o                         
  -2  -3   2          1.40         -0.41         3.65 o                         
  -1  -3   2         12.36          9.16         3.35 o                         
   0  -3   2        393.86        362.54         5.42 o                         
   1  -3   2         44.86         43.85         3.75 o                         
   2  -3   2         14.57         11.72         3.11 o                         
   3  -3   2         91.02        102.78         5.71 o                         
   4  -3   2         63.95         66.75         4.93 o                         
   5  -3   2         80.77         83.83         2.69 o                         
   6  -3   2          4.85          1.36         2.78 o                         
   7  -3   2          6.45         11.00         1.99 o                         
   8  -3   2          9.03         17.26         3.71 o                         
  -8  -2   2         15.24         15.54         3.57 o                         
  -7  -2   2          0.05          1.70         3.23 o                         
  -6  -2   2        440.18        455.30         3.89 o                         
  -5  -2   2        188.20        178.91         7.00 o                         
  -4  -2   2       1135.60       1136.06        35.50 o                         
  -3  -2   2         18.80         17.47         8.29 o                         
  -2  -2   2          7.53         22.19         3.67 o                         
  -1  -2   2        444.41        429.25         5.89 o                         
   0  -2   2         92.85         72.69         5.07 o                         
   1  -2   2       1026.42       1043.86         7.73 o                         
   2  -2   2       1186.57       1130.48         8.60 o                         
   3  -2   2        744.18        777.38         8.08 o                         
   4  -2   2          0.56          7.91         4.79 o                         
   5  -2   2         15.94         18.64         4.99 o                         
   6  -2   2          0.21         -0.22         2.35 o                         
   7  -2   2          0.17          4.91         2.15 o                         
   8  -2   2         53.77         53.32         5.51 o                         
  -8  -1   2        131.82        135.32         4.14 o                         
  -7  -1   2        104.72        118.09         4.17 o                         
  -6  -1   2        266.09        276.73         5.05 o                         
  -5  -1   2        167.59        168.98         3.11 o                         
  -4  -1   2        292.30        266.14         5.59 o                         
  -3  -1   2        336.21        306.80        13.25 o                         
  -2  -1   2          0.27          4.77         5.34 o                         
  -1  -1   2       6893.85       7533.23       100.10 o                         
   0  -1   2        393.92        406.26         7.18 o                         
   1  -1   2       5373.19       5578.24        16.06 o                         
   2  -1   2        487.82        501.28         7.96 o                         
   3  -1   2        658.79        606.77        13.14 o                         
   4  -1   2          8.18         15.08         4.04 o                         
   5  -1   2        123.40        111.27         3.79 o                         
   6  -1   2        164.54        165.58         8.73 o                         
   7  -1   2         57.81         52.73         3.12 o                         
   8  -1   2         10.30         11.93         4.71 o                         
  -8   0   2          1.72          5.97         3.12 o                         
  -7   0   2         45.57         38.37         2.86 o                         
  -6   0   2        314.00        338.51         4.30 o                         
  -5   0   2         30.90         31.60         4.79 o                         
  -4   0   2       1077.27       1180.68         5.91 o                         
  -3   0   2          5.28          0.57         3.28 o                         
  -2   0   2       2214.37       2258.74        24.90 o                         
  -1   0   2         61.28         43.43         7.95 o                         
   2   0   2        720.49        669.31        10.09 o                         
   3   0   2          0.18         -2.48         5.98 o                         
   4   0   2        244.78        210.02         4.72 o                         
   5   0   2        854.79        853.99         6.85 o                         
   6   0   2         55.34         55.80         3.22 o                         
   7   0   2         51.29         61.46         6.97 o                         
   8   0   2        404.14        393.11         8.09 o                         
  -8   1   2          0.06         -0.57         2.62 o                         
  -7   1   2         81.29         72.81         4.25 o                         
  -6   1   2         21.19         16.97         3.12 o                         
  -5   1   2         94.23        113.96         5.20 o                         
  -4   1   2        735.28        764.13         7.88 o                         
  -3   1   2       1989.18       2247.14        11.78 o                         
  -2   1   2        716.51        709.40        19.29 o                         
   0   1   2        275.12        265.23         9.85 o                         
   2   1   2        780.57        813.13         7.41 o                         
   3   1   2       5428.46       5723.03        18.54 o                         
   4   1   2         49.56         74.74         4.99 o                         
   5   1   2       1829.04       1967.67         9.70 o                         
   6   1   2        196.61        190.51         4.82 o                         
   7   1   2        346.75        372.73         4.88 o                         
   8   1   2         60.38         71.13         3.66 o                         
  -8   2   2         32.16         27.37         5.73 o                         
  -7   2   2        141.16        139.79         4.37 o                         
  -6   2   2        507.51        502.95         5.23 o                         
  -5   2   2         99.58         82.43         4.59 o                         
  -4   2   2         70.93        101.24         3.94 o                         
  -3   2   2       1159.23       1249.39         9.51 o                         
  -2   2   2        215.03        204.57         8.21 o                         
  -1   2   2       2356.08       2418.85        12.83 o                         
   0   2   2       6633.41       6989.20        21.98 o                         
   1   2   2          4.33          5.31         6.33 o                         
   2   2   2       1088.77       1129.47        30.54 o                         
   3   2   2        164.07        172.10         7.32 o                         
   4   2   2        620.61        636.32         7.24 o                         
   5   2   2         69.14         62.26         4.61 o                         
   6   2   2        129.09        142.45         4.51 o                         
   7   2   2         33.70         44.97         3.84 o                         
   8   2   2        147.64        146.59         5.11 o                         
  -8   3   2        179.05        162.09         2.42 o                         
  -7   3   2          6.07          9.14         4.51 o                         
  -6   3   2        561.55        573.65        11.91 o                         
  -5   3   2        166.61        159.23         5.03 o                         
  -4   3   2         74.62         68.92         3.53 o                         
  -3   3   2         70.64         67.92         4.45 o                         
  -2   3   2        805.96        731.12         5.96 o                         
  -1   3   2          0.02          2.40         5.61 o                         
   0   3   2        282.24        284.11         5.24 o                         
   1   3   2        871.62        861.26        19.27 o                         
   2   3   2         17.98         15.85         4.54 o                         
   3   3   2        160.67        178.49         4.12 o                         
   4   3   2         48.92         56.02         3.46 o                         
   5   3   2         49.00         56.38         4.62 o                         
   6   3   2         36.47         33.30         4.44 o                         
   7   3   2        131.28        143.56         4.18 o                         
  -8   4   2         30.60         31.14         5.68 o                         
  -7   4   2        226.13        224.89        22.65 o                         
  -6   4   2         53.39         55.13         6.82 o                         
  -5   4   2        597.16        606.49        28.27 o                         
  -4   4   2        369.70        364.97        13.21 o                         
  -3   4   2         95.06         82.62         3.53 o                         
  -2   4   2         87.86         91.07         5.93 o                         
  -1   4   2       1708.74       1741.89        10.56 o                         
   0   4   2       2915.59       3010.18        10.39 o                         
   1   4   2        110.33        119.54         4.31 o                         
   2   4   2         24.86         25.86         3.91 o                         
   3   4   2        324.09        346.59         4.87 o                         
   4   4   2        204.76        198.97         3.85 o                         
   5   4   2          0.57         12.20         2.74 o                         
   6   4   2         61.93         64.98         4.22 o                         
   7   4   2         68.28         56.73         3.93 o                         
  -7   5   2          0.28         12.02         9.61 o                         
  -6   5   2        312.63        329.72        18.23 o                         
  -5   5   2          5.47          8.23         2.35 o                         
  -4   5   2        571.79        547.57         4.79 o                         
  -3   5   2          4.39         13.97         3.01 o                         
  -2   5   2        309.25        284.13         3.72 o                         
  -1   5   2          1.85          1.63         4.52 o                         
   0   5   2         88.59         88.35         5.37 o                         
   1   5   2         11.30         15.10         3.38 o                         
   2   5   2         73.59         76.73         3.71 o                         
   3   5   2         29.75         30.10         3.69 o                         
   4   5   2          2.59          2.51         2.88 o                         
   5   5   2          2.01          6.39         2.97 o                         
   6   5   2          0.08          6.35         3.32 o                         
  -6   6   2          7.40          1.91         2.59 o                         
  -5   6   2         34.98         35.64         2.26 o                         
  -4   6   2          0.07          8.32         7.25 o                         
  -3   6   2         16.57         12.05         2.72 o                         
  -2   6   2        264.89        265.35         3.55 o                         
  -1   6   2         78.51         83.03         4.59 o                         
   0   6   2        876.43        857.57        24.06 o                         
   1   6   2          6.96         10.55         2.85 o                         
   2   6   2         49.57         53.25         3.40 o                         
   3   6   2         13.65         16.57         2.97 o                         
   4   6   2        147.85        133.80         3.71 o                         
   5   6   2        145.83        145.61         3.31 o                         
  -5   7   2         50.40         57.52         9.04 o                         
  -4   7   2        169.67        154.59         7.78 o                         
  -3   7   2         16.07         20.79         2.57 o                         
  -2   7   2        504.44        504.55         8.28 o                         
  -1   7   2         10.88         10.96         4.54 o                         
   0   7   2       1066.22       1067.23        22.73 o                         
   1   7   2          0.04          1.89         3.09 o                         
   2   7   2        404.71        415.39        13.53 o                         
   3   7   2         32.58         36.77         2.72 o                         
   4   7   2         14.68         11.65         2.74 o                         
  -4   8   2          2.02          4.42         2.76 o                         
  -3   8   2          0.89          1.18         2.22 o                         
  -2   8   2         24.93         24.59         4.42 o                         
  -1   8   2         30.14         28.92         4.69 o                         
   0   8   2        165.10        149.90         5.05 o                         
   1   8   2        105.29        106.84         4.62 o                         
   2   8   2        131.05        126.60         5.73 o                         
  -3  -8   3          0.73          2.50         4.96 o                         
  -2  -8   3          0.51          5.98         4.21 o                         
  -1  -8   3         60.22         67.80         4.36 o                         
   0  -8   3        115.08        110.61         2.96 o                         
   1  -8   3          1.17         -2.05         2.34 o                         
   2  -8   3          0.01          3.13         3.37 o                         
   3  -8   3          0.02          4.61         3.40 o                         
   4  -8   3         12.43         19.02         3.26 o                         
  -4  -7   3          9.05          6.64         2.39 o                         
  -3  -7   3         65.74         65.14         4.40 o                         
  -2  -7   3         28.61         27.11         5.25 o                         
  -1  -7   3          9.36         12.46         4.56 o                         
   0  -7   3        146.23        135.53         6.43 o                         
   1  -7   3         31.89         31.05        10.03 o                         
   2  -7   3         79.40         81.99         2.46 o                         
   3  -7   3          0.05         -0.98         2.58 o                         
   4  -7   3          0.84         -3.80         6.92 o                         
   5  -7   3         40.62         36.53         2.62 o                         
  -5  -6   3          0.00         -3.15         3.15 o                         
  -4  -6   3        268.09        283.45         3.57 o                         
  -3  -6   3        300.41        297.10         3.68 o                         
  -2  -6   3        191.96        189.62         6.70 o                         
  -1  -6   3        507.68        503.60         6.10 o                         
   0  -6   3        173.02        160.83         4.54 o                         
   1  -6   3         64.74         60.26         3.05 o                         
   2  -6   3        298.32        287.30         4.69 o                         
   3  -6   3        104.90         97.96         3.13 o                         
   4  -6   3         10.63         12.40         3.05 o                         
   5  -6   3          6.95         -1.33         3.40 o                         
   6  -6   3         44.92         54.72         2.99 o                         
  -6  -5   3          0.12         -0.96         2.23 o                         
  -5  -5   3       1129.84       1137.05        29.78 o                         
  -4  -5   3        105.92        109.98         3.41 o                         
  -3  -5   3        930.52        914.64        10.99 o                         
  -2  -5   3          2.03          0.60         3.16 o                         
  -1  -5   3        962.86        944.78        17.76 o                         
   0  -5   3        152.22        152.94         3.56 o                         
   1  -5   3       1047.95        995.76         8.39 o                         
   2  -5   3        216.49        227.92         3.74 o                         
   3  -5   3        323.95        307.63         5.17 o                         
   4  -5   3         39.36         36.90         4.18 o                         
   5  -5   3          0.03          1.90         3.86 o                         
   6  -5   3          0.60          5.93         3.05 o                         
   7  -5   3          4.03         11.19         1.99 o                         
  -7  -4   3         29.60         30.38         3.99 o                         
  -6  -4   3          7.95          5.03         2.40 o                         
  -5  -4   3        162.49        182.56         7.23 o                         
  -4  -4   3        895.23        882.63        25.38 o                         
  -3  -4   3        110.90        117.40         3.59 o                         
  -2  -4   3          7.86         13.91         4.78 o                         
  -1  -4   3        262.37        240.62        13.65 o                         
   0  -4   3        982.34        933.27        34.09 o                         
   1  -4   3       6975.62       7056.33       181.08 o                         
   2  -4   3        429.32        411.52         3.65 o                         
   3  -4   3       1653.29       1624.76         8.62 o                         
   4  -4   3        645.27        638.80         6.15 o                         
   5  -4   3        973.25        962.76         6.34 o                         
   6  -4   3         59.01         56.91         2.88 o                         
   7  -4   3        446.51        452.57        18.32 o                         
  -7  -3   3         12.03         18.99         2.51 o                         
  -6  -3   3        252.88        253.85         3.40 o                         
  -5  -3   3        352.10        344.71         3.95 o                         
  -4  -3   3         67.44         69.68         3.38 o                         
  -3  -3   3         23.98         21.69         6.83 o                         
  -2  -3   3        289.69        280.53         6.88 o                         
  -1  -3   3        118.53        104.74         3.87 o                         
   0  -3   3         38.33         42.85         4.72 o                         
   1  -3   3       1160.14       1107.70        13.16 o                         
   2  -3   3        869.42        837.10        12.84 o                         
   3  -3   3       1034.07       1000.55         7.63 o                         
   4  -3   3        250.91        246.08         4.28 o                         
   5  -3   3         71.39         84.67         3.20 o                         
   6  -3   3        203.99        208.64         7.92 o                         
   7  -3   3          7.58          8.90         2.37 o                         
   8  -3   3        286.91        285.66        11.23 o                         
  -8  -2   3        180.84        186.19         4.32 o                         
  -7  -2   3          0.83          9.95         3.33 o                         
  -6  -2   3        925.63        921.15        12.99 o                         
  -5  -2   3          5.69          6.59         7.59 o                         
  -4  -2   3        508.15        485.32         4.63 o                         
  -3  -2   3        147.45        149.86         4.01 o                         
  -2  -2   3        743.43        780.94        13.47 o                         
  -1  -2   3         38.03         42.82         3.84 o                         
   0  -2   3        294.62        308.79         5.64 o                         
   1  -2   3       1325.16       1317.50         8.13 o                         
   2  -2   3        507.64        563.27         4.80 o                         
   3  -2   3        222.25        258.05         5.29 o                         
   4  -2   3        390.01        360.86         6.10 o                         
   5  -2   3        881.84        857.92        20.09 o                         
   6  -2   3          5.04          5.50         2.38 o                         
   7  -2   3        462.36        428.58         4.46 o                         
   8  -2   3         19.43         28.16        12.21 o                         
  -8  -1   3        101.73        109.42         3.26 o                         
  -7  -1   3        162.59        175.27         4.35 o                         
  -6  -1   3        420.06        407.90         4.59 o                         
  -5  -1   3        156.32        153.04         3.67 o                         
  -4  -1   3        512.34        507.77         6.74 o                         
  -3  -1   3         26.30         31.53         6.18 o                         
  -2  -1   3         17.71         14.77         5.39 o                         
  -1  -1   3        913.16        934.87         8.30 o                         
   0  -1   3         19.92         22.63         7.79 o                         
   1  -1   3        345.31        349.54         6.36 o                         
   2  -1   3        701.51        663.95         6.41 o                         
   3  -1   3          6.14          8.32         3.47 o                         
   4  -1   3        449.05        449.32         5.02 o                         
   5  -1   3         10.83         15.99         2.61 o                         
   6  -1   3        263.00        261.28         3.84 o                         
   7  -1   3         19.47         28.00         2.28 o                         
   8  -1   3        131.64        139.11         3.41 o                         
  -8   0   3         81.47         88.95         3.78 o                         
  -7   0   3        180.87        173.37         4.34 o                         
  -6   0   3        318.10        322.06         4.17 o                         
  -5   0   3        378.08        380.85         5.87 o                         
  -4   0   3        712.31        691.76        23.57 o                         
  -3   0   3        276.31        321.89         4.65 o                         
  -2   0   3         95.46         66.88         5.89 o                         
  -1   0   3          6.14          9.97         6.39 o                         
   0   0   3        497.64        581.78         7.16 o                         
   1   0   3         70.92         63.96         5.35 o                         
   2   0   3         50.51         39.91         7.10 o                         
   3   0   3         81.15         88.95         6.07 o                         
   4   0   3        176.74        211.59         5.81 o                         
   5   0   3          0.29          1.12         3.03 o                         
   6   0   3         21.11         28.23         3.03 o                         
   7   0   3         64.80         59.43         2.82 o                         
   8   0   3         94.07         91.98         2.20 o                         
  -8   1   3        406.99        428.33         3.74 o                         
  -7   1   3          3.66          4.98         3.91 o                         
  -6   1   3        371.20        366.42         4.35 o                         
  -5   1   3          0.05          2.20         4.56 o                         
  -4   1   3        101.82         88.49         5.84 o                         
  -3   1   3         68.55         65.96         4.79 o                         
  -2   1   3          0.52          2.19         3.84 o                         
  -1   1   3       2089.21       2179.70        48.26 o                         
   0   1   3         77.04         73.40         5.77 o                         
   1   1   3       1346.92       1491.83        22.53 o                         
   2   1   3        501.44        514.36         9.12 o                         
   3   1   3       1687.51       1899.42        10.92 o                         
   4   1   3         81.75         67.42         5.36 o                         
   5   1   3        340.90        379.76         5.71 o                         
   6   1   3        189.40        182.39         4.72 o                         
   7   1   3          2.85         11.75         3.35 o                         
   8   1   3          4.66          8.28         1.85 o                         
  -8   2   3        214.21        188.13         3.78 o                         
  -7   2   3         58.32         47.77         3.61 o                         
  -6   2   3          2.30         -2.44         4.01 o                         
  -5   2   3        105.39        115.95         7.88 o                         
  -4   2   3         15.78         30.69         4.46 o                         
  -3   2   3         50.04         45.31         5.42 o                         
  -2   2   3        102.88         98.79         4.17 o                         
  -1   2   3        292.62        293.29         5.85 o                         
   0   2   3       2300.41       2384.35        21.39 o                         
   1   2   3        531.84        607.96        13.03 o                         
   2   2   3       1012.69       1000.95        45.87 o                         
   3   2   3        367.97        369.46         7.16 o                         
   4   2   3        746.59        759.85         7.51 o                         
   5   2   3        736.89        732.63         6.75 o                         
   6   2   3          9.29          2.08         3.93 o                         
   7   2   3          9.87         14.52         3.87 o                         
  -8   3   3          2.10          2.57         2.01 o                         
  -7   3   3        438.16        427.22        30.39 o                         
  -6   3   3          3.42          5.09         2.39 o                         
  -5   3   3          3.56          8.49         6.82 o                         
  -4   3   3        724.42        717.49         4.74 o                         
  -3   3   3         59.40         54.47         3.22 o                         
  -2   3   3          1.72          4.21         3.66 o                         
  -1   3   3       1104.67       1053.79        17.42 o                         
   0   3   3         27.04         47.49         4.38 o                         
   1   3   3       2556.60       2719.41        42.80 o                         
   2   3   3        118.01        108.07         5.34 o                         
   3   3   3       1131.22       1164.26        53.73 o                         
   4   3   3         18.81         21.19         4.64 o                         
   5   3   3        396.94        401.55         6.14 o                         
   6   3   3         60.30         52.00         4.39 o                         
   7   3   3         81.34         83.29         2.78 o                         
  -8   4   3         16.69         20.19         6.90 o                         
  -7   4   3          4.05          2.07         1.80 o                         
  -6   4   3         90.38         99.81         2.74 o                         
  -5   4   3          0.08         -0.93         2.22 o                         
  -4   4   3         76.45         78.79         5.93 o                         
  -3   4   3        399.75        395.06         7.83 o                         
  -2   4   3        134.40        126.83         4.82 o                         
  -1   4   3        298.88        314.61         4.60 o                         
   0   4   3         50.88         48.64         4.12 o                         
   1   4   3        606.59        610.17         6.99 o                         
   2   4   3       1132.92       1165.74        28.25 o                         
   3   4   3         13.08          8.52         3.40 o                         
   4   4   3        224.88        231.33         3.99 o                         
   5   4   3          8.28          4.14         4.04 o                         
   6   4   3         99.60         98.42         4.27 o                         
  -7   5   3         12.18         12.72         1.75 o                         
  -6   5   3         25.86         20.93         2.67 o                         
  -5   5   3          3.33         -2.75         4.76 o                         
  -4   5   3         61.02         65.46         2.74 o                         
  -3   5   3        157.11        157.77         4.32 o                         
  -2   5   3         26.95         25.44         2.94 o                         
  -1   5   3        427.54        422.66         3.93 o                         
   0   5   3        584.45        556.78         5.22 o                         
   1   5   3        911.90        934.85        13.16 o                         
   2   5   3        474.11        480.83         9.16 o                         
   3   5   3        180.32        192.25         4.70 o                         
   4   5   3        118.80        127.36         3.52 o                         
   5   5   3        233.20        232.42         5.32 o                         
   6   5   3          2.56         -3.15         3.42 o                         
  -6   6   3         22.82         26.24         2.40 o                         
  -5   6   3          4.16          6.77         2.65 o                         
  -4   6   3          1.52          3.53         2.10 o                         
  -3   6   3        145.98        141.83         6.20 o                         
  -2   6   3         25.02         24.84         2.75 o                         
  -1   6   3          7.55         13.02         2.47 o                         
   0   6   3        256.21        243.59         5.87 o                         
   1   6   3        389.08        387.20        10.95 o                         
   2   6   3        182.00        179.40         4.21 o                         
   3   6   3         16.15         12.93         3.21 o                         
   4   6   3          6.52         12.18         2.80 o                         
   5   6   3         32.42         35.64         4.11 o                         
  -5   7   3         29.99         33.57         3.87 o                         
  -4   7   3         22.40         22.46         2.11 o                         
  -3   7   3          4.54          6.39         4.59 o                         
  -2   7   3          0.91          1.62         2.54 o                         
  -1   7   3          8.43         11.81         6.54 o                         
   0   7   3        139.87        124.71         4.79 o                         
   1   7   3        144.79        139.79         3.69 o                         
   2   7   3        266.66        266.22        13.39 o                         
   3   7   3         15.55         17.99         3.45 o                         
   4   7   3        270.45        240.05         4.96 o                         
  -4   8   3          1.57          0.55         2.06 o                         
  -3   8   3        145.93        159.08        18.39 o                         
  -2   8   3         15.98         21.85         7.78 o                         
  -1   8   3        557.84        564.74        13.63 o                         
   0   8   3         27.39         19.81         2.51 o                         
   1   8   3        115.28        111.10         4.86 o                         
   2   8   3         20.36         15.17         4.44 o                         
  -3  -8   4         17.98         26.66         5.88 o                         
  -2  -8   4         13.38         16.22         2.48 o                         
  -1  -8   4         70.95         68.73         2.79 o                         
   0  -8   4         15.93         13.62         2.40 o                         
   1  -8   4        262.63        282.23        13.94 o                         
   2  -8   4          1.72          4.28        10.06 o                         
   3  -8   4        339.17        360.23         5.33 o                         
   4  -8   4         28.19         27.20         4.34 o                         
  -4  -7   4         59.37         60.31         3.11 o                         
  -3  -7   4          0.85          2.69         5.63 o                         
  -2  -7   4         80.18         91.42         2.93 o                         
  -1  -7   4          1.28          4.80         3.47 o                         
   0  -7   4         33.11         36.32         2.86 o                         
   1  -7   4         17.69         20.24         3.32 o                         
   2  -7   4         82.57         81.26         2.79 o                         
   3  -7   4         14.33         15.69         2.59 o                         
   4  -7   4        239.71        257.91         3.27 o                         
   5  -7   4         33.07         32.08         3.29 o                         
  -6  -6   4         38.08         49.21         5.68 o                         
  -5  -6   4          1.51          1.16         2.49 o                         
  -4  -6   4          3.81          8.91         2.81 o                         
  -3  -6   4          1.90          1.89         2.67 o                         
  -2  -6   4         21.13         23.33         2.94 o                         
  -1  -6   4        180.33        172.45         5.12 o                         
   0  -6   4         11.54         13.05         3.12 o                         
   1  -6   4        293.80        292.50        11.97 o                         
   2  -6   4        131.41        133.26         4.02 o                         
   3  -6   4        136.07        140.09         4.13 o                         
   4  -6   4          1.79          5.71         2.99 o                         
   5  -6   4        230.18        230.54         4.18 o                         
   6  -6   4         70.84         66.12         3.06 o                         
  -6  -5   4         13.65         16.78         2.43 o                         
  -5  -5   4        338.67        344.74         9.16 o                         
  -4  -5   4          0.08         -2.75         2.75 o                         
  -3  -5   4        124.96        127.26         3.33 o                         
  -2  -5   4          0.44          4.69         4.98 o                         
  -1  -5   4         66.89         61.52         2.82 o                         
   0  -5   4         56.84         60.09         3.30 o                         
   1  -5   4         33.42         31.16         4.06 o                         
   2  -5   4        126.63        110.13        10.34 o                         
   3  -5   4        199.26        188.99         4.83 o                         
   4  -5   4         95.49         85.21         4.05 o                         
   5  -5   4        193.08        186.77         4.37 o                         
   6  -5   4         65.64         69.29         3.63 o                         
   7  -5   4          0.65          2.40         1.63 o                         
  -7  -4   4          0.70          2.10         1.84 o                         
  -6  -4   4          0.46          0.72         5.78 o                         
  -5  -4   4         80.13         88.25         3.03 o                         
  -4  -4   4        312.92        299.47        10.70 o                         
  -3  -4   4        123.84        128.22         8.52 o                         
  -2  -4   4          2.84          7.16         4.15 o                         
  -1  -4   4        107.32        101.81         3.97 o                         
   0  -4   4         15.15         30.65         5.20 o                         
   1  -4   4        475.99        481.10         4.76 o                         
   2  -4   4          6.03          6.08         3.56 o                         
   3  -4   4        164.15        178.21         5.30 o                         
   4  -4   4        343.02        309.38         4.37 o                         
   5  -4   4        458.81        416.72         4.55 o                         
   6  -4   4          8.02          5.19        11.16 o                         
   7  -4   4         19.13         26.05         2.35 o                         
  -7  -3   4        139.09        135.23         6.22 o                         
  -6  -3   4        536.57        539.55         4.83 o                         
  -5  -3   4       1634.23       1599.45        31.27 o                         
  -4  -3   4        141.60        146.27         9.01 o                         
  -3  -3   4         62.18         53.62         4.40 o                         
  -2  -3   4        196.68        189.34         4.14 o                         
  -1  -3   4          1.60          1.29         3.43 o                         
   0  -3   4       3657.20       3755.90        52.66 o                         
   1  -3   4        171.83        135.95         4.67 o                         
   2  -3   4       3211.13       3346.07        79.78 o                         
   3  -3   4          0.06          5.28         4.68 o                         
   4  -3   4        388.06        348.02         4.64 o                         
   5  -3   4        259.16        238.45         4.92 o                         
   6  -3   4          3.66         17.59         5.16 o                         
   7  -3   4        130.24        128.23         3.74 o                         
   8  -3   4         14.51         18.76         2.06 o                         
  -8  -2   4          0.45         -2.41         3.60 o                         
  -7  -2   4        167.71        157.69         6.77 o                         
  -6  -2   4         56.87         57.51         2.96 o                         
  -5  -2   4        203.53        199.38         3.08 o                         
  -4  -2   4        366.29        363.68        12.10 o                         
  -3  -2   4        361.35        364.43         6.18 o                         
  -2  -2   4        565.58        678.94        11.05 o                         
  -1  -2   4        292.71        281.38         8.73 o                         
   0  -2   4       1855.38       1831.50        43.92 o                         
   1  -2   4       4337.21       4462.66        46.89 o                         
   2  -2   4        399.41        334.25         3.79 o                         
   3  -2   4          0.09          5.37         4.25 o                         
   4  -2   4        372.84        374.26         4.83 o                         
   5  -2   4        323.66        324.69        15.92 o                         
   6  -2   4          7.78         12.31         6.91 o                         
   7  -2   4        280.96        261.15        14.54 o                         
   8  -2   4          8.78          0.28         4.42 o                         
  -8  -1   4          2.51          8.72         3.25 o                         
  -7  -1   4          6.83          8.83         2.79 o                         
  -6  -1   4         18.28         21.27         4.90 o                         
  -5  -1   4        889.43        860.37         8.18 o                         
  -4  -1   4         22.48         19.06         3.15 o                         
  -3  -1   4        712.97        706.99        35.47 o                         
  -2  -1   4        483.53        461.73         5.67 o                         
  -1  -1   4       3151.17       3170.02        28.60 o                         
   0  -1   4          6.24         11.62         5.81 o                         
   1  -1   4       3690.54       3560.82        10.48 o                         
   2  -1   4          8.81          3.57         4.21 o                         
   3  -1   4        962.00        906.69         6.04 o                         
   4  -1   4         84.69         93.36         3.92 o                         
   5  -1   4         74.76         85.26         4.12 o                         
   6  -1   4        103.32        122.29         5.79 o                         
   7  -1   4         21.67         28.80         2.28 o                         
   8  -1   4         66.24         73.68         2.40 o                         
  -8   0   4         14.69         22.92         3.18 o                         
  -7   0   4          9.54          9.30         2.82 o                         
  -6   0   4         50.83         38.76         3.97 o                         
  -5   0   4         69.15         71.19         7.54 o                         
  -4   0   4        245.83        269.86         3.92 o                         
  -3   0   4        386.79        364.63         4.65 o                         
  -2   0   4        496.54        494.90        14.47 o                         
  -1   0   4       1609.62       1760.13        15.32 o                         
   0   0   4       4030.05       4024.94        30.19 o                         
   1   0   4         83.51         79.38         4.81 o                         
   2   0   4         73.57         37.21         6.39 o                         
   3   0   4        704.44        766.84         5.48 o                         
   4   0   4       1561.06       1546.42        27.37 o                         
   5   0   4        553.28        545.78         8.10 o                         
   6   0   4        217.96        199.60         5.78 o                         
   7   0   4         92.21         83.25         2.32 o                         
   8   0   4        205.95        215.50         7.18 o                         
  -8   1   4         83.64         87.83         3.29 o                         
  -7   1   4         46.50         47.49         2.98 o                         
  -6   1   4         81.16         66.47         3.23 o                         
  -5   1   4        410.47        410.54         6.04 o                         
  -4   1   4        253.64        250.58         5.08 o                         
  -3   1   4        557.13        606.71        13.76 o                         
  -2   1   4        805.81        811.07        22.54 o                         
  -1   1   4          1.06          5.82         5.29 o                         
   0   1   4         19.32         14.34         5.17 o                         
   1   1   4       1591.59       1502.41        36.05 o                         
   2   1   4         91.14         91.01         4.71 o                         
   3   1   4       1217.39       1201.52         9.89 o                         
   4   1   4          3.68          3.90         3.40 o                         
   5   1   4        130.18        125.70         6.12 o                         
   6   1   4         17.45         20.52         2.42 o                         
   7   1   4         82.69         79.29         2.28 o                         
   8   1   4         62.51         67.24         2.37 o                         
  -8   2   4          0.53          6.86         3.08 o                         
  -7   2   4        154.30        149.66         3.40 o                         
  -6   2   4         71.69         76.15         4.33 o                         
  -5   2   4         37.45         33.07         2.90 o                         
  -4   2   4        362.67        334.09         5.05 o                         
  -3   2   4        351.70        374.47         5.16 o                         
  -2   2   4         12.17         12.04         3.04 o                         
  -1   2   4        377.91        407.44        10.09 o                         
   0   2   4       2315.58       2367.76        85.62 o                         
   2   2   4       3877.14       4397.61        23.18 o                         
   3   2   4        296.48        328.25         7.22 o                         
   4   2   4       1910.88       2068.56        11.34 o                         
   5   2   4         12.21         18.46         4.72 o                         
   6   2   4        423.01        448.68         6.22 o                         
   7   2   4        163.28        147.47         6.55 o                         
  -8   3   4        506.37        478.91         7.91 o                         
  -7   3   4         86.66         65.80         4.41 o                         
  -6   3   4        667.77        678.96         5.25 o                         
  -5   3   4        142.50        140.37         4.62 o                         
  -4   3   4        790.42        766.62         6.01 o                         
  -3   3   4          1.41          3.41         3.78 o                         
  -2   3   4       1025.65       1000.66        24.21 o                         
  -1   3   4       1916.90       2021.48        10.69 o                         
   0   3   4        556.30        538.13         5.99 o                         
   1   3   4         97.06        122.87         6.92 o                         
   2   3   4        440.25        449.15        13.75 o                         
   3   3   4          8.28         15.31         5.80 o                         
   4   3   4         43.24         37.55         4.54 o                         
   5   3   4         18.61         26.95         4.81 o                         
   6   3   4         26.32         26.11         3.73 o                         
   7   3   4         83.91         85.48         2.70 o                         
  -8   4   4         23.90         26.35         8.54 o                         
  -7   4   4        498.23        493.37         3.45 o                         
  -6   4   4        170.63        184.19         5.82 o                         
  -5   4   4        866.28        849.41        34.32 o                         
  -4   4   4          0.23         -0.32         2.93 o                         
  -3   4   4        772.56        751.07        22.48 o                         
  -2   4   4         18.60         23.64         3.88 o                         
  -1   4   4        137.65        127.15         6.47 o                         
   0   4   4         79.39         83.95         6.54 o                         
   1   4   4        127.41        132.41         5.31 o                         
   2   4   4         97.33         97.90         5.17 o                         
   3   4   4         66.65         73.62         7.78 o                         
   4   4   4         39.03         33.09         3.83 o                         
   5   4   4          3.72          4.59         3.71 o                         
   6   4   4        105.32        112.98         4.79 o                         
  -7   5   4         36.60         44.99         8.73 o                         
  -6   5   4        136.70        148.12         3.86 o                         
  -5   5   4         77.30         83.66        13.71 o                         
  -4   5   4        746.00        734.14        19.10 o                         
  -3   5   4         71.99         70.86         3.33 o                         
  -2   5   4        213.47        210.02         8.36 o                         
  -1   5   4        579.78        567.10         4.43 o                         
   0   5   4        508.03        470.25         7.91 o                         
   1   5   4        486.23        500.54        12.13 o                         
   2   5   4        539.66        535.91        14.54 o                         
   3   5   4         57.50         59.11         4.88 o                         
   4   5   4         70.85         60.21         4.65 o                         
   5   5   4          9.65          6.28         3.83 o                         
   6   5   4          0.60          0.00         1.88 o                         
  -6   6   4          0.12          1.29         5.79 o                         
  -5   6   4         10.30         13.76         5.32 o                         
  -4   6   4         40.94         37.98         2.18 o                         
  -3   6   4        270.53        249.80         3.49 o                         
  -2   6   4         82.91         82.87         3.40 o                         
  -1   6   4          1.04         10.35         2.89 o                         
   0   6   4         83.55         71.94         3.17 o                         
   1   6   4        381.03        380.83         5.00 o                         
   2   6   4         93.76         98.15         3.96 o                         
   3   6   4         17.78         21.26         3.78 o                         
   4   6   4         19.81         14.43         5.05 o                         
   5   6   4         15.19         14.56         4.22 o                         
  -5   7   4          9.37         18.86        10.23 o                         
  -4   7   4         32.50         25.61         4.65 o                         
  -3   7   4         64.44         62.37         9.96 o                         
  -2   7   4          3.45          9.07         2.51 o                         
  -1   7   4        143.34        138.46         3.12 o                         
   0   7   4         59.57         59.98         2.45 o                         
   1   7   4        344.71        369.88         7.33 o                         
   2   7   4          2.82          6.34         5.00 o                         
   3   7   4        117.09        125.83         8.75 o                         
  -4   8   4         13.54         10.02         1.87 o                         
  -3   8   4         39.52         39.24         3.33 o                         
  -2   8   4          5.70          6.00         2.24 o                         
  -1   8   4         20.44         23.54         2.01 o                         
   0   8   4         16.34         20.29         2.62 o                         
   1   8   4        572.84        563.58        34.81 o                         
   2   8   4        135.28        131.25         4.87 o                         
  -3  -8   5          8.65         12.21         2.34 o                         
  -2  -8   5        127.50        108.67         2.71 o                         
  -1  -8   5        117.51        115.88         7.25 o                         
   0  -8   5         49.52         58.70         2.36 o                         
   1  -8   5         92.25         91.30         4.00 o                         
   2  -8   5         12.15         19.09         1.90 o                         
   3  -8   5         12.44         12.23         3.86 o                         
   4  -8   5         22.74         31.89         3.31 o                         
  -4  -7   5         40.64         39.75         2.64 o                         
  -3  -7   5         79.79         79.91         2.86 o                         
  -2  -7   5        160.94        153.62         6.90 o                         
  -1  -7   5          6.55         10.10         3.93 o                         
   0  -7   5         91.51         99.75         8.48 o                         
   1  -7   5          5.30          8.90         2.52 o                         
   2  -7   5        105.86        114.76         2.48 o                         
   3  -7   5          0.74          4.95         3.83 o                         
   4  -7   5         41.64         48.76         4.55 o                         
   5  -7   5         29.05         20.70         3.40 o                         
  -6  -6   5         53.55         45.51         5.47 o                         
  -5  -6   5         21.26         23.62         7.26 o                         
  -4  -6   5        335.84        333.17         3.56 o                         
  -3  -6   5         29.70         31.65         4.75 o                         
  -2  -6   5        453.65        447.61        15.29 o                         
  -1  -6   5         39.24         46.65         3.17 o                         
   0  -6   5        320.77        326.03        23.46 o                         
   1  -6   5        360.87        370.16         7.30 o                         
   2  -6   5         95.77         87.12         2.87 o                         
   3  -6   5        323.45        338.54         5.09 o                         
   4  -6   5          1.56         -0.82         2.51 o                         
   5  -6   5         64.74         60.47         3.94 o                         
   6  -6   5          1.66          0.89         2.57 o                         
  -6  -5   5          0.32          1.64         2.19 o                         
  -5  -5   5        226.42        219.27         9.43 o                         
  -4  -5   5         54.93         48.00         4.65 o                         
  -3  -5   5        611.01        612.05        20.35 o                         
  -2  -5   5          9.08          9.50         3.09 o                         
  -1  -5   5        488.79        467.99         7.44 o                         
   0  -5   5         96.65         92.84         5.95 o                         
   1  -5   5        227.92        222.51         8.36 o                         
   2  -5   5        211.46        203.13         3.59 o                         
   3  -5   5        407.13        381.98         3.90 o                         
   4  -5   5        203.25        214.85         4.34 o                         
   5  -5   5         77.21         86.67         4.27 o                         
   6  -5   5         78.66         95.74         3.43 o                         
   7  -5   5          6.19          5.83         1.73 o                         
  -7  -4   5          9.45          9.58         1.85 o                         
  -6  -4   5        182.49        175.14         4.52 o                         
  -5  -4   5         17.90         12.59         7.25 o                         
  -4  -4   5        454.81        442.46         6.11 o                         
  -3  -4   5        108.06        112.13         3.08 o                         
  -2  -4   5        136.39        140.14         6.28 o                         
  -1  -4   5        233.67        226.96         4.23 o                         
   0  -4   5       1318.69       1312.16         6.51 o                         
   1  -4   5       1443.47       1403.41        13.45 o                         
   2  -4   5        372.65        351.51         4.91 o                         
   3  -4   5          6.13          7.96         2.71 o                         
   4  -4   5        711.37        683.74         6.00 o                         
   5  -4   5          9.54         20.65         3.84 o                         
   6  -4   5         20.17         15.21         3.33 o                         
   7  -4   5          9.18         18.83         4.30 o                         
  -7  -3   5        132.49        132.64         5.17 o                         
  -6  -3   5         12.61         14.63         4.32 o                         
  -5  -3   5        333.99        348.86         3.82 o                         
  -4  -3   5          0.85          1.23         3.93 o                         
  -3  -3   5          1.06         -2.81         4.88 o                         
  -2  -3   5        192.48        195.42         4.31 o                         
  -1  -3   5         81.78         74.65         4.36 o                         
   0  -3   5       2898.11       3036.48        60.50 o                         
   1  -3   5         63.11         59.00         4.46 o                         
   2  -3   5       3246.93       3362.67        83.74 o                         
   3  -3   5        787.99        739.32         6.06 o                         
   4  -3   5       1863.47       1833.51         8.69 o                         
   5  -3   5        187.64        185.68         4.35 o                         
   6  -3   5       1208.04       1203.57        30.90 o                         
   7  -3   5          0.05         -2.69         7.94 o                         
   8  -3   5        274.62        252.75         5.39 o                         
  -8  -2   5        300.58        304.87         4.69 o                         
  -7  -2   5        429.73        435.17         5.49 o                         
  -6  -2   5         91.99         95.02         2.87 o                         
  -5  -2   5       2143.61       2108.95         6.49 o                         
  -4  -2   5        397.23        390.59         4.34 o                         
  -3  -2   5        130.63        110.30         3.67 o                         
  -2  -2   5         81.91        103.36         4.85 o                         
  -1  -2   5        289.00        275.20         6.60 o                         
   0  -2   5         97.87         75.82         5.58 o                         
   1  -2   5          0.18          2.53         4.96 o                         
   2  -2   5        319.42        329.09         3.72 o                         
   3  -2   5        114.14        123.69         4.61 o                         
   4  -2   5        190.79        173.25         5.17 o                         
   5  -2   5        728.91        684.98         6.12 o                         
   6  -2   5         11.74          9.66         2.36 o                         
   7  -2   5        151.61        152.68         6.86 o                         
   8  -2   5         23.92         21.46         2.30 o                         
  -8  -1   5          0.69          4.92         3.26 o                         
  -7  -1   5        431.46        443.84         5.08 o                         
  -6  -1   5        646.73        624.21        11.51 o                         
  -5  -1   5       2464.42       2462.54        29.49 o                         
  -4  -1   5        288.62        292.86         4.26 o                         
  -3  -1   5        144.70        116.71         4.21 o                         
  -2  -1   5       2021.52       2008.69        70.70 o                         
  -1  -1   5       2330.44       2308.70        60.62 o                         
   0  -1   5         96.02         76.49         6.49 o                         
   1  -1   5       3151.79       3077.63        18.33 o                         
   2  -1   5        521.52        511.56         4.83 o                         
   3  -1   5         33.17         31.60         3.84 o                         
   4  -1   5        445.49        409.82         7.53 o                         
   5  -1   5        183.50        166.78         2.91 o                         
   6  -1   5        297.48        295.76         3.86 o                         
   7  -1   5         78.04         74.82         2.08 o                         
   8  -1   5         65.71         59.47         4.40 o                         
  -8   0   5          3.75         12.29         3.02 o                         
  -7   0   5        108.68        110.06         3.88 o                         
  -6   0   5         73.96         64.73         4.38 o                         
  -5   0   5        842.35        840.09         8.59 o                         
  -4   0   5        500.28        519.83         8.73 o                         
  -3   0   5         73.86         99.96         3.39 o                         
  -2   0   5          0.07         -0.52         4.45 o                         
  -1   0   5        567.64        619.17        10.72 o                         
   0   0   5       4357.54       4431.39        34.76 o                         
   1   0   5         35.52         37.82         4.68 o                         
   2   0   5         40.02         67.97         6.38 o                         
   3   0   5        565.75        618.13         7.27 o                         
   4   0   5         47.11         48.85         3.56 o                         
   5   0   5         96.88         93.22         6.75 o                         
   6   0   5          5.31          0.05         1.90 o                         
   7   0   5          7.11          2.72         2.09 o                         
   8   0   5          2.99          3.70         1.82 o                         
  -8   1   5         30.92         36.74         4.04 o                         
  -7   1   5         50.66         61.78         3.57 o                         
  -6   1   5         97.91        102.38         4.17 o                         
  -5   1   5       1056.63       1029.76         6.54 o                         
  -4   1   5         51.28         47.64         3.96 o                         
  -3   1   5        432.57        424.06        11.81 o                         
  -2   1   5       1009.04       1012.11        28.16 o                         
  -1   1   5       1190.10       1078.21        26.08 o                         
   0   1   5          4.67         -0.16         4.62 o                         
   1   1   5        371.28        297.46         7.09 o                         
   2   1   5         47.59         43.92         3.80 o                         
   3   1   5        142.37        116.18         3.85 o                         
   4   1   5        328.35        316.49        15.74 o                         
   5   1   5         18.74         20.79         2.36 o                         
   6   1   5         33.67         32.03         2.20 o                         
   7   1   5          5.74          8.38         2.59 o                         
  -8   2   5         37.20         46.06         2.89 o                         
  -7   2   5         27.53         34.07         2.55 o                         
  -6   2   5         44.81         40.29         3.25 o                         
  -5   2   5        292.99        277.11         4.29 o                         
  -4   2   5          0.16          3.27         3.53 o                         
  -3   2   5        202.35        184.12         8.18 o                         
  -2   2   5         30.71         36.64         3.84 o                         
  -1   2   5         95.85        110.67         4.16 o                         
   0   2   5        339.24        320.33         5.91 o                         
   1   2   5        985.74       1037.05         8.95 o                         
   2   2   5         19.69         34.98         4.98 o                         
   3   2   5         76.21         80.90         3.66 o                         
   4   2   5        134.08        108.30         6.49 o                         
   5   2   5        439.54        423.26         4.28 o                         
   6   2   5         24.51         31.01         4.68 o                         
   7   2   5         98.04         84.67         2.51 o                         
  -8   3   5         91.02         87.14         7.66 o                         
  -7   3   5          4.03          0.95         2.61 o                         
  -6   3   5         12.49         10.69         3.96 o                         
  -5   3   5          0.69          9.44         3.08 o                         
  -4   3   5        125.26        138.07         5.23 o                         
  -3   3   5         13.40          9.50         2.97 o                         
  -2   3   5         61.48         76.27         4.02 o                         
  -1   3   5        399.86        487.87        18.42 o                         
   0   3   5        115.85        137.04         5.23 o                         
   1   3   5       5465.63       5753.94        15.00 o                         
   2   3   5         15.88         19.95         8.31 o                         
   3   3   5       2561.97       2672.25        16.54 o                         
   4   3   5          5.66          5.73         4.58 o                         
   5   3   5        396.00        396.56         4.10 o                         
   6   3   5         58.92         52.81         3.32 o                         
   7   3   5        110.95        123.15         3.90 o                         
  -8   4   5        108.74         88.20         3.26 o                         
  -7   4   5         57.43         53.95         4.46 o                         
  -6   4   5         44.71         49.54         2.51 o                         
  -5   4   5          0.73          4.29         2.63 o                         
  -4   4   5          0.45         -1.30         3.86 o                         
  -3   4   5        144.09        128.18         3.20 o                         
  -2   4   5        100.01         88.42         2.92 o                         
  -1   4   5          0.15         -0.38         3.44 o                         
   0   4   5        314.29        310.73         4.70 o                         
   1   4   5        260.18        246.63         9.97 o                         
   2   4   5        655.72        712.69        26.57 o                         
   3   4   5        260.54        248.65         7.36 o                         
   4   4   5        342.29        343.47         6.85 o                         
   5   4   5          2.60          4.78         2.16 o                         
   6   4   5        304.13        302.72         3.60 o                         
  -7   5   5          3.19          9.49         1.79 o                         
  -6   5   5        157.16        166.03        12.74 o                         
  -5   5   5        131.28        136.38         4.80 o                         
  -4   5   5         33.97         35.49         2.09 o                         
  -3   5   5         27.04         22.28         5.24 o                         
  -2   5   5         10.15          9.43         3.02 o                         
  -1   5   5        163.89        165.74         3.68 o                         
   0   5   5         96.00         98.00         3.58 o                         
   1   5   5         25.48         25.35         6.07 o                         
   2   5   5          0.24          0.96         4.13 o                         
   3   5   5         74.00         75.20         6.24 o                         
   4   5   5          6.96          8.69         4.78 o                         
   5   5   5        110.28        119.73         2.97 o                         
  -6   6   5          3.51          9.06         5.29 o                         
  -5   6   5         11.04         15.39         2.52 o                         
  -4   6   5          6.80          6.58         1.91 o                         
  -3   6   5          1.01          8.91         2.12 o                         
  -2   6   5         24.85         22.32         2.81 o                         
  -1   6   5         24.82         24.24         2.92 o                         
   0   6   5          7.40          6.78         2.91 o                         
   1   6   5          1.45          5.29         4.19 o                         
   2   6   5         18.26         22.24         7.09 o                         
   3   6   5         57.29         56.89         7.63 o                         
   4   6   5         21.37         25.69         2.85 o                         
   5   6   5         97.25        105.84         4.92 o                         
  -5   7   5         75.95         71.96         4.47 o                         
  -4   7   5        144.48        146.66         2.51 o                         
  -3   7   5         39.95         44.08         2.83 o                         
  -2   7   5         58.85         73.36         6.61 o                         
  -1   7   5         38.87         46.98         2.59 o                         
   0   7   5        160.67        156.76         3.08 o                         
   1   7   5          0.61          3.04         2.86 o                         
   2   7   5         35.43         33.07         3.22 o                         
   3   7   5          4.15          8.12         2.65 o                         
  -3   8   5        189.85        196.09         7.10 o                         
  -2   8   5          0.47          5.12         1.85 o                         
  -1   8   5          0.07          9.89         6.63 o                         
   0   8   5        140.63        137.72         3.26 o                         
   1   8   5         12.37         23.89         2.89 o                         
  -3  -8   6        181.32        167.89         3.03 o                         
  -2  -8   6         35.91         32.01         2.24 o                         
  -1  -8   6         18.32         24.40         5.71 o                         
   0  -8   6          0.20          3.73         1.99 o                         
   1  -8   6         19.92         19.31         2.17 o                         
   2  -8   6        127.91        152.43         7.12 o                         
   3  -8   6        352.10        368.04         4.90 o                         
   4  -8   6        459.78        476.54         6.92 o                         
  -4  -7   6         15.54         17.72         2.13 o                         
  -3  -7   6        263.80        251.15         3.31 o                         
  -2  -7   6          5.85          9.62         2.36 o                         
  -1  -7   6          1.31          9.46         2.51 o                         
   0  -7   6         41.43         44.65         2.65 o                         
   1  -7   6         14.38         13.09         3.69 o                         
   2  -7   6        168.58        195.38         9.10 o                         
   3  -7   6          8.39         12.06         4.47 o                         
   4  -7   6        409.15        426.87        23.45 o                         
   5  -7   6          8.66         18.49         2.34 o                         
  -6  -6   6        174.54        165.19         8.08 o                         
  -5  -6   6         11.18         11.39         5.18 o                         
  -4  -6   6        102.83        111.71         6.91 o                         
  -3  -6   6         75.51         73.99         2.93 o                         
  -2  -6   6        367.62        370.81        11.74 o                         
  -1  -6   6         53.44         60.17         5.19 o                         
   0  -6   6         70.11         70.39         3.03 o                         
   1  -6   6         19.26         19.37         2.76 o                         
   2  -6   6        164.34        159.62         2.96 o                         
   3  -6   6         86.11         86.75         3.74 o                         
   4  -6   6          2.64          2.95         3.03 o                         
   5  -6   6        223.10        228.35         4.03 o                         
   6  -6   6         12.92         17.48         2.24 o                         
  -6  -5   6          1.17         -1.70         1.91 o                         
  -5  -5   6        322.41        310.50        14.35 o                         
  -4  -5   6         20.48         20.21         4.27 o                         
  -3  -5   6        553.73        545.83         5.94 o                         
  -2  -5   6         39.62         39.54         2.98 o                         
  -1  -5   6         74.36         64.71         4.08 o                         
   0  -5   6         25.09         26.25         2.66 o                         
   1  -5   6         16.35         10.56         3.12 o                         
   2  -5   6          2.06          8.82         7.00 o                         
   3  -5   6          6.56          8.34         2.53 o                         
   4  -5   6          6.22          3.50         3.42 o                         
   5  -5   6          5.83         19.55         3.52 o                         
   6  -5   6         18.57         26.11         2.92 o                         
   7  -5   6          3.91          7.89         1.77 o                         
  -7  -4   6          6.97          8.33         2.32 o                         
  -6  -4   6        302.46        291.88         3.20 o                         
  -5  -4   6          9.98          1.97         5.44 o                         
  -4  -4   6        689.90        655.49        12.48 o                         
  -3  -4   6         73.19         78.93         3.42 o                         
  -2  -4   6         84.75         71.38         5.85 o                         
  -1  -4   6          1.43          0.91         4.97 o                         
   0  -4   6         69.15         63.89         4.04 o                         
   1  -4   6        778.46        781.59         4.46 o                         
   2  -4   6          4.15          0.54         3.14 o                         
   3  -4   6        187.93        188.06         3.92 o                         
   4  -4   6         36.96         33.98         4.39 o                         
   5  -4   6          2.70          6.72         4.01 o                         
   6  -4   6         28.34         24.99         2.72 o                         
   7  -4   6         39.82         46.83         5.95 o                         
  -7  -3   6         20.84         26.51         2.13 o                         
  -6  -3   6         62.54         60.84         2.83 o                         
  -5  -3   6        294.11        285.62         8.19 o                         
  -4  -3   6          9.24          5.65         3.20 o                         
  -3  -3   6         54.38         40.10         3.08 o                         
  -2  -3   6        183.83        183.87         4.28 o                         
  -1  -3   6         97.37         72.12         4.33 o                         
   0  -3   6        859.37        845.30         7.41 o                         
   1  -3   6        263.85        233.30         5.94 o                         
   2  -3   6          0.62          5.05         4.05 o                         
   3  -3   6        470.22        439.67         9.13 o                         
   4  -3   6        108.50         79.33         4.75 o                         
   5  -3   6          1.90          0.40         2.95 o                         
   6  -3   6         61.39         62.28         2.81 o                         
   7  -3   6         35.48         36.15         2.22 o                         
  -8  -2   6          7.28         16.81         3.20 o                         
  -7  -2   6        295.89        282.27        10.55 o                         
  -6  -2   6        218.89        229.70         6.07 o                         
  -5  -2   6        368.39        363.15         3.83 o                         
  -4  -2   6        476.24        468.62        19.19 o                         
  -3  -2   6        552.61        622.36         6.90 o                         
  -2  -2   6        148.64        126.36         5.70 o                         
  -1  -2   6        132.03        140.63         3.89 o                         
   0  -2   6       2316.63       2244.68        20.26 o                         
   1  -2   6       8878.89       9584.33       409.13 o                         
   2  -2   6        200.14        160.45         3.34 o                         
   3  -2   6        510.24        528.85        18.60 o                         
   4  -2   6        377.78        337.73         5.29 o                         
   5  -2   6        888.85        848.28         6.45 o                         
   6  -2   6        142.84        144.87         4.98 o                         
   7  -2   6        229.45        250.82        11.06 o                         
   8  -2   6         24.18         26.75         2.20 o                         
  -8  -1   6         49.55         49.28         3.57 o                         
  -7  -1   6        135.18        128.29         2.50 o                         
  -6  -1   6        807.39        773.15        14.08 o                         
  -5  -1   6         85.23         84.14         3.46 o                         
  -4  -1   6        298.48        290.66         6.07 o                         
  -3  -1   6        874.13        901.07         9.72 o                         
  -2  -1   6        193.90        211.53        11.40 o                         
  -1  -1   6        674.74        663.71         6.99 o                         
   0  -1   6         42.13         32.81         4.69 o                         
   1  -1   6        104.18         77.77         4.24 o                         
   2  -1   6         36.15         29.33         3.59 o                         
   3  -1   6       1396.62       1346.23         7.05 o                         
   4  -1   6        443.91        401.49        12.05 o                         
   5  -1   6        547.27        534.47        15.30 o                         
   6  -1   6        406.43        403.22         8.68 o                         
   7  -1   6        119.90        123.36         5.19 o                         
   8  -1   6         39.12         31.24         1.96 o                         
  -8   0   6         67.85         68.24         3.73 o                         
  -7   0   6          6.99         16.13         3.87 o                         
  -6   0   6        163.41        174.26         3.17 o                         
  -5   0   6        152.52        148.90         2.76 o                         
  -4   0   6        116.65        124.27         4.22 o                         
  -3   0   6       1833.08       2005.65        73.42 o                         
  -2   0   6        983.61       1019.07         6.72 o                         
  -1   0   6       2430.49       2409.83        47.98 o                         
   0   0   6         24.09         11.55         4.92 o                         
   1   0   6          6.08          4.68         4.17 o                         
   2   0   6        382.81        361.77         5.13 o                         
   3   0   6          5.22          5.62         3.27 o                         
   4   0   6       1093.63       1107.45        37.38 o                         
   5   0   6         79.07         69.86         6.70 o                         
   6   0   6         21.97         32.46         2.28 o                         
   7   0   6          0.89         -0.12         1.82 o                         
   8   0   6         64.08         71.11         2.08 o                         
  -8   1   6          0.06         -0.79         2.35 o                         
  -7   1   6         10.63         12.90         3.66 o                         
  -6   1   6        157.37        147.47         3.37 o                         
  -5   1   6        700.91        677.83        16.01 o                         
  -4   1   6        348.14        345.95         3.68 o                         
  -3   1   6         13.96         21.25         2.95 o                         
  -2   1   6         77.92         89.60         3.55 o                         
  -1   1   6       1012.18       1004.35        36.51 o                         
   0   1   6         11.62         12.43         3.38 o                         
   1   1   6         43.00         45.02         4.25 o                         
   2   1   6          5.03          6.55         3.36 o                         
   3   1   6        837.53        880.07        33.36 o                         
   4   1   6         30.08         32.97         3.23 o                         
   5   1   6        352.52        363.13         8.11 o                         
   6   1   6         39.85         37.68         2.42 o                         
   7   1   6        109.16        110.81         9.70 o                         
  -8   2   6          0.15          2.67         2.15 o                         
  -7   2   6         49.61         54.93         2.58 o                         
  -6   2   6         82.28         68.35         3.08 o                         
  -5   2   6        466.35        440.41         4.53 o                         
  -4   2   6        124.58        119.76         3.84 o                         
  -3   2   6         73.70         83.10         4.15 o                         
  -2   2   6         74.77         89.42         3.47 o                         
  -1   2   6        233.36        258.67         4.17 o                         
   0   2   6        287.78        274.80         5.69 o                         
   1   2   6        130.04        136.74         6.28 o                         
   2   2   6        641.98        690.27        10.28 o                         
   3   2   6         49.61         55.82         3.02 o                         
   4   2   6         22.97         20.70         2.79 o                         
   5   2   6         54.48         57.87         2.50 o                         
   6   2   6         10.85          8.14         3.83 o                         
   7   2   6         48.20         48.17         7.33 o                         
  -8   3   6        218.39        217.96         4.05 o                         
  -7   3   6        105.38        114.10         3.19 o                         
  -6   3   6        759.64        762.85         6.01 o                         
  -5   3   6        504.59        559.82         5.76 o                         
  -4   3   6        787.27        773.03         4.93 o                         
  -3   3   6         39.38         26.41         3.60 o                         
  -2   3   6       1099.84       1061.67        39.60 o                         
  -1   3   6        147.31        121.58         3.53 o                         
   0   3   6        183.78        182.59         3.90 o                         
   1   3   6         84.96        109.65         5.73 o                         
   2   3   6        178.78        160.56         5.50 o                         
   3   3   6        280.69        325.21         7.00 o                         
   4   3   6          4.83          6.64         2.90 o                         
   5   3   6        734.65        772.66         5.46 o                         
   6   3   6         65.58         65.11         2.64 o                         
   7   3   6        260.02        255.42         2.73 o                         
  -7   4   6        473.25        512.75         3.48 o                         
  -6   4   6        529.66        510.41        12.44 o                         
  -5   4   6       1333.21       1372.84        21.81 o                         
  -4   4   6        497.31        485.25         8.21 o                         
  -3   4   6        747.91        718.91        28.28 o                         
  -2   4   6          9.60          9.81         2.70 o                         
  -1   4   6        424.89        420.49         9.54 o                         
   0   4   6       1270.16       1367.87        33.00 o                         
   1   4   6        452.42        455.26         6.07 o                         
   2   4   6        146.50        153.16         4.98 o                         
   3   4   6        920.55        864.88        13.81 o                         
   4   4   6         66.60         66.24         6.64 o                         
   5   4   6          0.77          6.86         1.86 o                         
   6   4   6         26.35         26.79         2.08 o                         
  -7   5   6         59.47         55.95         1.99 o                         
  -6   5   6        178.32        180.98         5.42 o                         
  -5   5   6         37.17         40.72         6.05 o                         
  -4   5   6        616.27        588.42        21.88 o                         
  -3   5   6         24.39         20.20         2.44 o                         
  -2   5   6        303.60        289.50         6.89 o                         
  -1   5   6         24.98         34.81         2.64 o                         
   0   5   6        484.02        447.10        13.40 o                         
   1   5   6        383.65        395.89        16.47 o                         
   2   5   6        203.07        203.81         4.38 o                         
   3   5   6        106.05        125.87         4.00 o                         
   4   5   6          9.61         12.42         2.51 o                         
   5   5   6          6.05         12.53         4.47 o                         
  -6   6   6          6.85         12.97         2.52 o                         
  -5   6   6         36.61         35.24         2.24 o                         
  -4   6   6          0.24          7.57         1.96 o                         
  -3   6   6        228.76        218.03         5.08 o                         
  -2   6   6         18.37         23.98         2.32 o                         
  -1   6   6        166.89        167.73         2.91 o                         
   0   6   6         57.15         69.65         3.15 o                         
   1   6   6        221.01        229.34         3.88 o                         
   2   6   6        109.04        125.05         4.03 o                         
   3   6   6         90.78         89.21         3.39 o                         
   4   6   6        105.67        112.33         3.25 o                         
  -5   7   6         52.20         52.67         7.27 o                         
  -4   7   6          0.47          2.02         1.96 o                         
  -3   7   6          0.01          1.09         2.40 o                         
  -2   7   6          0.42          0.17         2.17 o                         
  -1   7   6         15.60         20.39         4.63 o                         
   0   7   6          8.68          8.68         2.34 o                         
   1   7   6         92.05         97.13         5.66 o                         
   2   7   6          0.03          5.87         2.37 o                         
   3   7   6         87.14         89.21         2.98 o                         
  -3   8   6         10.35         12.81         1.70 o                         
  -2   8   6          4.86         10.50         1.81 o                         
  -1   8   6          0.66          2.04         2.04 o                         
   0   8   6        197.00        192.98         3.19 o                         
   1   8   6          0.48          6.46         2.93 o                         
  -3  -8   7         60.39         59.06         9.89 o                         
  -2  -8   7         14.26         18.97         4.28 o                         
  -1  -8   7        175.50        186.02         3.03 o                         
   0  -8   7         74.67         62.88         2.79 o                         
   1  -8   7         33.27         36.10         6.22 o                         
   2  -8   7         75.35         72.25         2.27 o                         
   3  -8   7        306.19        324.55         4.65 o                         
   4  -8   7         12.59         11.16         3.92 o                         
  -4  -7   7        145.08        154.64        10.36 o                         
  -3  -7   7        748.34        751.87        23.82 o                         
  -2  -7   7        107.60        104.09         4.27 o                         
  -1  -7   7        562.92        512.56         5.67 o                         
   0  -7   7        217.37        212.11         4.93 o                         
   1  -7   7         19.12         16.63         2.96 o                         
   2  -7   7        267.19        268.63         8.50 o                         
   3  -7   7          1.81         10.57         2.05 o                         
   4  -7   7         92.12         90.75         3.02 o                         
   5  -7   7          8.49          9.41         2.95 o                         
  -6  -6   7         91.50         87.02         2.69 o                         
  -5  -6   7          5.41          7.10         2.23 o                         
  -4  -6   7        166.47        157.87         2.96 o                         
  -3  -6   7        148.55        140.51         3.13 o                         
  -2  -6   7        118.31        112.47         3.10 o                         
  -1  -6   7         16.95         11.80         2.95 o                         
   0  -6   7         71.50         67.18         4.83 o                         
   1  -6   7         44.45         61.97         5.37 o                         
   2  -6   7         17.83         13.07         2.65 o                         
   3  -6   7        683.35        714.97         4.20 o                         
   4  -6   7         26.77         35.62         3.01 o                         
   5  -6   7        102.36         98.55         3.44 o                         
   6  -6   7          7.60          2.71         2.88 o                         
  -6  -5   7         41.13         42.58         3.15 o                         
  -5  -5   7         99.56         95.56        10.64 o                         
  -4  -5   7          0.04         -0.98         3.32 o                         
  -3  -5   7        121.87        122.05         8.80 o                         
  -2  -5   7        138.73        130.42         3.38 o                         
  -1  -5   7        648.66        643.77         9.41 o                         
   0  -5   7        214.68        203.04         5.90 o                         
   1  -5   7        235.90        227.45         3.59 o                         
   2  -5   7        273.17        295.52         3.98 o                         
   3  -5   7        501.60        484.70         4.52 o                         
   4  -5   7        205.89        215.19         8.65 o                         
   5  -5   7        150.35        143.22         3.86 o                         
   6  -5   7         56.49         56.31         3.03 o                         
   7  -5   7          6.07         14.51         1.97 o                         
  -7  -4   7          7.59          5.06         2.42 o                         
  -6  -4   7         24.12         23.63         2.49 o                         
  -5  -4   7         76.99         87.15         5.80 o                         
  -4  -4   7         34.35         34.28         3.86 o                         
  -3  -4   7         70.85         75.88         3.18 o                         
  -2  -4   7          7.79         12.54         3.44 o                         
  -1  -4   7        155.95        141.49         8.76 o                         
   0  -4   7        412.97        397.12        10.04 o                         
   1  -4   7          0.03         -1.59         4.35 o                         
   2  -4   7        107.68        101.63        12.65 o                         
   3  -4   7          0.28          4.80         6.95 o                         
   4  -4   7        198.93        185.31         3.30 o                         
   5  -4   7         94.13         91.89         3.27 o                         
   6  -4   7          2.56          6.75         3.15 o                         
   7  -4   7         53.74         55.83        10.35 o                         
  -7  -3   7         65.52         72.87         6.24 o                         
  -6  -3   7         13.87         12.80         3.49 o                         
  -5  -3   7        284.48        286.75        15.61 o                         
  -4  -3   7          1.59         14.58         3.05 o                         
  -3  -3   7         16.46         13.20         2.55 o                         
  -2  -3   7         34.21         42.25         3.94 o                         
  -1  -3   7        265.59        265.34         4.87 o                         
   0  -3   7         44.82         47.15         4.73 o                         
   1  -3   7         80.05         76.54         4.60 o                         
   2  -3   7         25.44         28.01         3.30 o                         
   3  -3   7        208.37        195.22         4.89 o                         
   4  -3   7         51.21         48.88         4.44 o                         
   5  -3   7         92.68        102.45         3.98 o                         
   6  -3   7         12.83         17.58         3.33 o                         
   7  -3   7          3.34          5.55         2.56 o                         
  -8  -2   7        202.49        189.12         4.24 o                         
  -7  -2   7        191.16        187.54         6.43 o                         
  -6  -2   7        722.54        742.32        22.68 o                         
  -5  -2   7        446.58        429.91         3.59 o                         
  -4  -2   7        463.32        422.73         3.89 o                         
  -3  -2   7        302.31        343.97         4.70 o                         
  -2  -2   7          0.71          5.14         3.23 o                         
  -1  -2   7         14.57         17.49         3.31 o                         
   0  -2   7       1472.88       1447.95         9.59 o                         
   1  -2   7        238.44        261.58         9.23 o                         
   2  -2   7        241.21        244.73         7.73 o                         
   3  -2   7       2735.41       2751.31        18.50 o                         
   4  -2   7        101.37         91.08         4.73 o                         
   5  -2   7       1930.36       1894.18         8.52 o                         
   6  -2   7        123.83        130.30         4.49 o                         
   7  -2   7        397.13        379.33        19.28 o                         
  -8  -1   7        746.13        716.68         5.67 o                         
  -7  -1   7        134.39        132.93         3.98 o                         
  -6  -1   7       2108.23       2035.20        62.45 o                         
  -5  -1   7        723.68        727.29         4.69 o                         
  -4  -1   7       1865.11       1884.31        70.04 o                         
  -3  -1   7        439.35        410.80         4.67 o                         
  -2  -1   7       2789.29       2934.78        14.52 o                         
  -1  -1   7       2172.36       2134.28        25.25 o                         
   0  -1   7         53.91         49.28         3.83 o                         
   1  -1   7       1198.28       1124.57        24.58 o                         
   2  -1   7        702.81        725.16        11.57 o                         
   3  -1   7        259.40        260.50         5.84 o                         
   4  -1   7        132.56        125.31         3.47 o                         
   5  -1   7         46.12         46.37         3.51 o                         
   6  -1   7         37.24         39.45         2.26 o                         
   7  -1   7         35.90         40.55         2.15 o                         
  -8   0   7          1.48          4.58         2.62 o                         
  -7   0   7         68.60         71.74         3.13 o                         
  -6   0   7        544.55        538.83         7.78 o                         
  -5   0   7        142.09        127.68         3.07 o                         
  -4   0   7       1421.86       1446.11        26.04 o                         
  -3   0   7       1960.57       2153.42        41.57 o                         
  -2   0   7        895.51        862.18        21.33 o                         
  -1   0   7       4390.53       4436.55        42.28 o                         
   0   0   7       2806.68       2705.78        44.39 o                         
   1   0   7        222.13        227.97         4.39 o                         
   2   0   7         12.11          6.62         3.99 o                         
   3   0   7        235.83        235.52         4.04 o                         
   4   0   7        285.64        261.86        13.81 o                         
   5   0   7         83.60         72.75         3.27 o                         
   6   0   7         59.87         58.40         5.80 o                         
   7   0   7          9.76         14.93         2.04 o                         
  -8   1   7         75.69         68.45         2.24 o                         
  -7   1   7          6.92         11.85         2.95 o                         
  -6   1   7         22.69         18.71         3.15 o                         
  -5   1   7          2.14          2.20         2.61 o                         
  -4   1   7        313.54        307.13         4.16 o                         
  -3   1   7        558.76        552.44        18.00 o                         
  -2   1   7         19.66         17.58         3.11 o                         
  -1   1   7        123.21        100.73         4.19 o                         
   0   1   7        262.63        261.86         4.32 o                         
   1   1   7        226.55        173.35         4.02 o                         
   2   1   7         26.69         29.13         4.27 o                         
   3   1   7       1435.77       1388.30        27.98 o                         
   4   1   7        186.83        185.77         3.60 o                         
   5   1   7        359.42        353.40        12.54 o                         
   6   1   7         69.24         58.88         2.34 o                         
   7   1   7         62.96         60.32         4.11 o                         
  -8   2   7          2.01          1.22         2.50 o                         
  -7   2   7         22.33         22.14         2.78 o                         
  -6   2   7        360.76        353.34        11.38 o                         
  -5   2   7          0.46          5.14         3.31 o                         
  -4   2   7         61.52         62.59         8.48 o                         
  -3   2   7        837.97        869.32        30.85 o                         
  -2   2   7        399.50        375.40         6.48 o                         
  -1   2   7          4.18         13.94         3.02 o                         
   0   2   7        604.02        606.98        12.56 o                         
   1   2   7        232.85        254.64         5.29 o                         
   2   2   7       1364.78       1366.26        20.02 o                         
   3   2   7          0.37          1.90         2.77 o                         
   4   2   7        666.58        643.92        16.73 o                         
   5   2   7         70.90         73.41         5.18 o                         
   6   2   7          3.38          4.82         2.14 o                         
   7   2   7         15.87         20.40         2.40 o                         
  -8   3   7          0.02          3.69         2.72 o                         
  -7   3   7         23.37         18.05         2.67 o                         
  -6   3   7        122.59        127.57         4.14 o                         
  -5   3   7        412.74        402.70         4.20 o                         
  -4   3   7         65.09         66.69         3.29 o                         
  -3   3   7        140.63        132.71         3.64 o                         
  -2   3   7        493.46        522.77        25.15 o                         
  -1   3   7          0.82          1.51         3.14 o                         
   0   3   7         17.13         25.68         3.44 o                         
   1   3   7        416.18        388.62         6.41 o                         
   2   3   7          6.09          3.30         4.83 o                         
   3   3   7        208.39        193.08         3.72 o                         
   4   3   7          0.42         -1.96         1.96 o                         
   5   3   7          6.07          9.38         2.21 o                         
   6   3   7        158.72        154.77         3.29 o                         
  -7   4   7        101.64         95.97        10.67 o                         
  -6   4   7         23.48         18.74         8.74 o                         
  -5   4   7        268.47        255.61         5.53 o                         
  -4   4   7         12.32         15.60         2.66 o                         
  -3   4   7        136.25        132.77         9.19 o                         
  -2   4   7         67.08         82.01         2.76 o                         
  -1   4   7          7.64         12.00         3.11 o                         
   0   4   7        162.01        211.52         3.97 o                         
   1   4   7        158.89        147.80         4.01 o                         
   2   4   7       1738.62       1781.10         7.83 o                         
   3   4   7          8.16          8.75         4.00 o                         
   4   4   7        555.06        564.37         5.02 o                         
   5   4   7         34.38         32.14         2.50 o                         
   6   4   7        324.33        329.38         7.73 o                         
  -7   5   7         46.26         50.67         2.01 o                         
  -6   5   7        240.55        245.56         5.95 o                         
  -5   5   7         35.60         44.51         6.34 o                         
  -4   5   7         13.45         17.54         2.27 o                         
  -3   5   7         51.61         51.23         3.09 o                         
  -2   5   7          0.35          5.82         2.67 o                         
  -1   5   7        233.38        251.54         5.47 o                         
   0   5   7          0.83          0.71         3.62 o                         
   1   5   7         38.67         35.82         4.20 o                         
   2   5   7          8.87         16.83         3.73 o                         
   3   5   7         45.23         39.44         3.67 o                         
   4   5   7         49.08         51.77         3.78 o                         
   5   5   7        247.72        269.85         3.71 o                         
  -6   6   7         54.88         43.51         2.59 o                         
  -5   6   7        290.41        291.12        14.57 o                         
  -4   6   7         25.94         30.11         3.33 o                         
  -3   6   7         81.85         79.37         3.68 o                         
  -2   6   7         19.30         23.78         2.78 o                         
  -1   6   7         74.91         80.07         2.66 o                         
   0   6   7        143.80        142.29         3.01 o                         
   1   6   7         55.26         65.03         3.73 o                         
   2   6   7          4.66          9.78         3.66 o                         
   3   6   7         38.67         35.40         2.44 o                         
   4   6   7          2.73         -2.81         2.81 o                         
  -5   7   7         18.62         21.71         2.00 o                         
  -4   7   7        162.44        154.33         3.08 o                         
  -3   7   7         13.81         12.20         2.44 o                         
  -2   7   7        109.16        113.95         5.57 o                         
  -1   7   7          0.00          0.57         2.18 o                         
   0   7   7        154.51        158.22         9.44 o                         
   1   7   7         34.92         41.11         2.54 o                         
   2   7   7          8.57         15.31         3.09 o                         
   3   7   7         11.79          3.29         3.01 o                         
  -3   8   7        143.62        146.99         6.93 o                         
  -2   8   7         12.40         15.29         2.56 o                         
  -1   8   7        127.84        132.19         5.23 o                         
   0   8   7          0.52          0.99         1.99 o                         
  -3  -8   8         30.26         30.44         2.33 o                         
  -2  -8   8          5.23          5.37         5.12 o                         
  -1  -8   8          1.84         16.67         2.70 o                         
   0  -8   8        114.09        113.44         9.21 o                         
   1  -8   8        122.27        117.88         9.93 o                         
   2  -8   8         19.48         14.08         2.29 o                         
   3  -8   8         44.36         47.66         3.11 o                         
  -4  -7   8         23.75         32.33         6.36 o                         
  -3  -7   8         35.90         44.35         5.03 o                         
  -2  -7   8          1.47         -1.48         2.40 o                         
  -1  -7   8         19.67         14.02         2.64 o                         
   0  -7   8          2.67          1.62         3.21 o                         
   1  -7   8        122.11        129.12         6.65 o                         
   2  -7   8         81.17         92.71         4.48 o                         
   3  -7   8        366.50        397.58         6.03 o                         
   4  -7   8        406.82        403.00        19.27 o                         
   5  -7   8        277.38        253.64         3.59 o                         
  -5  -6   8         20.32         29.50         6.35 o                         
  -4  -6   8       1513.91       1520.89         6.90 o                         
  -3  -6   8         16.86         16.24         2.19 o                         
  -2  -6   8       1110.65       1091.50        34.36 o                         
  -1  -6   8          2.89         11.80        10.20 o                         
   0  -6   8          7.29          2.08         7.29 o                         
   1  -6   8        168.37        163.80         5.02 o                         
   2  -6   8         82.71         71.05         3.57 o                         
   3  -6   8         49.54         58.54         5.39 o                         
   4  -6   8        200.54        197.08         8.12 o                         
   5  -6   8        335.56        337.56         4.14 o                         
   6  -6   8         35.23         33.70         3.09 o                         
  -6  -5   8          7.83          8.02         2.63 o                         
  -5  -5   8        491.17        495.31        11.04 o                         
  -4  -5   8         10.62         15.39         5.37 o                         
  -3  -5   8        775.77        783.28        18.77 o                         
  -2  -5   8         52.85         47.97         4.49 o                         
  -1  -5   8        547.16        541.61         8.82 o                         
   0  -5   8         62.37         57.58         2.77 o                         
   1  -5   8        148.73        146.61         5.20 o                         
   2  -5   8        163.79        175.71         6.51 o                         
   3  -5   8        166.69        164.12         3.05 o                         
   4  -5   8          0.06         -2.21         3.14 o                         
   5  -5   8         75.18         84.74         3.96 o                         
   6  -5   8         35.52         49.50         3.10 o                         
  -7  -4   8         26.11         25.95         7.87 o                         
  -6  -4   8         92.17         95.29         2.94 o                         
  -5  -4   8         65.82         64.30         2.45 o                         
  -4  -4   8        934.52        899.97        37.63 o                         
  -3  -4   8         96.26        102.39         3.30 o                         
  -2  -4   8         76.47         68.67         3.50 o                         
  -1  -4   8          6.24          9.45         5.17 o                         
   0  -4   8         61.46         49.44         3.87 o                         
   1  -4   8        309.25        302.61        17.70 o                         
   2  -4   8        119.05        101.26         3.13 o                         
   3  -4   8        676.39        706.27         7.45 o                         
   4  -4   8          6.33         13.12         3.24 o                         
   5  -4   8         22.39         18.46         3.64 o                         
   6  -4   8          3.00          2.91         3.61 o                         
   7  -4   8         60.96         56.40         2.97 o                         
  -7  -3   8          0.36          5.45         2.34 o                         
  -6  -3   8         38.69         46.70         1.97 o                         
  -5  -3   8        150.05        146.76         3.12 o                         
  -4  -3   8         61.36         53.80         9.26 o                         
  -3  -3   8         63.72         55.51         3.78 o                         
  -2  -3   8          2.56          1.39         3.05 o                         
  -1  -3   8       1276.77       1184.93         5.94 o                         
   0  -3   8       1875.21       1900.82         9.52 o                         
   1  -3   8        581.22        523.70         7.12 o                         
   2  -3   8        495.28        539.97         6.01 o                         
   3  -3   8        727.02        674.07        14.36 o                         
   4  -3   8        229.99        240.20         4.06 o                         
   5  -3   8         16.67         12.82         3.60 o                         
   6  -3   8        202.80        188.17         4.01 o                         
   7  -3   8          2.90          7.99         8.07 o                         
  -8  -2   8          0.07          2.16         8.19 o                         
  -7  -2   8         10.34         19.17         3.25 o                         
  -6  -2   8          7.63         11.88         2.45 o                         
  -5  -2   8          1.78          6.56         3.50 o                         
  -4  -2   8        442.12        448.98         9.38 o                         
  -3  -2   8        548.80        596.40         5.08 o                         
  -2  -2   8        539.71        501.36        28.86 o                         
  -1  -2   8         27.02         25.83         3.74 o                         
   0  -2   8        775.08        731.25        11.77 o                         
   1  -2   8          8.33          7.93         3.00 o                         
   2  -2   8        253.60        231.14         5.76 o                         
   3  -2   8          0.72         -1.45         2.44 o                         
   4  -2   8        444.18        413.85         5.56 o                         
   5  -2   8         13.59         16.87         4.01 o                         
   6  -2   8          5.85          2.67         2.61 o                         
   7  -2   8          8.01         11.87         2.31 o                         
  -8  -1   8          9.74         12.16         3.18 o                         
  -7  -1   8         34.60         37.03         5.72 o                         
  -6  -1   8          2.89          5.44         2.74 o                         
  -5  -1   8          0.19         -0.01         4.88 o                         
  -4  -1   8        765.85        818.86         4.77 o                         
  -3  -1   8        804.23        837.43         9.15 o                         
  -2  -1   8       4483.16       4937.88       161.83 o                         
  -1  -1   8        396.23        359.59         7.66 o                         
   0  -1   8         90.97         90.50         3.26 o                         
   1  -1   8         33.25         17.13         3.58 o                         
   2  -1   8       1197.97       1177.72         8.86 o                         
   3  -1   8        988.36        917.19         9.72 o                         
   4  -1   8        972.24        929.30        16.64 o                         
   5  -1   8        488.16        490.22         7.94 o                         
   6  -1   8        320.17        313.19         5.49 o                         
   7  -1   8         49.78         60.88         2.55 o                         
  -8   0   8         54.11         56.93         3.47 o                         
  -7   0   8        524.50        495.27         4.58 o                         
  -6   0   8        262.00        253.10         3.60 o                         
  -5   0   8        816.41        787.85        11.62 o                         
  -4   0   8         46.08         35.98         3.66 o                         
  -3   0   8        403.36        459.15        15.04 o                         
  -2   0   8         45.44         49.70         3.68 o                         
  -1   0   8          5.30          2.54         3.87 o                         
   0   0   8       1043.80       1071.51         7.82 o                         
   1   0   8        659.94        652.40         7.78 o                         
   2   0   8        388.16        368.46         5.24 o                         
   3   0   8         90.39         82.92         5.33 o                         
   4   0   8        640.05        647.39        14.83 o                         
   5   0   8         24.89         25.55         2.78 o                         
   6   0   8        254.34        266.98         2.73 o                         
   7   0   8          8.86          6.37         2.40 o                         
  -8   1   8         16.44         13.86         3.39 o                         
  -7   1   8         19.64         28.39         2.89 o                         
  -6   1   8         14.03         16.22         2.40 o                         
  -5   1   8        428.73        429.18         6.98 o                         
  -4   1   8         16.02         18.83         3.08 o                         
  -3   1   8        208.60        195.12         8.57 o                         
  -2   1   8          8.60          4.70         2.92 o                         
  -1   1   8        761.59        760.49        10.75 o                         
   0   1   8        508.96        464.29         6.55 o                         
   1   1   8         22.13         24.23         2.95 o                         
   2   1   8          0.11          4.68         4.18 o                         
   3   1   8          2.82          8.28         2.79 o                         
   4   1   8        103.20        108.29         2.78 o                         
   5   1   8         32.91         39.77         6.26 o                         
   6   1   8          0.21          4.73         2.58 o                         
   7   1   8         15.69         22.04         4.44 o                         
  -8   2   8          0.01          3.31         2.58 o                         
  -7   2   8        131.97        130.13         2.87 o                         
  -6   2   8        460.81        461.28         8.56 o                         
  -5   2   8        328.71        317.28         5.89 o                         
  -4   2   8        399.17        390.43        20.94 o                         
  -3   2   8       1071.50       1118.33        36.43 o                         
  -2   2   8         55.75         54.97         2.19 o                         
  -1   2   8        396.00        382.68        13.47 o                         
   0   2   8        952.12        965.25        11.84 o                         
   1   2   8        455.69        466.99         5.80 o                         
   2   2   8          1.47          6.59         4.04 o                         
   3   2   8         99.34         97.50         3.27 o                         
   4   2   8         95.67         87.83         2.81 o                         
   5   2   8          8.88          9.86         2.48 o                         
   6   2   8        141.53        152.24         3.82 o                         
   7   2   8         73.77         75.31         2.12 o                         
  -8   3   8        268.93        235.38         3.44 o                         
  -7   3   8          4.01          0.57         3.26 o                         
  -6   3   8        155.73        155.69         7.27 o                         
  -5   3   8         59.37         53.17         3.13 o                         
  -4   3   8        910.42        909.82        14.52 o                         
  -3   3   8         35.51         31.08         2.92 o                         
  -2   3   8         26.95         29.12         3.95 o                         
  -1   3   8         77.36         71.81         3.39 o                         
   0   3   8         25.74         36.38         5.29 o                         
   1   3   8        213.08        192.40         4.37 o                         
   2   3   8        490.76        484.18         6.07 o                         
   3   3   8        311.64        298.48         4.44 o                         
   4   3   8         21.80         18.02         2.47 o                         
   5   3   8         13.34          9.30         2.91 o                         
   6   3   8          2.45          2.78         1.84 o                         
  -7   4   8        477.75        468.45        37.16 o                         
  -6   4   8         80.39         83.15         4.39 o                         
  -5   4   8        497.96        517.99         5.46 o                         
  -4   4   8          0.00          1.54         2.47 o                         
  -3   4   8       1472.76       1473.66        43.08 o                         
  -2   4   8        198.64        196.17         3.12 o                         
  -1   4   8        644.28        606.20        14.90 o                         
   0   4   8         80.56         72.60         3.95 o                         
   1   4   8        614.58        615.31         6.17 o                         
   2   4   8          0.65         -4.11         4.11 o                         
   3   4   8        346.51        339.02         4.65 o                         
   4   4   8        254.95        259.49         4.32 o                         
   5   4   8          0.37          8.00         3.48 o                         
   6   4   8        405.88        355.40         3.41 o                         
  -7   5   8        231.97        230.46        16.25 o                         
  -6   5   8         20.22         16.92         2.41 o                         
  -5   5   8        780.75        809.47        26.90 o                         
  -4   5   8        684.85        677.03        11.66 o                         
  -3   5   8         92.87         74.47         2.36 o                         
  -2   5   8        119.88        112.51         2.97 o                         
  -1   5   8         81.37         64.71         2.70 o                         
   0   5   8        461.55        439.35        11.53 o                         
   1   5   8        211.98        236.31         4.62 o                         
   2   5   8        269.25        245.42         4.49 o                         
   3   5   8        210.12        214.34         4.15 o                         
   4   5   8         85.29         90.77         3.63 o                         
   5   5   8        122.90        134.67         3.47 o                         
  -6   6   8        289.03        293.07         3.99 o                         
  -5   6   8          6.52          9.09         3.84 o                         
  -4   6   8         53.90         58.58         2.14 o                         
  -3   6   8        483.20        478.45        17.08 o                         
  -2   6   8          8.55         12.33         4.05 o                         
  -1   6   8        114.06        112.30         2.82 o                         
   0   6   8          0.47          2.55         2.95 o                         
   1   6   8        106.65         91.62         4.17 o                         
   2   6   8        361.72        379.44         4.65 o                         
   3   6   8          9.55         12.18         2.84 o                         
   4   6   8        107.44        106.73         2.75 o                         
  -5   7   8          0.06          5.60         2.32 o                         
  -4   7   8          0.97          5.42         5.00 o                         
  -3   7   8          7.00          6.68         1.99 o                         
  -2   7   8          2.04          2.21         2.57 o                         
  -1   7   8          0.85          3.59         2.15 o                         
   0   7   8          4.30          4.81         2.57 o                         
   1   7   8         61.47         67.99         3.49 o                         
   2   7   8         30.16         35.20         2.76 o                         
  -2   8   8         16.64         15.70         2.18 o                         
  -1   8   8         10.21         11.78         1.89 o                         
  -3  -8   9        158.17        157.02         2.69 o                         
  -2  -8   9         43.09         44.11         2.36 o                         
  -1  -8   9        156.52        177.82         9.12 o                         
   0  -8   9         29.76         29.28         5.10 o                         
   1  -8   9        134.84        140.22        13.07 o                         
   2  -8   9          7.15         12.98         3.85 o                         
   3  -8   9         37.41         38.58         1.96 o                         
  -4  -7   9        222.79        227.90         2.92 o                         
  -3  -7   9        102.19        103.00         2.98 o                         
  -2  -7   9         56.40         63.86         4.08 o                         
  -1  -7   9        171.66        178.53         3.49 o                         
   0  -7   9        127.52        140.78         2.56 o                         
   1  -7   9          0.76          0.47         2.83 o                         
   2  -7   9        568.01        624.16        16.86 o                         
   3  -7   9          1.25         -0.49         4.83 o                         
   4  -7   9        457.23        447.30        22.84 o                         
   5  -7   9         58.27         52.76         3.37 o                         
  -5  -6   9          0.75         -1.19         2.58 o                         
  -4  -6   9        741.27        747.04        23.06 o                         
  -3  -6   9         73.66         74.14         2.83 o                         
  -2  -6   9        882.99        879.08        19.28 o                         
  -1  -6   9          2.22          2.76         7.05 o                         
   0  -6   9       1126.33       1051.92        21.94 o                         
   1  -6   9        424.62        425.30         3.34 o                         
   2  -6   9          0.04          4.15         3.42 o                         
   3  -6   9         73.03         78.47        12.01 o                         
   4  -6   9        180.93        165.63         3.28 o                         
   5  -6   9        201.96        200.63         3.67 o                         
   6  -6   9          6.73         12.56         2.72 o                         
  -6  -5   9        153.20        147.00         5.09 o                         
  -5  -5   9        141.51        132.79         2.53 o                         
  -4  -5   9          8.75         19.36         2.69 o                         
  -3  -5   9        171.22        169.32         6.80 o                         
  -2  -5   9         87.40         79.66         2.61 o                         
  -1  -5   9        111.25        105.36         4.56 o                         
   0  -5   9          0.84          6.79        11.03 o                         
   1  -5   9         21.51         18.75        11.53 o                         
   2  -5   9         26.28         29.74         2.13 o                         
   3  -5   9         26.97         19.81         3.67 o                         
   4  -5   9        350.18        350.09         6.39 o                         
   5  -5   9          0.12         -1.72         3.70 o                         
   6  -5   9        174.70        159.54         3.73 o                         
  -7  -4   9          9.33         17.83         8.36 o                         
  -6  -4   9         84.60         85.08         4.34 o                         
  -5  -4   9         40.55         37.40         3.26 o                         
  -4  -4   9        259.38        246.73        19.04 o                         
  -3  -4   9         10.59         15.65         5.83 o                         
  -2  -4   9          6.47          7.07         2.63 o                         
  -1  -4   9         47.72         53.68         5.37 o                         
   0  -4   9        950.04        941.93         6.91 o                         
   1  -4   9          8.05         15.02         5.46 o                         
   2  -4   9          5.78         14.23         3.48 o                         
   3  -4   9        365.35        368.82         3.07 o                         
   4  -4   9        709.98        683.59        26.75 o                         
   5  -4   9        255.86        266.54         4.72 o                         
   6  -4   9          2.99         -3.46         3.46 o                         
   7  -4   9         17.15         16.23         4.47 o                         
  -7  -3   9         18.14         18.50         2.79 o                         
  -6  -3   9         51.82         50.84         7.58 o                         
  -5  -3   9        558.94        538.85        10.14 o                         
  -4  -3   9          0.86         -0.41         4.56 o                         
  -3  -3   9         66.06         54.40         3.87 o                         
  -2  -3   9         13.39         24.47         5.35 o                         
  -1  -3   9         91.03         95.21         5.34 o                         
   0  -3   9        790.49        770.24         5.65 o                         
   1  -3   9        188.97        193.59         8.96 o                         
   2  -3   9         98.43        103.57         3.90 o                         
   3  -3   9        138.76        141.17         2.92 o                         
   4  -3   9        176.48        173.78         6.39 o                         
   5  -3   9          9.19          6.90         2.75 o                         
   6  -3   9         97.03        107.68         4.21 o                         
   7  -3   9          0.48         -1.94         2.75 o                         
  -8  -2   9        181.76        176.68         2.85 o                         
  -7  -2   9        249.12        251.74         3.83 o                         
  -6  -2   9        134.35        141.21        12.37 o                         
  -5  -2   9        410.76        414.71         4.69 o                         
  -4  -2   9        826.71        820.59        10.66 o                         
  -3  -2   9         12.91         14.29         3.73 o                         
  -2  -2   9         31.22         20.48         4.49 o                         
  -1  -2   9        278.80        287.90         4.59 o                         
   0  -2   9        250.28        239.54         4.15 o                         
   1  -2   9        180.14        182.93         5.22 o                         
   2  -2   9         50.73         52.80         2.72 o                         
   3  -2   9         60.34         63.81         2.81 o                         
   4  -2   9        392.50        377.48         4.58 o                         
   5  -2   9         44.54         44.44         2.98 o                         
   6  -2   9         85.25         80.04         2.68 o                         
   7  -2   9         25.16         23.94         2.20 o                         
  -8  -1   9        217.70        215.52         4.27 o                         
  -7  -1   9         30.97         32.42         2.20 o                         
  -6  -1   9        345.30        337.25         3.18 o                         
  -5  -1   9        626.57        610.42         8.33 o                         
  -4  -1   9        161.84        166.17         3.32 o                         
  -3  -1   9        493.75        467.35        12.75 o                         
  -2  -1   9        893.95        926.48         9.99 o                         
  -1  -1   9       2168.91       2154.26        65.97 o                         
   0  -1   9        180.53        200.02         4.94 o                         
   1  -1   9        554.34        507.66        10.12 o                         
   2  -1   9        616.37        586.46         4.84 o                         
   3  -1   9        509.45        488.58         4.63 o                         
   4  -1   9        526.23        535.19         6.19 o                         
   5  -1   9          0.00          1.79         4.53 o                         
   6  -1   9        446.13        441.06         3.17 o                         
   7  -1   9          6.63          9.35         1.65 o                         
  -8   0   9          1.97          5.16         2.18 o                         
  -7   0   9        575.50        594.29        13.28 o                         
  -6   0   9        101.94        112.28         2.64 o                         
  -5   0   9       1843.48       1869.31         6.13 o                         
  -4   0   9       1620.71       1604.53        12.48 o                         
  -3   0   9       3978.13       4009.30        95.73 o                         
  -2   0   9        661.34        621.81         5.00 o                         
  -1   0   9       7369.76       7629.77        95.79 o                         
   0   0   9        143.69         99.75         3.93 o                         
   1   0   9        159.93        151.09         4.94 o                         
   2   0   9        313.12        264.72         5.06 o                         
   3   0   9         12.93          5.60         3.44 o                         
   4   0   9        472.28        439.59         6.77 o                         
   5   0   9         46.46         44.75         2.75 o                         
   6   0   9          1.82          4.86         2.44 o                         
   7   0   9         21.81         26.57         2.12 o                         
  -8   1   9          0.03          0.47         2.15 o                         
  -7   1   9          6.86          6.68         4.60 o                         
  -6   1   9         55.79         46.37         2.93 o                         
  -5   1   9         48.71         53.00         2.51 o                         
  -4   1   9        411.29        413.38         9.77 o                         
  -3   1   9        692.13        668.62        16.08 o                         
  -2   1   9        832.02        854.51        15.16 o                         
  -1   1   9        237.33        197.30         3.90 o                         
   0   1   9         33.05         41.18         2.87 o                         
   1   1   9        938.55        893.32        11.91 o                         
   2   1   9        146.40        147.20         5.55 o                         
   3   1   9       1688.25       1678.59        53.25 o                         
   4   1   9         25.02         26.97         2.67 o                         
   5   1   9        382.14        364.94         9.18 o                         
   6   1   9          8.16          6.37         6.65 o                         
   7   1   9         47.23         53.34         3.89 o                         
  -8   2   9          0.01          4.09         2.28 o                         
  -7   2   9         19.07         19.20         2.31 o                         
  -6   2   9         70.31         76.46         3.06 o                         
  -5   2   9         57.24         57.76         3.17 o                         
  -4   2   9         20.60         25.31         7.16 o                         
  -3   2   9        117.69        124.22         3.73 o                         
  -2   2   9        503.33        482.87         3.88 o                         
  -1   2   9        125.07        143.21         3.33 o                         
   0   2   9        141.56        131.98         3.51 o                         
   1   2   9        150.78        139.08         5.91 o                         
   2   2   9       1701.05       1643.55        30.49 o                         
   3   2   9         24.88         28.09         2.50 o                         
   4   2   9        584.14        574.52        13.66 o                         
   5   2   9         10.59         13.15         2.24 o                         
   6   2   9        289.04        294.45         4.15 o                         
   7   2   9         39.43         43.75         2.58 o                         
  -8   3   9         44.04         56.66         3.05 o                         
  -7   3   9          0.36          5.00         2.58 o                         
  -6   3   9         73.78         74.23         3.02 o                         
  -5   3   9          0.73          7.90         2.83 o                         
  -4   3   9         13.10         16.64         3.78 o                         
  -3   3   9        296.47        287.82         7.53 o                         
  -2   3   9          6.44          7.44         2.61 o                         
  -1   3   9         82.28         72.71        11.67 o                         
   0   3   9        234.05        206.08         4.42 o                         
   1   3   9        569.40        567.05         6.45 o                         
   2   3   9         20.45         20.77         4.41 o                         
   3   3   9        181.45        178.92         4.55 o                         
   4   3   9         10.40          7.39         3.46 o                         
   5   3   9        249.31        255.21         3.18 o                         
   6   3   9         22.66         28.28         2.10 o                         
  -7   4   9        162.38        160.01        15.83 o                         
  -6   4   9         75.46         80.90         3.81 o                         
  -5   4   9        162.69        161.12         4.55 o                         
  -4   4   9          5.51          4.44         3.98 o                         
  -3   4   9        106.96        113.89         3.17 o                         
  -2   4   9          3.90          4.28         2.25 o                         
  -1   4   9          4.01          8.97         2.48 o                         
   0   4   9        191.58        188.23         5.06 o                         
   1   4   9         63.85         51.94         4.56 o                         
   2   4   9         50.62         57.85         4.11 o                         
   3   4   9         49.72         52.85         3.98 o                         
   4   4   9          0.06          5.47         3.22 o                         
   5   4   9         35.06         28.88         3.13 o                         
  -7   5   9          5.43         15.73         3.89 o                         
  -6   5   9         55.75         61.37         2.71 o                         
  -5   5   9         18.56         12.75         2.46 o                         
  -4   5   9        143.94        149.59         3.10 o                         
  -3   5   9        246.87        256.97         9.42 o                         
  -2   5   9         34.06         37.18         2.63 o                         
  -1   5   9        203.43        191.95         3.20 o                         
   0   5   9          8.49          2.49         3.78 o                         
   1   5   9          3.39          7.73         3.63 o                         
   2   5   9        103.05        110.03         4.13 o                         
   3   5   9        119.33        112.52         3.20 o                         
   4   5   9         55.52         67.58         3.32 o                         
   5   5   9        241.40        236.04         4.22 o                         
  -6   6   9          2.52          4.06         2.05 o                         
  -5   6   9        173.27        186.33         2.60 o                         
  -4   6   9         80.13         71.83         4.43 o                         
  -3   6   9        446.74        464.18        10.70 o                         
  -2   6   9          5.72         13.24         2.94 o                         
  -1   6   9        145.80        166.02         4.21 o                         
   0   6   9        105.65        116.57         3.67 o                         
   1   6   9        112.29        120.37         4.17 o                         
   2   6   9         85.94         82.15         2.68 o                         
   3   6   9         24.06         16.61         2.96 o                         
   4   6   9          2.16          5.40         2.93 o                         
  -4   7   9        504.09        498.87        14.56 o                         
  -3   7   9          0.00          3.36         2.89 o                         
  -2   7   9         98.40        106.20         2.84 o                         
  -1   7   9         24.18         26.79         2.57 o                         
   0   7   9        179.96        192.14         4.32 o                         
   1   7   9         61.51         68.85         3.20 o                         
   2   7   9        101.53         94.53         3.06 o                         
  -2  -8  10          0.15          7.56         2.11 o                         
  -1  -8  10          7.35          9.01         2.66 o                         
   0  -8  10         22.91         25.69         2.26 o                         
   1  -8  10         19.52         17.51         4.03 o                         
   2  -8  10          0.37          7.17         4.91 o                         
   3  -8  10        118.89        115.40         3.60 o                         
  -4  -7  10         44.66         49.61         2.45 o                         
  -3  -7  10        122.43        125.66         9.10 o                         
  -2  -7  10         15.60         21.37         2.70 o                         
  -1  -7  10         40.08         44.69         3.02 o                         
   0  -7  10         14.59         24.64         8.15 o                         
   1  -7  10         38.31         38.49         2.93 o                         
   2  -7  10          1.77         -1.74         2.73 o                         
   3  -7  10         23.52         27.75         2.07 o                         
   4  -7  10        109.30        115.84         2.84 o                         
  -5  -6  10          4.25          8.62         2.43 o                         
  -4  -6  10        482.51        468.02         3.63 o                         
  -3  -6  10          0.15         -1.29         5.60 o                         
  -2  -6  10        132.17        126.90         8.43 o                         
  -1  -6  10         54.15         57.61         4.42 o                         
   0  -6  10          3.40         17.66         6.48 o                         
   1  -6  10          0.18          3.92         2.07 o                         
   2  -6  10         35.96         47.18         5.20 o                         
   3  -6  10         19.80         20.40         4.33 o                         
   4  -6  10        272.83        332.68        12.19 o                         
   5  -6  10        138.54        110.13         3.27 o                         
  -6  -5  10         37.82         45.80         2.52 o                         
  -5  -5  10       1740.03       1749.02         5.86 o                         
  -4  -5  10        117.18        111.71         3.18 o                         
  -3  -5  10       1603.81       1573.78        12.08 o                         
  -2  -5  10         38.84         39.18         8.00 o                         
  -1  -5  10       1750.90       1688.41        51.47 o                         
   0  -5  10         82.39         85.40         2.53 o                         
   1  -5  10        100.99         79.07         4.40 o                         
   2  -5  10        530.77        526.17         6.95 o                         
   3  -5  10          2.32          5.88         2.15 o                         
   4  -5  10        185.94        183.04         3.50 o                         
   5  -5  10          4.73         -0.78         3.61 o                         
   6  -5  10          0.36         10.77         3.01 o                         
  -7  -4  10         15.92         17.00         2.35 o                         
  -6  -4  10          3.53          9.99         6.60 o                         
  -5  -4  10         43.68         50.44         2.28 o                         
  -4  -4  10        306.20        282.11         5.58 o                         
  -3  -4  10         75.82         80.51         3.10 o                         
  -2  -4  10        424.08        398.01        12.38 o                         
  -1  -4  10          1.03         11.27        12.11 o                         
   0  -4  10       2019.81       1922.40        68.43 o                         
   1  -4  10        901.12        888.86        14.79 o                         
   2  -4  10        247.82        222.52         6.63 o                         
   3  -4  10          9.52         11.57         2.18 o                         
   4  -4  10        926.67        917.20        35.13 o                         
   5  -4  10        190.71        201.41         3.50 o                         
   6  -4  10          0.96          0.27         2.40 o                         
  -7  -3  10         15.62         20.71         4.99 o                         
  -6  -3  10         34.95         33.12         3.21 o                         
  -5  -3  10          7.35         14.42         5.07 o                         
  -4  -3  10        219.27        209.43         3.10 o                         
  -3  -3  10         96.94         92.84         7.85 o                         
  -2  -3  10         42.41         40.69         3.06 o                         
  -1  -3  10       1572.08       1460.12        13.36 o                         
   0  -3  10        194.81        186.81        10.92 o                         
   1  -3  10        149.47        139.82         3.89 o                         
   2  -3  10        320.20        324.63         3.41 o                         
   3  -3  10        148.43        141.93         2.81 o                         
   4  -3  10       1164.65       1157.89        40.82 o                         
   5  -3  10          6.27          9.68         3.29 o                         
   6  -3  10        504.31        480.78         4.59 o                         
   7  -3  10         13.89         14.63         3.52 o                         
  -8  -2  10         33.15         36.32         4.42 o                         
  -7  -2  10         48.46         50.25         2.76 o                         
  -6  -2  10         13.36         17.28         4.13 o                         
  -5  -2  10        129.28        127.58         2.78 o                         
  -4  -2  10         41.97         41.90         4.57 o                         
  -3  -2  10         71.93         74.45         3.92 o                         
  -2  -2  10       1077.01       1081.71         6.02 o                         
  -1  -2  10          5.29          9.92         4.32 o                         
   0  -2  10       2086.09       2105.89        34.66 o                         
   1  -2  10        613.28        622.56        13.70 o                         
   2  -2  10        165.74        159.15         3.27 o                         
   3  -2  10          3.99          7.94         1.93 o                         
   4  -2  10       1923.32       1926.92         8.99 o                         
   5  -2  10        658.71        649.28         5.23 o                         
   6  -2  10         37.63         34.71         3.70 o                         
   7  -2  10         53.66         43.75         2.29 o                         
  -8  -1  10          1.31         -1.46         1.83 o                         
  -7  -1  10         15.87         23.26         3.67 o                         
  -6  -1  10         73.09         70.71         3.83 o                         
  -5  -1  10         43.33         39.83         3.06 o                         
  -4  -1  10         45.05         51.82         4.44 o                         
  -3  -1  10        338.14        361.97         8.68 o                         
  -2  -1  10         10.31          7.11         3.06 o                         
  -1  -1  10          7.67          7.96         3.13 o                         
   0  -1  10        466.74        492.22        14.64 o                         
   1  -1  10         10.93         13.66         5.54 o                         
   2  -1  10        129.01        112.71         2.73 o                         
   3  -1  10        235.32        221.10         7.29 o                         
   4  -1  10        150.35        128.80         4.89 o                         
   5  -1  10        227.86        215.99         3.96 o                         
   6  -1  10         43.53         41.10         2.09 o                         
   7  -1  10         37.27         39.39         1.95 o                         
  -8   0  10         78.67         67.52         3.06 o                         
  -7   0  10         10.01         11.47         6.34 o                         
  -6   0  10        127.98        113.90         7.32 o                         
  -5   0  10         26.93         31.05         3.12 o                         
  -4   0  10        672.93        667.81        10.94 o                         
  -3   0  10       1479.28       1526.76        25.84 o                         
  -2   0  10         13.10         14.64         3.42 o                         
  -1   0  10       1055.07       1098.85        22.90 o                         
   0   0  10          0.37          0.98         3.78 o                         
   1   0  10         48.61         42.21         2.89 o                         
   2   0  10        115.10        124.00         4.68 o                         
   3   0  10          0.87          2.48         3.30 o                         
   4   0  10        640.50        667.92         7.78 o                         
   5   0  10        159.54        159.09         2.74 o                         
   6   0  10         88.72         93.51         2.88 o                         
   7   0  10         76.98         72.94         4.56 o                         
  -8   1  10         87.05         86.40         2.24 o                         
  -7   1  10         74.13         63.93         2.99 o                         
  -6   1  10        497.99        505.12        11.53 o                         
  -5   1  10        944.96        932.72         4.05 o                         
  -4   1  10       1161.12       1184.56        19.75 o                         
  -3   1  10        333.45        301.89         6.71 o                         
  -2   1  10       2234.94       2292.35        42.56 o                         
  -1   1  10        816.57        771.84         9.46 o                         
   0   1  10        976.44       1004.95        16.66 o                         
   1   1  10        244.82        232.08         3.54 o                         
   2   1  10         83.28         86.92         3.99 o                         
   3   1  10        499.57        469.18        15.42 o                         
   4   1  10          2.28          5.24         3.99 o                         
   5   1  10          1.01          5.16         2.28 o                         
   6   1  10         32.91         46.83         4.93 o                         
   7   1  10         14.86         13.36         2.33 o                         
  -8   2  10         15.54         17.29         1.88 o                         
  -7   2  10         47.63         51.08         2.41 o                         
  -6   2  10        145.29        158.74        15.17 o                         
  -5   2  10        342.72        336.45         7.03 o                         
  -4   2  10        823.30        804.68         8.55 o                         
  -3   2  10        306.75        295.11         8.72 o                         
  -2   2  10        219.25        205.42         6.01 o                         
  -1   2  10        158.62        158.31         4.20 o                         
   0   2  10        360.09        329.17         7.04 o                         
   1   2  10          2.83         11.78         5.00 o                         
   2   2  10        605.25        568.81         6.27 o                         
   3   2  10         11.95         10.13         2.79 o                         
   4   2  10        128.84        123.46         2.55 o                         
   5   2  10          0.62          3.23         4.62 o                         
   6   2  10         13.72         16.88         2.13 o                         
  -8   3  10        135.28        125.74         3.33 o                         
  -7   3  10          0.46          4.07         3.71 o                         
  -6   3  10        103.33         93.70         2.62 o                         
  -5   3  10          0.02          0.08         2.66 o                         
  -4   3  10        805.21        816.12         4.97 o                         
  -3   3  10        171.26        166.94         5.64 o                         
  -2   3  10        513.67        515.83        16.93 o                         
  -1   3  10        209.05        219.91         4.30 o                         
   0   3  10        139.63        133.00         5.05 o                         
   1   3  10        674.34        698.69         6.35 o                         
   2   3  10        150.67        144.20         3.78 o                         
   3   3  10        338.15        331.51         4.86 o                         
   4   3  10         54.95         46.80         3.05 o                         
   5   3  10          9.72         10.01         2.31 o                         
   6   3  10          2.02          6.06         3.43 o                         
  -7   4  10         43.80         57.34         2.74 o                         
  -6   4  10         76.43         80.48         2.99 o                         
  -5   4  10         93.82         93.76         4.24 o                         
  -4   4  10          6.06          4.30         3.97 o                         
  -3   4  10        178.13        172.87         3.05 o                         
  -2   4  10         62.10         61.21         4.14 o                         
  -1   4  10        319.69        299.30         8.51 o                         
   0   4  10          1.59         11.71         4.41 o                         
   1   4  10        798.20        774.02         6.21 o                         
   2   4  10        217.01        226.05         4.54 o                         
   3   4  10         41.25         26.00         3.90 o                         
   4   4  10         32.53         45.33         3.84 o                         
   5   4  10         10.01         13.48         3.32 o                         
  -6   5  10         64.09         58.87         3.37 o                         
  -5   5  10          2.00          2.98         2.41 o                         
  -4   5  10        402.72        411.66        16.33 o                         
  -3   5  10         19.62         22.33         2.38 o                         
  -2   5  10        556.88        547.73        13.38 o                         
  -1   5  10          9.91         12.14         4.35 o                         
   0   5  10        418.63        419.78         5.02 o                         
   1   5  10         74.33         74.96         4.17 o                         
   2   5  10         18.85         17.85         4.07 o                         
   3   5  10          0.04         -3.23         3.23 o                         
   4   5  10        123.84        133.75         3.05 o                         
  -5   6  10          2.96          6.19         2.10 o                         
  -4   6  10        155.20        150.88         3.44 o                         
  -3   6  10         21.55         23.60         2.22 o                         
  -2   6  10        295.59        268.44        10.58 o                         
  -1   6  10         18.43         18.83         2.28 o                         
   0   6  10         73.57         66.49         3.56 o                         
   1   6  10         75.38         81.61         2.98 o                         
   2   6  10        258.89        305.49         4.22 o                         
   3   6  10         35.66         33.36         2.34 o                         
  -4   7  10         12.59         11.57         1.81 o                         
  -3   7  10         30.87         26.64         1.99 o                         
  -2   7  10         81.01         75.58         3.28 o                         
  -1   7  10         22.86         30.89         3.47 o                         
   0   7  10         17.11         25.40         2.99 o                         
   1   7  10         55.82         62.11         3.61 o                         
   2   7  10          4.40          5.78         2.68 o                         
  -2  -8  11        220.89        221.07        14.36 o                         
  -1  -8  11        263.60        273.36         7.55 o                         
   0  -8  11         92.98         90.55         5.17 o                         
   1  -8  11        146.48        155.60        11.37 o                         
   2  -8  11         22.34         22.93         2.14 o                         
   3  -8  11        436.27        414.58        16.05 o                         
  -4  -7  11         45.55         40.70         2.23 o                         
  -3  -7  11         16.77         22.36         7.51 o                         
  -2  -7  11         69.64         84.98         5.06 o                         
  -1  -7  11         76.15         72.13         3.96 o                         
   0  -7  11        236.13        245.03        11.06 o                         
   1  -7  11          4.75         15.04         2.66 o                         
   2  -7  11        185.11        211.71         7.48 o                         
   3  -7  11         50.94         58.62         3.01 o                         
   4  -7  11        261.67        239.08        27.52 o                         
  -5  -6  11          0.31         12.52         2.53 o                         
  -4  -6  11         32.06         45.00         7.89 o                         
  -3  -6  11         10.62         10.86         1.88 o                         
  -2  -6  11        106.98        122.87         2.76 o                         
  -1  -6  11         18.35         21.81         2.62 o                         
   0  -6  11        217.64        208.49         2.62 o                         
   1  -6  11        239.97        257.03        17.33 o                         
   2  -6  11         39.79         39.57         3.06 o                         
   3  -6  11        501.17        543.65         9.73 o                         
   4  -6  11         54.77         64.01         1.91 o                         
   5  -6  11        294.59        271.31         3.54 o                         
  -6  -5  11         38.18         37.03         5.68 o                         
  -5  -5  11          8.73         12.92         6.55 o                         
  -4  -5  11         70.04         70.68         2.39 o                         
  -3  -5  11         88.81         91.09         5.03 o                         
  -2  -5  11          7.46         15.72         2.67 o                         
  -1  -5  11        980.30        932.17         5.48 o                         
   0  -5  11          9.52         11.29         5.46 o                         
   1  -5  11        371.54        313.10         3.50 o                         
   2  -5  11        150.41        142.52         5.98 o                         
   3  -5  11        213.11        163.98         2.64 o                         
   4  -5  11         58.58         60.01         3.73 o                         
   5  -5  11         14.00         23.97         3.59 o                         
   6  -5  11         36.01         29.13         3.18 o                         
  -7  -4  11         30.54         31.17         3.62 o                         
  -6  -4  11        412.66        416.68        26.19 o                         
  -5  -4  11         11.41         11.59         2.20 o                         
  -4  -4  11       1480.66       1380.63         8.54 o                         
  -3  -4  11         38.50         34.57         4.35 o                         
  -2  -4  11        382.80        361.96        16.70 o                         
  -1  -4  11         62.54         60.81         3.47 o                         
   0  -4  11         49.14         49.57         5.53 o                         
   1  -4  11        499.63        489.84         9.61 o                         
   2  -4  11         18.71         26.62         3.93 o                         
   3  -4  11          4.84         13.16         3.67 o                         
   4  -4  11         76.99         86.82         3.08 o                         
   5  -4  11        220.31        225.87         4.44 o                         
   6  -4  11          0.73          5.40         3.22 o                         
  -7  -3  11         53.33         61.63         4.46 o                         
  -6  -3  11        123.96        141.15         8.89 o                         
  -5  -3  11        590.28        567.23         3.52 o                         
  -4  -3  11        188.85        178.00        12.18 o                         
  -3  -3  11        142.60        124.44         2.72 o                         
  -2  -3  11         26.12         33.96        12.01 o                         
  -1  -3  11        877.52        810.72         5.58 o                         
   0  -3  11        331.85        337.34         3.89 o                         
   1  -3  11         34.09         35.16         3.69 o                         
   2  -3  11        314.87        321.07         4.07 o                         
   3  -3  11          1.02          1.44         3.67 o                         
   4  -3  11         31.62         41.13         9.92 o                         
   5  -3  11         29.09         31.10         3.64 o                         
   6  -3  11          0.02         11.50         3.36 o                         
   7  -3  11         20.74         20.79         2.35 o                         
  -8  -2  11         33.56         30.19         4.91 o                         
  -7  -2  11        115.81        115.47         4.03 o                         
  -6  -2  11         21.24         23.94         5.34 o                         
  -5  -2  11        133.59        126.32         9.46 o                         
  -4  -2  11        676.05        662.54         4.52 o                         
  -3  -2  11          0.79          5.41         3.50 o                         
  -2  -2  11        888.70        871.92         7.41 o                         
  -1  -2  11        296.86        298.73         9.27 o                         
   0  -2  11       2127.18       2110.65        21.43 o                         
   1  -2  11        139.92        145.17         3.29 o                         
   2  -2  11         21.01         23.07         2.50 o                         
   3  -2  11        409.97        402.98         8.22 o                         
   4  -2  11        469.88        466.43         5.59 o                         
   5  -2  11         13.46         15.21         3.74 o                         
   6  -2  11         23.82         26.00         2.93 o                         
   7  -2  11         25.16         35.79         2.78 o                         
  -8  -1  11        404.43        410.69         8.39 o                         
  -7  -1  11         30.94         39.41         2.28 o                         
  -6  -1  11        204.07        226.89         3.94 o                         
  -5  -1  11        180.04        177.85         3.34 o                         
  -4  -1  11        101.71        105.59         4.20 o                         
  -3  -1  11        392.35        368.43        12.60 o                         
  -2  -1  11       1327.07       1339.23        17.85 o                         
  -1  -1  11        608.59        560.21        12.36 o                         
   0  -1  11        258.77        250.51         6.37 o                         
   1  -1  11        101.37        110.09         3.09 o                         
   2  -1  11          1.39          2.62         2.24 o                         
   3  -1  11         35.78         37.83         2.62 o                         
   4  -1  11        286.86        287.01         5.29 o                         
   5  -1  11         33.74         33.98         4.18 o                         
   6  -1  11         53.94         55.66         2.17 o                         
   7  -1  11          7.01          8.14         3.10 o                         
  -8   0  11          4.43          8.25         2.39 o                         
  -7   0  11         31.27         38.18         2.50 o                         
  -6   0  11         41.35         48.87         2.43 o                         
  -5   0  11        158.51        152.77         6.87 o                         
  -4   0  11        283.51        273.50         3.68 o                         
  -3   0  11        628.28        641.98        20.97 o                         
  -2   0  11        514.55        493.25         4.08 o                         
  -1   0  11         86.31         93.30         5.22 o                         
   0   0  11        841.18        783.81         7.69 o                         
   1   0  11        396.88        378.45         3.52 o                         
   2   0  11        507.29        469.46         3.84 o                         
   3   0  11        220.38        200.60         5.30 o                         
   4   0  11       2059.60       2021.40         9.60 o                         
   5   0  11         55.12         51.84         2.71 o                         
   6   0  11          3.73          5.44         2.98 o                         
   7   0  11        322.57        308.81         3.35 o                         
  -8   1  11        159.05        153.20         8.90 o                         
  -7   1  11         48.57         53.25         2.85 o                         
  -6   1  11        199.64        195.62         4.05 o                         
  -5   1  11          3.69         10.27         5.22 o                         
  -4   1  11       1323.28       1320.38        38.86 o                         
  -3   1  11        676.24        684.92        18.08 o                         
  -2   1  11       1700.69       1671.97        19.95 o                         
  -1   1  11        103.89         80.35         6.80 o                         
   0   1  11       1646.76       1641.91        28.12 o                         
   1   1  11        469.94        443.11         8.11 o                         
   2   1  11          3.42          3.01         2.73 o                         
   3   1  11        629.51        626.35        17.58 o                         
   4   1  11        126.14        123.99         2.73 o                         
   5   1  11        207.05        198.20         4.50 o                         
   6   1  11         29.45         29.79         2.80 o                         
  -8   2  11          4.02          4.46         2.06 o                         
  -7   2  11         95.73         87.37         6.46 o                         
  -6   2  11         19.62         21.66         5.85 o                         
  -5   2  11        381.01        389.97        16.99 o                         
  -4   2  11          0.00          3.43         2.57 o                         
  -3   2  11         51.30         45.13         3.45 o                         
  -2   2  11       1165.00       1121.66        19.96 o                         
  -1   2  11          3.46          5.74         2.28 o                         
   0   2  11        899.19        867.54        21.74 o                         
   1   2  11         26.58         23.15         4.71 o                         
   2   2  11        777.01        791.35         6.71 o                         
   3   2  11         17.39         19.26         2.90 o                         
   4   2  11       1030.91       1012.48        21.12 o                         
   5   2  11         28.05         32.42         2.18 o                         
   6   2  11        372.37        360.27         3.22 o                         
  -7   3  11          2.33          6.08         3.39 o                         
  -6   3  11        165.64        174.66         8.22 o                         
  -5   3  11          5.49          9.82         2.35 o                         
  -4   3  11        346.48        346.07         3.93 o                         
  -3   3  11        263.32        255.99         3.21 o                         
  -2   3  11        157.58        161.24         2.94 o                         
  -1   3  11          8.38          5.60         2.15 o                         
   0   3  11        517.20        488.12         5.13 o                         
   1   3  11         55.75         52.55         4.48 o                         
   2   3  11          3.79          2.34         3.03 o                         
   3   3  11         30.25         38.77         3.49 o                         
   4   3  11          5.70          1.43         3.69 o                         
   5   3  11        335.11        351.15         3.83 o                         
   6   3  11          6.43         13.83         3.82 o                         
  -7   4  11         74.22         72.79         3.66 o                         
  -6   4  11         18.72         18.32         3.80 o                         
  -5   4  11        156.81        154.24         4.15 o                         
  -4   4  11          7.61         10.38         3.76 o                         
  -3   4  11         12.26          9.44         6.88 o                         
  -2   4  11          0.61         -1.93         2.57 o                         
  -1   4  11          1.75          2.92         2.63 o                         
   0   4  11          1.28          7.85         4.14 o                         
   1   4  11         38.26         43.52         3.88 o                         
   2   4  11          0.71          2.91         3.81 o                         
   3   4  11          0.43         11.89         3.54 o                         
   4   4  11        123.47        134.06         3.94 o                         
   5   4  11         23.04         14.62         3.46 o                         
  -6   5  11         30.21         27.43         5.53 o                         
  -5   5  11          0.59          5.77         2.16 o                         
  -4   5  11        276.28        278.40         5.33 o                         
  -3   5  11         91.20         95.50         4.96 o                         
  -2   5  11        130.22        128.13         2.90 o                         
  -1   5  11         70.31         78.05         2.84 o                         
   0   5  11         56.52         66.54         3.64 o                         
   1   5  11        144.86        161.25         4.00 o                         
   2   5  11         11.05         -2.47         3.52 o                         
   3   5  11         41.85         62.69         3.42 o                         
   4   5  11          1.59          6.54         3.39 o                         
  -5   6  11        172.64        171.39         9.82 o                         
  -4   6  11        125.18        133.65         4.27 o                         
  -3   6  11        173.54        186.69         9.30 o                         
  -2   6  11        165.46        158.60         6.14 o                         
  -1   6  11         91.39         97.28         3.20 o                         
   0   6  11         62.91         72.40         3.94 o                         
   1   6  11        190.94        196.01         3.87 o                         
   2   6  11        160.37        137.17         2.95 o                         
   3   6  11          9.51         20.85         3.01 o                         
  -4   7  11        341.08        322.77        13.16 o                         
  -3   7  11        107.77         96.67         6.51 o                         
  -2   7  11        265.62        262.95         5.78 o                         
  -1   7  11         32.40         41.45         3.59 o                         
   0   7  11        170.01        184.49         4.08 o                         
   1   7  11        166.01        144.75         3.52 o                         
  -2  -8  12        241.87        242.00         3.36 o                         
  -1  -8  12         88.68         92.23         3.74 o                         
   0  -8  12          1.04          5.57         6.10 o                         
   1  -8  12         32.43         31.63         2.30 o                         
   2  -8  12         18.21         25.80         2.19 o                         
  -4  -7  12         27.72         25.47         3.71 o                         
  -3  -7  12        109.65        100.72        11.46 o                         
  -2  -7  12         87.99         94.15         2.68 o                         
  -1  -7  12          7.52         16.79         3.35 o                         
   0  -7  12          1.33          6.42         2.11 o                         
   1  -7  12          2.66          3.71         3.97 o                         
   2  -7  12          2.61          9.30         3.42 o                         
   3  -7  12         13.01         17.77         3.55 o                         
   4  -7  12          7.58          7.95         2.48 o                         
  -5  -6  12          1.12          4.82         7.41 o                         
  -4  -6  12        331.69        320.91        10.90 o                         
  -3  -6  12          0.17          3.84         3.98 o                         
  -2  -6  12        531.39        538.73         3.74 o                         
  -1  -6  12          0.12         -0.35         2.20 o                         
   0  -6  12         96.25         90.98         8.45 o                         
   1  -6  12          7.59         14.56         3.74 o                         
   2  -6  12         44.98         44.68         9.43 o                         
   3  -6  12        157.39        170.61         7.36 o                         
   4  -6  12         10.69         14.12         3.24 o                         
   5  -6  12         60.83         67.48         3.03 o                         
  -6  -5  12        153.05        147.74         3.54 o                         
  -5  -5  12        260.82        267.99         8.00 o                         
  -4  -5  12          5.11         11.36         4.03 o                         
  -3  -5  12         58.92         57.04         6.92 o                         
  -2  -5  12          6.66         15.14         4.42 o                         
  -1  -5  12         74.63         72.23         2.71 o                         
   0  -5  12        126.73        130.15         3.86 o                         
   1  -5  12          1.56          4.34        14.18 o                         
   2  -5  12         44.39         55.99         6.59 o                         
   3  -5  12        181.95        218.25        10.85 o                         
   4  -5  12         77.66         80.22         2.06 o                         
   5  -5  12         79.53        101.06         3.83 o                         
   6  -5  12          5.57         14.15         3.16 o                         
  -7  -4  12         51.45         66.02         4.23 o                         
  -6  -4  12        220.28        193.30         3.89 o                         
  -5  -4  12         12.63         16.65         3.47 o                         
  -4  -4  12        812.43        791.60        18.44 o                         
  -3  -4  12        207.32        191.87         3.39 o                         
  -2  -4  12       3454.56       3350.42        60.46 o                         
  -1  -4  12        141.08        143.11         8.15 o                         
   0  -4  12       3876.58       3668.86        17.20 o                         
   1  -4  12        339.96        357.84         3.77 o                         
   2  -4  12        558.79        499.05         6.39 o                         
   3  -4  12        728.69        738.66         6.55 o                         
   4  -4  12         84.60         80.16         2.15 o                         
   5  -4  12        500.09        504.13         5.13 o                         
   6  -4  12         52.90         56.76         3.50 o                         
  -7  -3  12          1.45          8.92         3.26 o                         
  -6  -3  12          2.82          5.37         2.16 o                         
  -5  -3  12         95.29         79.01         5.23 o                         
  -4  -3  12         13.21         21.96         5.93 o                         
  -3  -3  12        192.41        192.34         5.05 o                         
  -2  -3  12        207.66        206.11        10.79 o                         
  -1  -3  12       1271.05       1232.69        22.79 o                         
   0  -3  12         39.73         36.68         3.91 o                         
   1  -3  12        607.08        570.01        20.26 o                         
   2  -3  12          4.95          4.53         2.29 o                         
   3  -3  12        948.51        912.32        11.06 o                         
   4  -3  12        551.59        559.74         4.34 o                         
   5  -3  12        190.42        181.91         4.32 o                         
   6  -3  12        202.59        182.42         4.24 o                         
  -7  -2  12         37.18         42.66         2.62 o                         
  -6  -2  12          1.61          4.38         6.00 o                         
  -5  -2  12        110.87        118.01         3.02 o                         
  -4  -2  12          6.00          5.26         2.59 o                         
  -3  -2  12         29.83         30.51         3.50 o                         
  -2  -2  12        378.75        369.74        12.60 o                         
  -1  -2  12         69.68         71.48         3.23 o                         
   0  -2  12        213.40        189.34         7.71 o                         
   1  -2  12         16.80         20.18         3.07 o                         
   2  -2  12        300.14        287.01         7.20 o                         
   3  -2  12       1060.05       1082.43        16.00 o                         
   4  -2  12        177.70        173.40         7.73 o                         
   5  -2  12        601.44        605.32         5.71 o                         
   6  -2  12        279.57        308.33         4.76 o                         
   7  -2  12        228.40        239.96        13.11 o                         
  -8  -1  12        242.00        234.85        10.60 o                         
  -7  -1  12          4.55         16.78         3.17 o                         
  -6  -1  12        184.76        199.04         3.24 o                         
  -5  -1  12        193.74        189.27         5.69 o                         
  -4  -1  12        124.96         97.95         3.04 o                         
  -3  -1  12         37.76         48.38         6.18 o                         
  -2  -1  12        462.93        463.21        13.04 o                         
  -1  -1  12         74.93         68.70         2.85 o                         
   0  -1  12         14.88         18.28         3.08 o                         
   1  -1  12        535.30        499.76         8.74 o                         
   2  -1  12          2.02          3.89         1.80 o                         
   3  -1  12        637.49        615.07         8.69 o                         
   4  -1  12         12.56         14.67         3.69 o                         
   5  -1  12        357.33        340.92         5.12 o                         
   6  -1  12          0.56          5.38         2.01 o                         
   7  -1  12         46.82         51.69         2.37 o                         
  -8   0  12          3.97          3.51         1.87 o                         
  -7   0  12          3.58         10.97         5.21 o                         
  -6   0  12         51.99         53.70         2.82 o                         
  -5   0  12         27.69         24.35         3.17 o                         
  -4   0  12        675.01        634.07        14.47 o                         
  -3   0  12         41.07         46.30         6.40 o                         
  -2   0  12        139.75        132.02         4.55 o                         
  -1   0  12         98.55         92.29         3.17 o                         
   0   0  12        439.41        447.31         8.32 o                         
   1   0  12        513.68        494.06         4.04 o                         
   2   0  12          0.82          2.38         2.13 o                         
   3   0  12        213.42        196.05         4.05 o                         
   4   0  12        271.19        254.84         5.08 o                         
   5   0  12         52.64         46.76         3.03 o                         
   6   0  12         94.57        103.46        11.53 o                         
  -8   1  12        224.40        222.95        11.26 o                         
  -7   1  12        201.35        211.16        21.94 o                         
  -6   1  12         47.13         54.39         2.26 o                         
  -5   1  12        552.81        527.88         5.73 o                         
  -4   1  12         22.43         26.50         2.51 o                         
  -3   1  12        381.28        365.62         8.26 o                         
  -2   1  12          1.00          3.96         4.19 o                         
  -1   1  12        286.78        258.97         7.19 o                         
   0   1  12        902.45        888.27        16.53 o                         
   1   1  12         48.30         43.61         2.72 o                         
   2   1  12        159.08        149.11         5.65 o                         
   3   1  12        316.28        284.83        12.14 o                         
   4   1  12         26.36         27.34         3.19 o                         
   5   1  12         31.46         38.96         2.32 o                         
   6   1  12        127.34        127.24         2.86 o                         
  -8   2  12          0.37         -1.18         2.06 o                         
  -7   2  12        126.47        137.57        16.33 o                         
  -6   2  12         61.07         62.61         2.84 o                         
  -5   2  12        752.84        755.69        17.93 o                         
  -4   2  12        386.15        380.10         7.33 o                         
  -3   2  12       1801.66       1837.02        11.50 o                         
  -2   2  12        715.94        682.64        11.81 o                         
  -1   2  12        697.90        683.62         9.08 o                         
   0   2  12       1532.56       1562.26        13.55 o                         
   1   2  12          5.45          6.05         4.73 o                         
   2   2  12        903.76        904.25         6.78 o                         
   3   2  12        319.79        324.82         3.90 o                         
   4   2  12       1051.80       1032.36        27.48 o                         
   5   2  12          0.42          3.64         2.18 o                         
   6   2  12          3.13          5.89         1.83 o                         
  -7   3  12          4.56          8.89         4.80 o                         
  -6   3  12          9.76         10.84         2.61 o                         
  -5   3  12          0.50          2.91         4.67 o                         
  -4   3  12        231.38        224.06         8.22 o                         
  -3   3  12        688.54        679.00        14.98 o                         
  -2   3  12        355.92        343.80         8.04 o                         
  -1   3  12        123.97        113.06         2.96 o                         
   0   3  12       1100.54       1049.88         7.06 o                         
   1   3  12        247.00        239.46         5.08 o                         
   2   3  12         79.32         66.94         2.98 o                         
   3   3  12        130.81        122.07         4.07 o                         
   4   3  12          5.13         15.27         3.71 o                         
   5   3  12         30.49         30.55         2.83 o                         
  -7   4  12          1.30          2.52         3.42 o                         
  -6   4  12         33.85         34.12         3.87 o                         
  -5   4  12          0.21         10.82         3.57 o                         
  -4   4  12          0.41          2.45         3.66 o                         
  -3   4  12        272.28        278.33        14.72 o                         
  -2   4  12         99.22         93.58         2.66 o                         
  -1   4  12        326.11        297.83        14.33 o                         
   0   4  12         55.07         51.87         3.16 o                         
   1   4  12         94.75         72.14         4.13 o                         
   2   4  12        139.51        137.44         4.27 o                         
   3   4  12         59.78         59.85         3.88 o                         
   4   4  12        383.61        414.66         4.73 o                         
   5   4  12          3.83         10.09         2.15 o                         
  -6   5  12          0.31          8.27         6.53 o                         
  -5   5  12          2.72          8.40         2.79 o                         
  -4   5  12          2.81          6.34         2.76 o                         
  -3   5  12          3.11          7.51         2.05 o                         
  -2   5  12         23.74         21.94         2.46 o                         
  -1   5  12         59.82         55.77         3.00 o                         
   0   5  12        225.41        216.64         3.73 o                         
   1   5  12         14.96         21.76         2.69 o                         
   2   5  12          3.74          4.15         2.38 o                         
   3   5  12         41.14         52.31         3.22 o                         
   4   5  12         34.76         36.29         2.99 o                         
  -5   6  12          0.24          4.99         2.05 o                         
  -4   6  12          5.67          8.71         2.18 o                         
  -3   6  12         41.80         42.09         2.69 o                         
  -2   6  12          7.39          7.42         2.48 o                         
  -1   6  12         31.97         19.63         3.27 o                         
   0   6  12         57.54         58.12         2.69 o                         
   1   6  12          1.56         -0.96         3.18 o                         
   2   6  12         47.88         39.98         3.02 o                         
  -3   7  12         56.35         48.68         1.95 o                         
  -2   7  12          0.68          3.59         2.42 o                         
  -1   7  12         41.86         39.68         3.60 o                         
   0   7  12          6.48          7.67         2.24 o                         
  -2  -8  13          0.38          0.55         2.01 o                         
  -1  -8  13        169.02        178.58         2.73 o                         
   0  -8  13        150.41        154.37         2.26 o                         
   1  -8  13        502.03        510.86        20.21 o                         
   2  -8  13          7.18          8.35         3.18 o                         
  -4  -7  13         32.79         26.13         3.83 o                         
  -3  -7  13         11.38         16.54         2.11 o                         
  -2  -7  13          0.48          4.52         1.99 o                         
  -1  -7  13        374.16        378.55         4.14 o                         
   0  -7  13        366.47        356.71         3.41 o                         
   1  -7  13         52.99         65.27         2.57 o                         
   2  -7  13        187.27        201.80        16.34 o                         
   3  -7  13         61.31         66.31         2.36 o                         
   4  -7  13        270.48        263.92        13.33 o                         
  -5  -6  13         47.38         44.57         2.40 o                         
  -4  -6  13         14.26         18.82         5.11 o                         
  -3  -6  13         35.98         38.47         3.66 o                         
  -2  -6  13        197.85        215.25         6.85 o                         
  -1  -6  13         29.07         30.74         2.07 o                         
   0  -6  13        110.81        113.15         2.94 o                         
   1  -6  13        317.19        329.41        13.66 o                         
   2  -6  13         13.18         21.07         2.61 o                         
   3  -6  13         12.84         15.01         1.93 o                         
   4  -6  13        141.87        135.42         3.16 o                         
   5  -6  13        255.47        235.17         4.13 o                         
  -6  -5  13         11.40         14.91         2.35 o                         
  -5  -5  13         93.03         96.43         2.64 o                         
  -4  -5  13          8.72          9.25         3.40 o                         
  -3  -5  13         11.75         12.87         4.62 o                         
  -2  -5  13         22.59         22.64         2.98 o                         
  -1  -5  13        173.95        165.01         2.75 o                         
   0  -5  13          4.97          6.37         2.82 o                         
   1  -5  13         24.89         18.90         2.93 o                         
   2  -5  13         41.21         42.22         3.42 o                         
   3  -5  13          2.87         -1.41         2.94 o                         
   4  -5  13         99.51        105.73         2.17 o                         
   5  -5  13         14.11          4.95         3.15 o                         
  -7  -4  13         15.28         23.68         4.59 o                         
  -6  -4  13        246.86        230.52         3.09 o                         
  -5  -4  13         29.06         34.58        12.34 o                         
  -4  -4  13        138.70        135.35         5.25 o                         
  -3  -4  13          8.26         15.51         2.80 o                         
  -2  -4  13         37.72         32.12         3.92 o                         
  -1  -4  13         29.38         27.83         2.30 o                         
   0  -4  13        140.53        124.91        15.15 o                         
   1  -4  13        148.85        150.46         7.11 o                         
   2  -4  13          7.05          4.36         2.46 o                         
   3  -4  13        175.38        183.72         6.26 o                         
   4  -4  13         18.42         13.88         4.65 o                         
   5  -4  13        121.80        126.93         3.84 o                         
   6  -4  13        104.95        112.44         3.02 o                         
  -7  -3  13         34.67         34.23         2.12 o                         
  -6  -3  13        144.47        158.77         8.36 o                         
  -5  -3  13        746.71        720.16         9.53 o                         
  -4  -3  13         75.36         72.42         5.14 o                         
  -3  -3  13       1453.40       1372.38         5.20 o                         
  -2  -3  13         19.35         18.53         4.05 o                         
  -1  -3  13       2829.39       2819.11        74.10 o                         
   0  -3  13        222.89        226.00         7.16 o                         
   1  -3  13        244.26        244.91         3.02 o                         
   2  -3  13          2.08          6.85         2.91 o                         
   3  -3  13        246.74        237.56         2.81 o                         
   4  -3  13         37.25         36.30         2.85 o                         
   5  -3  13          1.06         13.75         3.32 o                         
   6  -3  13         19.49         22.31         2.92 o                         
  -7  -2  13        160.73        169.37         6.71 o                         
  -6  -2  13         48.88         43.59         2.07 o                         
  -5  -2  13          1.05          4.83         2.78 o                         
  -4  -2  13        396.28        364.36         4.85 o                         
  -3  -2  13          1.17          6.77         3.15 o                         
  -2  -2  13       2142.26       2066.72         6.42 o                         
  -1  -2  13        146.69        148.06         9.69 o                         
   0  -2  13       1183.57       1187.33        11.12 o                         
   1  -2  13          5.45         11.08         2.65 o                         
   2  -2  13         44.51         41.04         2.73 o                         
   3  -2  13        370.75        380.59         5.67 o                         
   4  -2  13         21.94         29.24         3.10 o                         
   5  -2  13        192.82        206.36         4.54 o                         
   6  -2  13         37.28         42.23         3.56 o                         
  -8  -1  13         21.95         22.56         3.98 o                         
  -7  -1  13         19.73         24.88         2.48 o                         
  -6  -1  13         66.03         68.58         2.57 o                         
  -5  -1  13          0.21          0.66         2.22 o                         
  -4  -1  13        446.70        433.54         4.05 o                         
  -3  -1  13        433.08        440.03        15.37 o                         
  -2  -1  13        173.66        191.38         5.50 o                         
  -1  -1  13        233.80        220.83         8.86 o                         
   0  -1  13         82.70         87.42         2.74 o                         
   1  -1  13         35.34         31.89         2.49 o                         
   2  -1  13         52.87         49.85         2.78 o                         
   3  -1  13        741.98        721.55         8.21 o                         
   4  -1  13         75.83         73.51         2.87 o                         
   5  -1  13         63.51         62.56         3.86 o                         
   6  -1  13          0.94          8.69         2.11 o                         
  -8   0  13          0.10          2.31         3.45 o                         
  -7   0  13         59.01         56.28         2.08 o                         
  -6   0  13          1.22          4.89         2.14 o                         
  -5   0  13         50.62         57.03         1.98 o                         
  -4   0  13         18.44         29.78         7.69 o                         
  -3   0  13        118.00        114.13         3.96 o                         
  -2   0  13        106.04         97.22         6.25 o                         
  -1   0  13         12.46         15.86         2.62 o                         
   0   0  13         33.46         24.66         2.94 o                         
   1   0  13          9.71         23.60         7.62 o                         
   2   0  13        417.05        398.06         2.99 o                         
   3   0  13        370.83        352.19         5.46 o                         
   4   0  13         83.18         74.85         3.23 o                         
   5   0  13         84.14         87.36         4.05 o                         
   6   0  13         54.97         69.58         2.88 o                         
  -8   1  13         25.65         35.47         2.56 o                         
  -7   1  13          3.82         10.00         2.48 o                         
  -6   1  13         10.52         14.06         2.37 o                         
  -5   1  13        110.79        104.14         2.61 o                         
  -4   1  13         84.49         75.41         3.64 o                         
  -3   1  13        397.23        403.29         3.38 o                         
  -2   1  13        393.88        373.30         7.14 o                         
  -1   1  13        165.86        154.24         3.46 o                         
   0   1  13        105.01        102.94         2.90 o                         
   1   1  13       1146.77       1110.69        22.48 o                         
   2   1  13         22.21         19.08         2.64 o                         
   3   1  13        746.53        730.69        10.41 o                         
   4   1  13         73.66         75.03         4.92 o                         
   5   1  13        481.22        484.85         3.49 o                         
   6   1  13         80.35         76.12         2.24 o                         
  -7   2  13          0.24         -0.33         2.37 o                         
  -6   2  13          0.32          6.45         5.63 o                         
  -5   2  13          7.03          3.16         2.00 o                         
  -4   2  13          7.91          7.60         5.10 o                         
  -3   2  13        129.91        125.77         3.14 o                         
  -2   2  13        567.56        560.05        18.74 o                         
  -1   2  13       1058.61       1036.58        31.08 o                         
   0   2  13         55.91         48.89         2.83 o                         
   1   2  13       1067.75       1004.14        62.24 o                         
   2   2  13        245.25        241.97         3.97 o                         
   3   2  13        201.55        213.38         4.65 o                         
   4   2  13         32.28         32.36         2.53 o                         
   5   2  13         27.65         29.19         2.28 o                         
   6   2  13        600.59        587.15        16.62 o                         
  -7   3  13          1.42         -0.41         2.26 o                         
  -6   3  13        251.50        240.46         4.39 o                         
  -5   3  13          3.89          5.87         2.75 o                         
  -4   3  13        426.51        442.02         4.00 o                         
  -3   3  13        113.28        114.57         7.08 o                         
  -2   3  13        308.10        311.18         4.82 o                         
  -1   3  13        101.01        104.38         2.79 o                         
   0   3  13         40.46         51.40         4.47 o                         
   1   3  13        203.87        202.79         4.78 o                         
   2   3  13          5.59         15.27         3.49 o                         
   3   3  13        135.06        151.29         4.20 o                         
   4   3  13         70.28         69.92         3.66 o                         
   5   3  13        606.33        596.07         5.68 o                         
  -7   4  13         17.53         14.15         2.89 o                         
  -6   4  13         41.21         37.23         4.14 o                         
  -5   4  13        103.07        105.19         4.21 o                         
  -4   4  13         19.22         22.50         3.74 o                         
  -3   4  13        322.78        319.30         9.12 o                         
  -2   4  13         45.39         47.91         2.64 o                         
  -1   4  13        128.88        130.44         3.25 o                         
   0   4  13         91.15         94.94         4.10 o                         
   1   4  13          1.43          4.47         3.67 o                         
   2   4  13          3.44          8.34         2.57 o                         
   3   4  13         68.41         58.36         2.86 o                         
   4   4  13         45.85         48.62         2.64 o                         
  -6   5  13         13.22         13.21         2.65 o                         
  -5   5  13          0.09          8.79         2.42 o                         
  -4   5  13        209.01        211.13         2.94 o                         
  -3   5  13        127.73        123.35         8.09 o                         
  -2   5  13        186.88        210.94         5.69 o                         
  -1   5  13          2.14         -1.26         3.70 o                         
   0   5  13        257.27        260.41         4.62 o                         
   1   5  13         30.54         33.21         3.83 o                         
   2   5  13          0.04          1.38         2.95 o                         
   3   5  13         18.62         23.05         2.86 o                         
  -5   6  13         60.30         60.29         2.37 o                         
  -4   6  13          5.78          6.61         4.03 o                         
  -3   6  13        248.87        248.26         2.96 o                         
  -2   6  13         27.09         25.46         2.41 o                         
  -1   6  13        122.05        134.12         3.74 o                         
   0   6  13        100.67        102.82         3.61 o                         
   1   6  13         29.55         33.65         3.08 o                         
   2   6  13        173.03        168.30         3.05 o                         
  -2   7  13         97.28        106.17         2.90 o                         
  -1   7  13         33.12         29.57         2.96 o                         
  -1  -8  14        239.05        261.56         6.78 o                         
   0  -8  14         13.72         11.20         2.13 o                         
   1  -8  14         60.77         69.26         3.18 o                         
  -3  -7  14        149.22        153.36         7.29 o                         
  -2  -7  14          0.10          4.10         1.87 o                         
  -1  -7  14        378.14        392.28         9.55 o                         
   0  -7  14         26.31         36.35         5.55 o                         
   1  -7  14         14.27         22.06         8.22 o                         
   2  -7  14         17.70         20.20         4.89 o                         
   3  -7  14         21.47         25.77         5.50 o                         
  -5  -6  14         83.12         87.22         2.88 o                         
  -4  -6  14        134.27        131.86         5.41 o                         
  -3  -6  14         81.52         94.90         4.46 o                         
  -2  -6  14          3.51          6.41         2.23 o                         
  -1  -6  14         27.92         44.08         2.53 o                         
   0  -6  14        155.57        170.90         7.22 o                         
   1  -6  14        294.25        320.53         3.33 o                         
   2  -6  14          2.63          5.09         2.86 o                         
   3  -6  14         66.78         72.52         3.29 o                         
   4  -6  14          1.17         -1.76         1.76 o                         
  -6  -5  14         91.50         88.94         3.99 o                         
  -5  -5  14        174.77        170.69         7.36 o                         
  -4  -5  14          0.00         -0.14         2.22 o                         
  -3  -5  14         48.69         49.21        10.43 o                         
  -2  -5  14         60.55         58.17         4.43 o                         
  -1  -5  14       1079.59       1072.74         6.17 o                         
   0  -5  14        197.62        192.98         5.08 o                         
   1  -5  14        108.32        103.99         8.24 o                         
   2  -5  14          4.65          4.51         3.21 o                         
   3  -5  14        103.20        106.00         2.11 o                         
   4  -5  14         95.42         93.15         4.33 o                         
   5  -5  14          7.02          6.37         2.45 o                         
  -6  -4  14         10.05          9.30         4.08 o                         
  -5  -4  14         46.68         47.88         2.69 o                         
  -4  -4  14         15.69         13.09         4.37 o                         
  -3  -4  14        186.22        192.82         3.07 o                         
  -2  -4  14          0.27          4.11         2.99 o                         
  -1  -4  14         22.08         21.38         4.66 o                         
   0  -4  14        277.91        281.95         3.18 o                         
   1  -4  14        199.27        211.94         2.43 o                         
   2  -4  14          3.91          4.89         1.86 o                         
   3  -4  14         75.93         71.25         2.99 o                         
   4  -4  14        126.55        142.10         2.09 o                         
   5  -4  14        647.69        667.58         5.74 o                         
   6  -4  14         14.28          5.13         3.05 o                         
  -7  -3  14         14.01         20.94         2.75 o                         
  -6  -3  14        140.88        141.54         7.58 o                         
  -5  -3  14         91.05         62.47         2.80 o                         
  -4  -3  14         50.94         53.85         2.85 o                         
  -3  -3  14       1616.60       1524.31         8.70 o                         
  -2  -3  14         47.92         49.24         5.08 o                         
  -1  -3  14       5252.71       5084.52        55.66 o                         
   0  -3  14         47.66         49.57         8.01 o                         
   1  -3  14       2297.81       2262.55        38.48 o                         
   2  -3  14         92.39         95.06         3.88 o                         
   3  -3  14        838.82        829.13        15.69 o                         
   4  -3  14        755.09        769.97         6.16 o                         
   5  -3  14        351.08        332.17         4.64 o                         
   6  -3  14        365.55        342.73         4.81 o                         
  -7  -2  14        190.82        194.98         2.53 o                         
  -6  -2  14          6.48          5.78         2.37 o                         
  -5  -2  14          8.93         14.06         2.31 o                         
  -4  -2  14         77.31         52.50         2.47 o                         
  -3  -2  14         45.17         52.58         6.61 o                         
  -2  -2  14        296.52        312.02         6.39 o                         
  -1  -2  14        173.48        153.94         5.39 o                         
   0  -2  14        119.02        105.60         3.49 o                         
   1  -2  14         35.82         34.42         2.53 o                         
   2  -2  14        471.47        436.52         3.05 o                         
   3  -2  14          0.88          3.02         2.37 o                         
   4  -2  14        696.19        674.99         8.21 o                         
   5  -2  14        227.48        219.53         4.13 o                         
   6  -2  14         63.89         66.73         3.52 o                         
  -7  -1  14         10.14          9.92         1.57 o                         
  -6  -1  14        215.21        223.47        17.66 o                         
  -5  -1  14         80.38         83.69         3.50 o                         
  -4  -1  14          5.08          7.57         8.70 o                         
  -3  -1  14         85.20         88.88         2.76 o                         
  -2  -1  14        323.82        342.70         3.09 o                         
  -1  -1  14         32.38         38.70         2.47 o                         
   0  -1  14          0.75          1.02         2.68 o                         
   1  -1  14        528.34        499.80        10.41 o                         
   2  -1  14         65.31         63.52         3.42 o                         
   3  -1  14          7.84          6.12         1.85 o                         
   4  -1  14          0.42          7.98         2.81 o                         
   5  -1  14        151.07        151.85         4.47 o                         
   6  -1  14        108.20        110.23         8.96 o                         
  -8   0  14         18.40         26.35         3.13 o                         
  -7   0  14        142.65        154.78         7.51 o                         
  -6   0  14        118.86        120.73         8.96 o                         
  -5   0  14         33.74         48.80         4.09 o                         
  -4   0  14        388.33        345.11         2.65 o                         
  -3   0  14        230.93        250.26        10.00 o                         
  -2   0  14        752.86        712.94         9.71 o                         
  -1   0  14        168.95        170.73         5.10 o                         
   0   0  14        130.61        125.37         6.33 o                         
   1   0  14         98.69         93.68         3.09 o                         
   2   0  14         61.96         60.32         2.13 o                         
   3   0  14        227.89        235.04         3.95 o                         
   4   0  14         12.61         16.84         3.87 o                         
   5   0  14         12.47         15.97         2.58 o                         
   6   0  14          1.24          4.39         2.29 o                         
  -7   1  14         94.23         96.15         2.89 o                         
  -6   1  14        109.90        122.51         2.23 o                         
  -5   1  14         31.56         36.55         7.98 o                         
  -4   1  14        510.36        493.79        10.61 o                         
  -3   1  14        605.30        583.29        13.24 o                         
  -2   1  14         43.03         51.88         3.96 o                         
  -1   1  14        320.57        311.58         7.39 o                         
   0   1  14          6.34          9.10         1.99 o                         
   1   1  14        503.13        496.40         4.28 o                         
   2   1  14        113.66        108.44         2.37 o                         
   3   1  14        950.77        904.39        20.29 o                         
   4   1  14         16.70         18.13         2.14 o                         
   5   1  14          6.58          5.18         1.97 o                         
   6   1  14         11.52         18.51         2.77 o                         
  -7   2  14        140.03        160.67         2.71 o                         
  -6   2  14         26.85         14.45         6.26 o                         
  -5   2  14         29.05         40.51         3.44 o                         
  -4   2  14        152.99        149.26         2.70 o                         
  -3   2  14         26.54         30.99         2.91 o                         
  -2   2  14        804.20        777.57        10.37 o                         
  -1   2  14          2.57          2.58         2.64 o                         
   0   2  14        398.34        367.16         9.36 o                         
   1   2  14          0.60          0.86         2.34 o                         
   2   2  14        539.70        527.05         5.50 o                         
   3   2  14        209.24        210.21         4.44 o                         
   4   2  14         47.14         50.40         3.99 o                         
   5   2  14          3.41          6.74         1.93 o                         
  -7   3  14          2.95          3.05         1.93 o                         
  -6   3  14         14.88         20.44         2.52 o                         
  -5   3  14          4.27          5.36         2.72 o                         
  -4   3  14        716.14        716.01        18.02 o                         
  -3   3  14        681.48        666.22        15.59 o                         
  -2   3  14        857.89        840.78        16.24 o                         
  -1   3  14        112.36        108.25         2.64 o                         
   0   3  14       1698.23       1616.94         8.00 o                         
   1   3  14        437.79        422.35         4.47 o                         
   2   3  14        181.25        173.84         4.42 o                         
   3   3  14        377.26        362.03         4.21 o                         
   4   3  14         55.23         52.17         3.32 o                         
   5   3  14        365.41        363.20         4.86 o                         
  -6   4  14          0.43          9.33         3.44 o                         
  -5   4  14         18.73         29.22         6.10 o                         
  -4   4  14          5.24          7.50         3.86 o                         
  -3   4  14         30.53         33.38         2.94 o                         
  -2   4  14         84.57         88.52         4.18 o                         
  -1   4  14        256.82        241.59         6.02 o                         
   0   4  14          1.97          0.65         3.02 o                         
   1   4  14        233.06        237.62         4.31 o                         
   2   4  14        113.08        105.29         4.11 o                         
   3   4  14         86.94         90.13         3.81 o                         
   4   4  14         31.50         47.38         3.40 o                         
  -5   5  14         14.47         12.93         3.48 o                         
  -4   5  14         26.97         27.27         2.69 o                         
  -3   5  14          2.53          0.31         3.25 o                         
  -2   5  14         24.41         29.50         2.46 o                         
  -1   5  14          2.92          1.16         2.52 o                         
   0   5  14         13.37         13.44         3.50 o                         
   1   5  14        106.53        111.05         3.15 o                         
   2   5  14         13.46          0.31         2.20 o                         
   3   5  14        109.02         93.62         3.15 o                         
  -4   6  14          0.19          0.42         1.84 o                         
  -3   6  14         89.12         89.56         6.11 o                         
  -2   6  14          5.91          7.19         3.12 o                         
  -1   6  14          7.70         13.03         3.49 o                         
   0   6  14          0.01         10.77         2.91 o                         
   1   6  14         24.32         16.16         2.24 o                         
  -3  -7  15         19.74         16.74         3.05 o                         
  -2  -7  15         35.86         34.00         2.21 o                         
  -1  -7  15         18.45         25.11         1.96 o                         
   0  -7  15        464.60        469.60         4.83 o                         
   1  -7  15        126.33        141.35         3.52 o                         
   2  -7  15        276.23        253.04         3.83 o                         
   3  -7  15        216.80        216.72         8.58 o                         
  -5  -6  15          4.26          6.66         1.93 o                         
  -4  -6  15         44.53         48.06         2.10 o                         
  -3  -6  15         76.87         72.37         2.49 o                         
  -2  -6  15         23.18         27.81         2.46 o                         
  -1  -6  15         10.22         13.64         2.62 o                         
   0  -6  15         22.67         31.01         2.68 o                         
   1  -6  15          4.15         10.61         2.13 o                         
   2  -6  15         55.91         59.57         2.80 o                         
   3  -6  15          1.45          0.46         3.06 o                         
   4  -6  15         45.44         48.39         2.88 o                         
  -6  -5  15         96.19        102.80         3.80 o                         
  -5  -5  15        430.24        408.65         8.67 o                         
  -4  -5  15         16.60         18.67         2.42 o                         
  -3  -5  15        150.61        162.52         3.04 o                         
  -2  -5  15         53.85         55.75         8.90 o                         
  -1  -5  15        460.03        482.15         6.59 o                         
   0  -5  15         15.89         22.66         2.14 o                         
   1  -5  15          6.15          5.19         3.50 o                         
   2  -5  15          0.80          0.26         2.14 o                         
   3  -5  15          0.87          5.41         2.69 o                         
   4  -5  15         67.70         70.54         3.90 o                         
   5  -5  15         13.26         11.71         2.41 o                         
  -6  -4  15        100.03        117.77         2.55 o                         
  -5  -4  15         59.53         65.63         6.04 o                         
  -4  -4  15        199.74        207.80         6.71 o                         
  -3  -4  15        298.38        296.30         7.32 o                         
  -2  -4  15         22.45         26.69         9.03 o                         
  -1  -4  15         77.77         84.33         2.59 o                         
   0  -4  15        535.61        531.39        25.12 o                         
   1  -4  15        285.36        283.82         4.97 o                         
   2  -4  15         91.15         95.22         3.15 o                         
   3  -4  15         14.31         17.85         1.93 o                         
   4  -4  15         76.23         72.75         3.56 o                         
   5  -4  15          0.26         12.96         3.12 o                         
  -7  -3  15         82.98         78.94         1.94 o                         
  -6  -3  15         64.79         68.88         2.04 o                         
  -5  -3  15        402.33        387.43        13.18 o                         
  -4  -3  15         46.30         41.96         2.49 o                         
  -3  -3  15        438.11        447.69         3.46 o                         
  -2  -3  15        274.47        259.16         8.03 o                         
  -1  -3  15       1298.31       1223.46         8.62 o                         
   0  -3  15          1.02          3.12         2.50 o                         
   1  -3  15        127.14        105.00         6.26 o                         
   2  -3  15         27.18         27.89         2.54 o                         
   3  -3  15          5.04          6.14         2.13 o                         
   4  -3  15        115.58        122.05         2.91 o                         
   5  -3  15         10.95         17.35         3.71 o                         
   6  -3  15          0.52          5.02         3.33 o                         
  -7  -2  15         57.24         60.89         4.28 o                         
  -6  -2  15          1.41         15.45         2.95 o                         
  -5  -2  15        154.66        159.41         2.83 o                         
  -4  -2  15        513.53        458.30        19.25 o                         
  -3  -2  15         31.78         34.48         7.07 o                         
  -2  -2  15        969.42        866.79         9.36 o                         
  -1  -2  15         38.94         38.07         2.16 o                         
   0  -2  15       1717.48       1712.55         7.32 o                         
   1  -2  15         90.09         84.59         2.44 o                         
   2  -2  15        142.92        138.86         3.18 o                         
   3  -2  15         94.61         98.02         2.34 o                         
   4  -2  15        335.82        335.17        13.80 o                         
   5  -2  15        377.69        378.15         4.79 o                         
   6  -2  15          0.71          7.37         2.93 o                         
  -7  -1  15        116.65        114.49         3.30 o                         
  -6  -1  15          1.58          9.12         5.51 o                         
  -5  -1  15          0.21          8.34         2.81 o                         
  -4  -1  15        122.86        142.86         3.76 o                         
  -3  -1  15        196.40        185.00         5.22 o                         
  -2  -1  15         33.56         37.96         2.38 o                         
  -1  -1  15        908.19        849.22        18.41 o                         
   0  -1  15          5.85         13.77         3.91 o                         
   1  -1  15        495.36        457.24         3.49 o                         
   2  -1  15         16.43         22.52         4.98 o                         
   3  -1  15        391.97        380.90         7.17 o                         
   4  -1  15        222.86        213.84         3.29 o                         
   5  -1  15        154.19        165.59         4.45 o                         
   6  -1  15         72.71         67.69         2.50 o                         
  -7   0  15          6.44         12.22         3.44 o                         
  -6   0  15         76.57         63.84         2.21 o                         
  -5   0  15        154.44        139.12         2.14 o                         
  -4   0  15        142.66        121.56         2.68 o                         
  -3   0  15         39.70         46.02         4.18 o                         
  -2   0  15        180.12        178.86         3.17 o                         
  -1   0  15         36.33         35.53         2.81 o                         
   0   0  15        157.67        140.25         6.34 o                         
   1   0  15         10.10         10.54         2.61 o                         
   2   0  15        267.84        245.13         5.86 o                         
   3   0  15         16.30         16.89         2.04 o                         
   4   0  15        269.76        268.40         4.68 o                         
   5   0  15        105.20        111.28         3.20 o                         
   6   0  15          4.72         10.96         1.80 o                         
  -7   1  15          0.55          2.88         2.05 o                         
  -6   1  15        102.76        105.75         2.28 o                         
  -5   1  15         54.15         53.90         7.79 o                         
  -4   1  15         73.66         77.71         2.90 o                         
  -3   1  15         15.59         17.16         3.25 o                         
  -2   1  15        130.67        132.64         2.75 o                         
  -1   1  15        158.01        146.95         3.33 o                         
   0   1  15        143.00        138.26         2.67 o                         
   1   1  15        463.06        444.45         7.80 o                         
   2   1  15         29.20         28.18         3.13 o                         
   3   1  15         11.33         11.74         2.31 o                         
   4   1  15         31.39         33.80         2.30 o                         
   5   1  15        276.91        292.36         8.70 o                         
  -7   2  15        135.12        136.29        12.71 o                         
  -6   2  15          0.87         11.55         2.80 o                         
  -5   2  15         45.11         42.11         3.34 o                         
  -4   2  15         10.01         11.89         2.30 o                         
  -3   2  15        118.92        124.78         4.31 o                         
  -2   2  15          4.22          6.64         2.55 o                         
  -1   2  15         10.75         11.00         2.26 o                         
   0   2  15         80.32         75.12         2.04 o                         
   1   2  15          3.49         -0.10         2.59 o                         
   2   2  15         59.70         67.92         2.81 o                         
   3   2  15          5.88          8.86         3.70 o                         
   4   2  15        328.44        341.21         4.37 o                         
   5   2  15          2.46          4.08         2.27 o                         
  -7   3  15         30.22         39.86         2.57 o                         
  -6   3  15         22.57         23.31         3.47 o                         
  -5   3  15         94.68         94.01         2.95 o                         
  -4   3  15         54.83         56.88         2.88 o                         
  -3   3  15          6.60         10.99         5.72 o                         
  -2   3  15        262.04        250.52         2.52 o                         
  -1   3  15         75.76         76.37         2.55 o                         
   0   3  15        302.96        283.27         3.94 o                         
   1   3  15         22.91         22.85         4.10 o                         
   2   3  15         45.69         32.25         2.84 o                         
   3   3  15          0.01         -3.67         3.67 o                         
   4   3  15          9.33         16.20         3.29 o                         
  -6   4  15         23.29         17.11         3.29 o                         
  -5   4  15         79.03         87.42         2.86 o                         
  -4   4  15         12.70         12.85         4.27 o                         
  -3   4  15        560.71        569.67        27.28 o                         
  -2   4  15         23.92         28.23         2.54 o                         
  -1   4  15        445.89        416.82        10.54 o                         
   0   4  15         39.26         36.09         3.88 o                         
   1   4  15         31.15         44.10         3.59 o                         
   2   4  15          2.74         -3.13         3.13 o                         
   3   4  15        191.60        196.73         3.46 o                         
   4   4  15         18.78         18.23         2.62 o                         
  -5   5  15         11.59         12.59         2.22 o                         
  -4   5  15        276.43        290.71        15.18 o                         
  -3   5  15        139.96        142.68         5.61 o                         
  -2   5  15        182.11        186.22         3.12 o                         
  -1   5  15          0.01          4.85         3.26 o                         
   0   5  15        330.99        335.79         4.55 o                         
   1   5  15        136.88        146.74         3.81 o                         
   2   5  15         27.15         15.98         2.88 o                         
   3   5  15        142.79        137.88         3.66 o                         
  -4   6  15          0.34          4.42         1.86 o                         
  -3   6  15        101.78         98.42         3.77 o                         
  -2   6  15         17.49         19.56         2.71 o                         
  -1   6  15        159.06        167.66         4.11 o                         
   0   6  15          5.88          6.56         2.27 o                         
   1   6  15        152.76        146.10         3.57 o                         
  -3  -7  16         23.68         31.62         5.39 o                         
  -2  -7  16        184.18        199.66        11.91 o                         
  -1  -7  16        113.84        112.92         2.42 o                         
   0  -7  16        517.15        522.08         4.44 o                         
   1  -7  16         37.26         35.99         7.64 o                         
   2  -7  16        236.47        235.68         6.45 o                         
  -4  -6  16         13.88         16.25         3.26 o                         
  -3  -6  16         40.31         39.81         6.52 o                         
  -2  -6  16        142.07        138.79        10.24 o                         
  -1  -6  16        114.49        118.85         2.76 o                         
   0  -6  16        121.74        122.07         2.44 o                         
   1  -6  16        103.71        110.99         2.24 o                         
   2  -6  16         37.27         45.62         5.79 o                         
   3  -6  16         39.13         41.96         2.86 o                         
   4  -6  16          1.15          5.28         1.72 o                         
  -5  -5  16          0.01          8.36         2.16 o                         
  -4  -5  16          0.67          7.63         1.99 o                         
  -3  -5  16          7.16          9.57         2.23 o                         
  -2  -5  16         86.32         91.63         7.35 o                         
  -1  -5  16        143.38        137.99         2.73 o                         
   0  -5  16        350.46        356.94         3.40 o                         
   1  -5  16        171.92        163.19         2.94 o                         
   2  -5  16         73.03         78.01         5.25 o                         
   3  -5  16        124.35        127.23         3.72 o                         
   4  -5  16        298.58        314.04         3.56 o                         
  -6  -4  16          3.22          7.40         1.78 o                         
  -5  -4  16          2.86          1.93         4.49 o                         
  -4  -4  16          4.33          5.99         3.86 o                         
  -3  -4  16        104.70        101.11         8.98 o                         
  -2  -4  16        379.41        376.75        22.28 o                         
  -1  -4  16          0.02          2.28         1.90 o                         
   0  -4  16        123.40        124.09         5.51 o                         
   1  -4  16          0.67          3.37         2.81 o                         
   2  -4  16         71.42         65.88         7.28 o                         
   3  -4  16         57.16         63.00         2.32 o                         
   4  -4  16        110.21        110.01         4.38 o                         
   5  -4  16        307.02        303.10         4.59 o                         
  -7  -3  16          0.78          5.19         1.83 o                         
  -6  -3  16        170.92        168.40         2.62 o                         
  -5  -3  16         64.14         51.44        11.40 o                         
  -4  -3  16         19.72         21.28         5.03 o                         
  -3  -3  16          7.37         12.40         2.24 o                         
  -2  -3  16        298.36        283.16         3.54 o                         
  -1  -3  16        154.85        147.06         9.28 o                         
   0  -3  16         21.67         26.21         3.10 o                         
   1  -3  16        115.15        106.78         3.14 o                         
   2  -3  16        182.15        171.27         5.78 o                         
   3  -3  16         78.72         89.23         7.38 o                         
   4  -3  16        342.19        343.44        14.49 o                         
   5  -3  16         30.40         40.40         3.81 o                         
  -7  -2  16        159.12        148.51         2.54 o                         
  -6  -2  16          9.01          7.73         1.95 o                         
  -5  -2  16         60.47         62.60        10.34 o                         
  -4  -2  16          2.33          7.51         2.13 o                         
  -3  -2  16         41.53         48.76         2.90 o                         
  -2  -2  16        828.84        755.97         6.23 o                         
  -1  -2  16        178.38        164.33         3.91 o                         
   0  -2  16       1402.89       1350.79         4.78 o                         
   1  -2  16          9.27          4.49         2.38 o                         
   2  -2  16       1796.50       1770.35         9.28 o                         
   3  -2  16          1.95          2.55         2.59 o                         
   4  -2  16        430.69        426.46         9.39 o                         
   5  -2  16         24.93         31.22         3.46 o                         
  -7  -1  16         42.35         51.89         2.90 o                         
  -6  -1  16        172.15        176.22         2.26 o                         
  -5  -1  16        165.64        133.26         6.56 o                         
  -4  -1  16         17.66         21.98         2.24 o                         
  -3  -1  16        515.45        471.50        11.96 o                         
  -2  -1  16       1062.10       1029.96        17.65 o                         
  -1  -1  16       1448.97       1395.13         9.31 o                         
   0  -1  16         19.77         19.72         2.84 o                         
   1  -1  16        175.70        170.33         5.98 o                         
   2  -1  16         17.96         16.85         2.29 o                         
   3  -1  16          0.62          2.63         2.25 o                         
   4  -1  16         47.29         42.84         4.01 o                         
   5  -1  16         12.75          9.54         3.60 o                         
  -7   0  16        238.03        237.07        11.15 o                         
  -6   0  16          0.02          1.97         1.85 o                         
  -5   0  16        584.27        612.94         7.88 o                         
  -4   0  16        102.21        103.75         3.05 o                         
  -3   0  16         16.93         24.41         5.56 o                         
  -2   0  16         33.08         32.75         2.58 o                         
  -1   0  16         73.82         86.52         3.13 o                         
   0   0  16        332.83        312.43         9.31 o                         
   1   0  16         28.33         29.41         2.53 o                         
   2   0  16        111.32        108.60         3.84 o                         
   3   0  16          1.15          2.33         1.91 o                         
   4   0  16        173.90        174.95         4.05 o                         
   5   0  16         16.62         20.16         3.64 o                         
  -7   1  16        105.16        106.75         4.64 o                         
  -6   1  16         99.33        108.78         3.75 o                         
  -5   1  16         23.21         16.70         1.94 o                         
  -4   1  16        231.57        246.19         3.69 o                         
  -3   1  16        678.64        660.45         5.11 o                         
  -2   1  16        212.11        227.81         7.24 o                         
  -1   1  16       1546.47       1539.35        13.54 o                         
   0   1  16        281.34        286.38         5.29 o                         
   1   1  16        789.91        773.79        11.82 o                         
   2   1  16         73.76         71.80         2.14 o                         
   3   1  16        332.07        304.67         3.98 o                         
   4   1  16          2.38          4.84         3.53 o                         
   5   1  16         85.94         79.90         2.51 o                         
  -7   2  16         37.02         36.78         2.50 o                         
  -6   2  16         14.47         15.02         2.44 o                         
  -5   2  16        216.69        209.02         4.17 o                         
  -4   2  16         41.22         60.53        12.80 o                         
  -3   2  16         21.52         25.74         2.33 o                         
  -2   2  16         75.41         63.64         4.15 o                         
  -1   2  16        309.13        306.61         5.70 o                         
   0   2  16        308.99        304.74         3.23 o                         
   1   2  16        265.93        252.18         7.66 o                         
   2   2  16        189.15        180.28         4.47 o                         
   3   2  16        100.04        100.90         2.99 o                         
   4   2  16        218.29        227.16         3.72 o                         
   5   2  16          2.02         -0.48         2.21 o                         
  -6   3  16          2.67          5.87         2.62 o                         
  -5   3  16         11.77         17.39         2.16 o                         
  -4   3  16          2.63         11.10         2.47 o                         
  -3   3  16        166.47        166.65         2.88 o                         
  -2   3  16         23.04         27.69         3.04 o                         
  -1   3  16        144.04        141.68         5.99 o                         
   0   3  16         45.72         42.92         2.96 o                         
   1   3  16        179.62        158.36         4.52 o                         
   2   3  16        208.35        207.51         4.35 o                         
   3   3  16         54.95         63.32         2.65 o                         
   4   3  16         44.57         30.19         3.10 o                         
  -6   4  16          3.69          5.93         2.17 o                         
  -5   4  16          8.59          5.34         3.66 o                         
  -4   4  16          1.05          9.22         3.37 o                         
  -3   4  16         68.04         59.97         2.81 o                         
  -2   4  16          2.60         10.29         5.46 o                         
  -1   4  16        416.42        403.19         4.28 o                         
   0   4  16         33.49         29.77         3.80 o                         
   1   4  16        254.44        253.00         4.24 o                         
   2   4  16         49.60         52.31         3.32 o                         
   3   4  16        151.02        149.71         3.77 o                         
  -5   5  16          2.10          4.59         2.12 o                         
  -4   5  16        245.80        263.51        12.44 o                         
  -3   5  16         10.60         10.66         4.23 o                         
  -2   5  16         31.99         34.48         2.53 o                         
  -1   5  16        123.19        112.23         3.67 o                         
   0   5  16          0.34         10.21         3.47 o                         
   1   5  16         41.57         33.65         3.13 o                         
   2   5  16          1.40         -2.13         2.20 o                         
  -3   6  16        190.21        190.74         4.24 o                         
  -2   6  16          5.62          5.43         3.39 o                         
  -1   6  16         68.59         71.55         3.23 o                         
   0   6  16         44.10         41.31         2.98 o                         
  -2  -7  17         46.43         49.22         2.63 o                         
  -1  -7  17          5.72          5.69         2.18 o                         
   0  -7  17        696.34        704.46        47.37 o                         
   1  -7  17          4.88          4.81         3.00 o                         
   2  -7  17        291.73        298.25         6.61 o                         
  -4  -6  17         29.71         30.73         3.59 o                         
  -3  -6  17         12.39         21.55         7.87 o                         
  -2  -6  17        104.76        105.81         5.03 o                         
  -1  -6  17         22.04         33.88         1.88 o                         
   0  -6  17         18.81         25.16         6.84 o                         
   1  -6  17         46.66         42.27         2.22 o                         
   2  -6  17         41.34         44.65         4.40 o                         
   3  -6  17         28.49         35.77         4.07 o                         
  -5  -5  17        316.42        317.56        18.42 o                         
  -4  -5  17          5.79          2.48         6.27 o                         
  -3  -5  17         33.96         37.93         6.61 o                         
  -2  -5  17         56.03         54.63         1.99 o                         
  -1  -5  17        427.67        424.93         7.22 o                         
   0  -5  17        194.38        193.31         3.29 o                         
   1  -5  17        207.82        219.57        10.37 o                         
   2  -5  17         12.33         12.78         2.06 o                         
   3  -5  17         14.97         19.15         2.44 o                         
   4  -5  17          1.30          5.36         1.87 o                         
  -6  -4  17        186.29        145.32         9.89 o                         
  -5  -4  17         36.14         36.31         8.47 o                         
  -4  -4  17        240.93        242.46         5.08 o                         
  -3  -4  17         30.97         38.22         2.77 o                         
  -2  -4  17       1227.63       1261.24        24.34 o                         
  -1  -4  17         21.22         28.46         4.14 o                         
   0  -4  17        692.96        710.41        11.07 o                         
   1  -4  17         10.04         13.96         2.11 o                         
   2  -4  17        145.79        150.44         7.54 o                         
   3  -4  17          3.17          1.14         3.12 o                         
   4  -4  17         62.53         71.97         5.46 o                         
   5  -4  17         26.92         24.60         2.54 o                         
  -6  -3  17         10.67          3.72         1.77 o                         
  -5  -3  17        157.37        161.35         2.83 o                         
  -4  -3  17          8.36         14.22         2.34 o                         
  -3  -3  17        316.33        292.77        20.36 o                         
  -2  -3  17          7.92          7.89         2.40 o                         
  -1  -3  17        740.66        738.62        12.54 o                         
   0  -3  17         56.81         58.92         3.72 o                         
   1  -3  17        385.02        396.26         7.19 o                         
   2  -3  17         32.06         31.62         2.28 o                         
   3  -3  17        424.88        442.99         7.51 o                         
   4  -3  17        292.30        303.14         4.10 o                         
   5  -3  17         31.52         34.06         3.60 o                         
  -7  -2  17         10.60         14.17         6.79 o                         
  -6  -2  17         61.47         50.53         2.20 o                         
  -5  -2  17         88.60         97.74         2.98 o                         
  -4  -2  17        137.04        154.93         7.87 o                         
  -3  -2  17        446.36        466.38         9.69 o                         
  -2  -2  17        523.11        544.32        18.14 o                         
  -1  -2  17         91.48        100.83         3.98 o                         
   0  -2  17          2.31          3.53         4.06 o                         
   1  -2  17         68.03         56.88         6.47 o                         
   2  -2  17          6.99          6.94         2.73 o                         
   3  -2  17         16.72         26.74         2.12 o                         
   4  -2  17          4.93         13.76         3.17 o                         
   5  -2  17        111.00        109.57         4.08 o                         
  -7  -1  17         19.89         18.70         1.73 o                         
  -6  -1  17          0.68         -1.92         1.92 o                         
  -5  -1  17        324.70        325.20         2.67 o                         
  -4  -1  17        149.37        172.15         2.30 o                         
  -3  -1  17          1.03          3.66         4.34 o                         
  -2  -1  17        564.27        514.68         7.04 o                         
  -1  -1  17        138.21        129.45         3.02 o                         
   0  -1  17         27.15         21.52         2.51 o                         
   1  -1  17       1688.05       1638.75        21.10 o                         
   2  -1  17        107.62         99.75         2.56 o                         
   3  -1  17        496.98        502.80        14.88 o                         
   4  -1  17        195.06        200.39         4.54 o                         
   5  -1  17         31.77         31.67         3.44 o                         
  -7   0  17         63.47         66.53         2.67 o                         
  -6   0  17          4.03         13.92         2.03 o                         
  -5   0  17         29.04         33.17         5.56 o                         
  -4   0  17         71.80         60.67         1.73 o                         
  -3   0  17          0.94          0.00         2.43 o                         
  -2   0  17        125.37        123.40         2.47 o                         
  -1   0  17         63.06         58.05         2.09 o                         
   0   0  17        258.77        247.27         3.16 o                         
   1   0  17        106.18        107.30         6.65 o                         
   2   0  17        355.97        338.74         5.75 o                         
   3   0  17          1.22          4.81         1.89 o                         
   4   0  17         68.64         71.61         2.84 o                         
   5   0  17         66.27         65.21         2.70 o                         
  -7   1  17          9.61          8.90         2.69 o                         
  -6   1  17        212.85        212.46         2.65 o                         
  -5   1  17        102.35         90.26         2.23 o                         
  -4   1  17         68.49         70.83         2.38 o                         
  -3   1  17        106.41        107.77         2.52 o                         
  -2   1  17        592.21        615.93         4.93 o                         
  -1   1  17        367.44        357.52         8.00 o                         
   0   1  17          2.54          8.53         1.95 o                         
   1   1  17        140.93        129.88         2.03 o                         
   2   1  17         65.48         63.64         1.86 o                         
   3   1  17          4.68          4.38         2.76 o                         
   4   1  17          8.22         11.42         1.98 o                         
   5   1  17        103.63        102.47         2.40 o                         
  -7   2  17        189.85        191.45         3.38 o                         
  -6   2  17         89.39         81.19         2.39 o                         
  -5   2  17        319.09        314.15         6.85 o                         
  -4   2  17          0.02          1.42         1.78 o                         
  -3   2  17          0.04         -1.37         2.24 o                         
  -2   2  17         27.61         28.99         3.65 o                         
  -1   2  17         47.73         44.04         2.06 o                         
   0   2  17          1.15          4.93         3.75 o                         
   1   2  17          0.00         -2.01         3.35 o                         
   2   2  17         30.25         35.16         4.01 o                         
   3   2  17         12.67         11.40         3.27 o                         
   4   2  17         31.68         35.37         3.30 o                         
  -6   3  17         23.51         21.53         3.08 o                         
  -5   3  17         14.28          5.67         2.33 o                         
  -4   3  17         80.10         86.46         4.44 o                         
  -3   3  17        103.20        105.46         3.10 o                         
  -2   3  17        239.47        241.88         6.13 o                         
  -1   3  17         75.07         83.90         4.87 o                         
   0   3  17        224.87        211.28         3.70 o                         
   1   3  17          0.76          8.73         2.72 o                         
   2   3  17         16.05         25.32         3.66 o                         
   3   3  17          5.07          6.93         3.02 o                         
   4   3  17          2.02          8.42         2.76 o                         
  -5   4  17        104.70        108.99         3.61 o                         
  -4   4  17          1.28          0.26         4.38 o                         
  -3   4  17          0.92          3.30         5.20 o                         
  -2   4  17         39.04         38.72         2.30 o                         
  -1   4  17          0.19         -1.77         3.37 o                         
   0   4  17          4.59         15.58         3.29 o                         
   1   4  17        136.88        129.21         2.86 o                         
   2   4  17          3.64          6.69         2.01 o                         
   3   4  17         74.20         55.34         2.47 o                         
  -4   5  17         86.20         85.83         2.76 o                         
  -3   5  17         15.00         16.43         1.94 o                         
  -2   5  17        440.85        425.86        15.78 o                         
  -1   5  17         20.95         37.82         3.39 o                         
   0   5  17        356.38        318.21         4.58 o                         
   1   5  17         44.22         38.45         2.38 o                         
  -2  -7  18          0.02         -1.56         1.56 o                         
  -1  -7  18        213.71        221.74         4.19 o                         
   0  -7  18         48.49         47.93         5.56 o                         
   1  -7  18         45.17         52.65         6.09 o                         
  -4  -6  18         43.39         40.15         2.15 o                         
  -3  -6  18          0.79          0.02         2.78 o                         
  -2  -6  18          4.04          8.86         2.04 o                         
  -1  -6  18        236.15        254.27        13.08 o                         
   0  -6  18        274.13        258.87         2.80 o                         
   1  -6  18        664.66        695.61        28.27 o                         
   2  -6  18         36.41         35.55         2.45 o                         
   3  -6  18        153.06        155.16         2.02 o                         
  -5  -5  18         29.97         31.17         3.56 o                         
  -4  -5  18          0.08          8.46         4.24 o                         
  -3  -5  18          0.02          0.15         1.86 o                         
  -2  -5  18          0.54          0.71         3.48 o                         
  -1  -5  18         41.87         49.39        12.55 o                         
   0  -5  18        133.32        153.51        11.06 o                         
   1  -5  18          7.75         12.46         1.80 o                         
   2  -5  18         22.36         34.24         2.16 o                         
   3  -5  18        135.83        141.64         8.30 o                         
   4  -5  18        349.27        376.94        10.87 o                         
  -6  -4  18         38.51         40.86         2.25 o                         
  -5  -4  18          4.96          9.25         1.96 o                         
  -4  -4  18          6.55         15.91         6.75 o                         
  -3  -4  18          5.36          3.53         7.74 o                         
  -2  -4  18         54.93         61.57         6.19 o                         
  -1  -4  18          2.40         -2.59         2.59 o                         
   0  -4  18         58.98         52.96         2.26 o                         
   1  -4  18        188.24        186.78         2.43 o                         
   2  -4  18        109.37        108.04         9.24 o                         
   3  -4  18        153.47        146.67         4.35 o                         
   4  -4  18         64.24         60.05         2.64 o                         
  -6  -3  18        123.97        108.77         2.21 o                         
  -5  -3  18         62.57         65.40         2.08 o                         
  -4  -3  18         40.92         39.50         7.69 o                         
  -3  -3  18          0.31          3.42         2.35 o                         
  -2  -3  18          5.53         10.05         3.27 o                         
  -1  -3  18        170.52        170.07         2.49 o                         
   0  -3  18         16.66         19.12         2.17 o                         
   1  -3  18         16.47         18.21         2.14 o                         
   2  -3  18         13.51         19.28         2.14 o                         
   3  -3  18        106.89        114.40         6.54 o                         
   4  -3  18         15.30         15.84         2.65 o                         
   5  -3  18        139.07        126.42         3.69 o                         
  -6  -2  18         20.83         27.39         2.08 o                         
  -5  -2  18         36.07         44.48         9.04 o                         
  -4  -2  18         51.89         52.16         2.31 o                         
  -3  -2  18        209.46        195.68         3.86 o                         
  -2  -2  18        435.84        440.74         4.25 o                         
  -1  -2  18         53.88         64.24         2.99 o                         
   0  -2  18          2.39          4.02         2.33 o                         
   1  -2  18         40.53         28.79         2.61 o                         
   2  -2  18         41.60         38.72         3.74 o                         
   3  -2  18          1.85          2.94         3.08 o                         
   4  -2  18         17.99         23.41         2.75 o                         
   5  -2  18          0.89          3.10         2.99 o                         
  -7  -1  18        141.97        156.53         2.64 o                         
  -6  -1  18        122.13        126.15         4.06 o                         
  -5  -1  18         40.30         50.50         2.90 o                         
  -4  -1  18        120.33        130.68         2.12 o                         
  -3  -1  18         21.64         37.11         3.24 o                         
  -2  -1  18          3.28          2.71         4.08 o                         
  -1  -1  18         24.16         21.74         3.85 o                         
   0  -1  18          7.14          9.71         3.49 o                         
   1  -1  18        218.55        216.48         3.83 o                         
   2  -1  18         17.04         16.21         3.03 o                         
   3  -1  18         46.19         48.87         2.26 o                         
   4  -1  18        100.87         90.78         4.13 o                         
   5  -1  18        148.86        147.87         4.27 o                         
  -7   0  18        265.80        258.05        12.26 o                         
  -6   0  18         30.61         43.20         4.43 o                         
  -5   0  18        424.32        442.62         9.74 o                         
  -4   0  18         20.31         15.97         2.79 o                         
  -3   0  18        456.89        490.15         3.63 o                         
  -2   0  18       1269.40       1230.45         4.36 o                         
  -1   0  18        162.92        185.03         4.61 o                         
   0   0  18        829.00        839.78         4.93 o                         
   1   0  18        293.91        288.08         4.26 o                         
   2   0  18        274.53        281.54         6.23 o                         
   3   0  18         28.26         27.36         3.57 o                         
   4   0  18         60.00         58.62         2.75 o                         
   5   0  18          4.07          4.49         3.49 o                         
  -7   1  18         78.91         88.64         6.23 o                         
  -6   1  18        140.02        149.19         4.42 o                         
  -5   1  18         52.41         49.87         1.97 o                         
  -4   1  18        311.98        326.63         4.52 o                         
  -3   1  18        151.66        144.61         3.77 o                         
  -2   1  18         42.13         30.05         4.12 o                         
  -1   1  18        225.52        228.13         8.85 o                         
   0   1  18        346.29        344.62         5.48 o                         
   1   1  18       1017.60       1024.10        13.99 o                         
   2   1  18         31.60         39.61         1.80 o                         
   3   1  18        200.24        189.78         5.01 o                         
   4   1  18          3.58          6.60         1.97 o                         
  -6   2  18         40.45         36.94         5.95 o                         
  -5   2  18         39.96         46.25         3.57 o                         
  -4   2  18         47.74         48.68         8.12 o                         
  -3   2  18        373.49        384.64         5.43 o                         
  -2   2  18        542.06        549.63         4.43 o                         
  -1   2  18        398.02        420.59         5.95 o                         
   0   2  18        279.76        282.38         4.63 o                         
   1   2  18        511.28        503.48        12.65 o                         
   2   2  18        214.67        213.99         4.24 o                         
   3   2  18         36.50         52.10         3.71 o                         
   4   2  18        133.69        138.81         3.26 o                         
  -6   3  18          0.15          5.72         5.03 o                         
  -5   3  18         13.21         14.88         4.15 o                         
  -4   3  18         30.43         37.10         2.47 o                         
  -3   3  18         22.59         25.97         2.82 o                         
  -2   3  18         28.14         30.66         2.27 o                         
  -1   3  18        116.14        119.45         3.36 o                         
   0   3  18         73.58         69.14         3.09 o                         
   1   3  18        117.90        114.27         2.92 o                         
   2   3  18          0.66          0.07         2.62 o                         
   3   3  18         43.70         45.16         3.20 o                         
  -5   4  18         76.13         74.69         3.89 o                         
  -4   4  18         10.84         37.77        19.29 o                         
  -3   4  18          1.37          6.83         2.67 o                         
  -2   4  18         53.30         59.39         2.52 o                         
  -1   4  18         87.64         96.20         3.66 o                         
   0   4  18         31.14         28.85         2.72 o                         
   1   4  18         23.13         17.20         2.25 o                         
   2   4  18         49.00         47.18         2.82 o                         
  -4   5  18        132.60        143.44         6.04 o                         
  -3   5  18         19.45         20.72         2.13 o                         
  -2   5  18         54.59         57.00         2.58 o                         
  -1   5  18          1.00         -3.20         3.20 o                         
   0   5  18         24.50         20.48         2.79 o                         
   1   5  18          9.20         -0.57         2.78 o                         
  -3  -6  19          1.32         10.91         4.65 o                         
  -2  -6  19         30.10         30.93         2.24 o                         
  -1  -6  19          8.04         12.04         1.66 o                         
   0  -6  19        132.02        125.36         6.19 o                         
   1  -6  19         83.86         94.77         5.90 o                         
   2  -6  19          0.12          4.09         1.46 o                         
  -4  -5  19          9.35         12.48         2.15 o                         
  -3  -5  19        103.80        104.33         7.63 o                         
  -2  -5  19          5.00         16.85         2.61 o                         
  -1  -5  19        683.15        725.29         5.12 o                         
   0  -5  19        221.37        239.64         6.26 o                         
   1  -5  19        109.59        124.23         2.16 o                         
   2  -5  19         21.52         26.34         3.91 o                         
   3  -5  19         75.34         82.95         2.34 o                         
  -5  -4  19        120.37        119.43         4.11 o                         
  -4  -4  19        478.29        455.70         3.09 o                         
  -3  -4  19         13.59         30.94        13.04 o                         
  -2  -4  19        489.55        500.64        21.44 o                         
  -1  -4  19          0.32          1.70         2.08 o                         
   0  -4  19       1143.97       1147.49         8.68 o                         
   1  -4  19         46.62         41.66         2.15 o                         
   2  -4  19        284.40        305.37         8.31 o                         
   3  -4  19          8.69         23.45         8.75 o                         
   4  -4  19         24.77         26.61         3.96 o                         
  -6  -3  19          2.45          3.72         1.62 o                         
  -5  -3  19        155.38        139.69         3.65 o                         
  -4  -3  19        133.02        130.22         2.30 o                         
  -3  -3  19        393.12        399.45         9.89 o                         
  -2  -3  19        111.39        118.04         4.66 o                         
  -1  -3  19        473.80        483.87         8.86 o                         
   0  -3  19          3.23         10.18         6.15 o                         
   1  -3  19        244.49        267.25         5.96 o                         
   2  -3  19          4.66          2.30         1.74 o                         
   3  -3  19        571.68        614.96         6.74 o                         
   4  -3  19        141.62        134.89         4.42 o                         
  -6  -2  19         35.77         32.92         1.77 o                         
  -5  -2  19        132.43        131.57         3.83 o                         
  -4  -2  19         99.11         96.12         3.63 o                         
  -3  -2  19         10.47         20.94         3.50 o                         
  -2  -2  19          0.06         -0.62         2.35 o                         
  -1  -2  19          6.00         17.40         3.67 o                         
   0  -2  19        525.14        518.87         3.20 o                         
   1  -2  19         76.47         65.29         3.73 o                         
   2  -2  19        510.55        529.03         3.47 o                         
   3  -2  19         43.03         52.16         2.12 o                         
   4  -2  19        173.27        158.74         4.07 o                         
  -6  -1  19          2.13          9.15         1.85 o                         
  -5  -1  19         76.73         76.17         2.15 o                         
  -4  -1  19         61.88         74.41         2.51 o                         
  -3  -1  19          1.33         -0.99         4.14 o                         
  -2  -1  19          5.88          0.94         2.74 o                         
  -1  -1  19         25.32         19.95         2.03 o                         
   0  -1  19         45.75         47.57         2.27 o                         
   1  -1  19         14.26         17.21         3.27 o                         
   2  -1  19         12.95         13.84         2.28 o                         
   3  -1  19         31.28         30.02         2.19 o                         
  -6   0  19        214.88        212.73         2.41 o                         
  -5   0  19         66.95         65.59         2.73 o                         
  -4   0  19        164.90        179.32         3.39 o                         
  -3   0  19        344.38        321.38         6.33 o                         
  -2   0  19         96.68        114.86         8.06 o                         
  -1   0  19        100.05        103.17         2.47 o                         
   0   0  19        606.86        567.77         4.29 o                         
   1   0  19         87.69         81.35         3.36 o                         
   2   0  19        503.50        498.34         4.79 o                         
   3   0  19         44.78         42.10         4.35 o                         
   4   0  19         97.66         92.53         3.71 o                         
  -6   1  19        252.48        246.50         5.08 o                         
  -5   1  19         58.85         64.20         2.42 o                         
  -4   1  19        113.67        114.52         3.05 o                         
  -3   1  19         20.53         20.78         3.26 o                         
  -2   1  19          1.24          6.45         2.32 o                         
  -1   1  19         62.46         68.91         2.31 o                         
   0   1  19         16.23         18.32         1.91 o                         
   1   1  19          0.05         19.94         2.53 o                         
   2   1  19         12.15         20.83         1.94 o                         
   3   1  19         13.07         15.49         2.65 o                         
   4   1  19          6.29         11.19         3.23 o                         
  -6   2  19         22.65         26.56         2.88 o                         
  -5   2  19        251.44        264.94         7.13 o                         
  -4   2  19         13.91         16.40         2.65 o                         
  -3   2  19        293.20        312.69         4.66 o                         
  -2   2  19        508.06        531.18         8.34 o                         
  -1   2  19        274.76        281.69         8.91 o                         
   0   2  19         61.49         59.83         2.72 o                         
   1   2  19        295.40        301.44         4.26 o                         
   2   2  19          1.65          2.85         2.55 o                         
   3   2  19          7.95         19.63         3.26 o                         
  -5   3  19         63.88         62.06         2.45 o                         
  -4   3  19        154.82        153.43         2.77 o                         
  -3   3  19         30.22         30.31         3.76 o                         
  -2   3  19          0.12          1.92         2.61 o                         
  -1   3  19          4.06          7.45         2.75 o                         
   0   3  19        178.34        168.95         3.25 o                         
   1   3  19         94.54         90.26         2.69 o                         
   2   3  19         10.06          8.19         2.35 o                         
   3   3  19          8.35         11.35         2.34 o                         
  -4   4  19          0.24          4.81         2.24 o                         
  -3   4  19        243.29        256.84         5.50 o                         
  -2   4  19         79.28         81.76         3.32 o                         
  -1   4  19        189.74        176.73         4.03 o                         
   0   4  19         21.72         16.29         2.32 o                         
   1   4  19        161.57        148.05         3.44 o                         
   2   4  19         53.53         55.75         3.23 o                         
  -2   5  19         19.11         22.21         3.32 o                         
  -1   5  19         16.87         24.61         2.91 o                         
  -3  -6  20         23.62         21.58         2.16 o                         
  -2  -6  20         63.21         65.43         2.30 o                         
  -1  -6  20         30.86         27.53         6.69 o                         
   0  -6  20        101.16        110.69         3.30 o                         
   1  -6  20          0.06          3.22         1.79 o                         
   2  -6  20        113.46        109.45         1.82 o                         
  -4  -5  20        276.08        266.78         3.05 o                         
  -3  -5  20         18.32         17.41         3.04 o                         
  -2  -5  20         22.94         29.26         5.61 o                         
  -1  -5  20          1.10          4.36         6.46 o                         
   0  -5  20        172.47        198.04         3.38 o                         
   1  -5  20         12.23         13.06         1.68 o                         
   2  -5  20        346.91        375.05         2.74 o                         
   3  -5  20         23.25         21.86         1.66 o                         
  -5  -4  20        238.60        251.34         2.97 o                         
  -4  -4  20         29.91         35.90         2.14 o                         
  -3  -4  20          5.41         11.60         2.57 o                         
  -2  -4  20         80.24         82.32         2.32 o                         
  -1  -4  20          0.88          4.01         1.94 o                         
   0  -4  20        112.83        114.66         5.75 o                         
   1  -4  20         52.39         67.13         4.52 o                         
   2  -4  20         72.38         69.16         2.97 o                         
   3  -4  20        129.22        124.90        10.35 o                         
  -5  -3  20        184.64        185.79        15.16 o                         
  -4  -3  20          7.92         10.91         2.49 o                         
  -3  -3  20         46.05         47.43         1.96 o                         
  -2  -3  20         12.70         22.56         2.68 o                         
  -1  -3  20        286.52        314.95         8.32 o                         
   0  -3  20         21.55         24.77         2.46 o                         
   1  -3  20         46.99         37.92         2.99 o                         
   2  -3  20         74.90         70.60         4.05 o                         
   3  -3  20          1.26         -0.65         3.24 o                         
   4  -3  20         15.79         24.36         4.98 o                         
  -6  -2  20        164.78        168.47         3.18 o                         
  -5  -2  20        217.89        234.30         3.35 o                         
  -4  -2  20        191.39        184.98         3.31 o                         
  -3  -2  20         38.77         42.73         1.88 o                         
  -2  -2  20         88.65         93.45         2.05 o                         
  -1  -2  20          0.44          6.31         2.61 o                         
   0  -2  20        280.95        273.19         2.74 o                         
   1  -2  20         71.04         66.90         2.14 o                         
   2  -2  20         24.37         29.02         2.06 o                         
   3  -2  20         32.73         36.06         1.94 o                         
   4  -2  20          3.01         13.86         6.33 o                         
  -6  -1  20         73.86         71.59         2.39 o                         
  -5  -1  20         23.47         32.79         4.77 o                         
  -4  -1  20        164.15        167.05         6.37 o                         
  -3  -1  20        100.29        107.08         5.50 o                         
  -2  -1  20         17.17         16.52         2.09 o                         
  -1  -1  20        221.16        233.42         2.97 o                         
   0  -1  20          2.71          6.51         2.12 o                         
   1  -1  20        159.81        171.51         2.78 o                         
   2  -1  20         13.04         17.25         3.12 o                         
   3  -1  20        401.92        445.71         6.09 o                         
  -6   0  20         44.37         62.46         4.88 o                         
  -5   0  20        327.26        325.54         3.00 o                         
  -4   0  20        144.99        148.80         4.01 o                         
  -3   0  20          4.21         10.15         1.84 o                         
  -2   0  20         58.70         72.76         3.93 o                         
  -1   0  20         99.28        106.60         2.45 o                         
   0   0  20        379.36        392.17         5.61 o                         
   1   0  20         51.24         60.10         2.34 o                         
   2   0  20          8.37         13.62         6.23 o                         
   3   0  20          8.66          9.70         3.47 o                         
   4   0  20         68.84         72.45         2.63 o                         
  -6   1  20        117.15        121.31         2.21 o                         
  -5   1  20         92.49        112.40         8.38 o                         
  -4   1  20        332.27        348.40         2.84 o                         
  -3   1  20         95.91         76.77         2.30 o                         
  -2   1  20        228.26        236.35         8.36 o                         
  -1   1  20        380.14        369.94         9.03 o                         
   0   1  20        638.42        656.19         4.98 o                         
   1   1  20        519.49        541.94         2.93 o                         
   2   1  20        224.78        227.61         4.82 o                         
   3   1  20        110.97        113.18         4.16 o                         
  -6   2  20         56.59         65.37         7.14 o                         
  -5   2  20         92.30         99.14         6.86 o                         
  -4   2  20          5.13          3.58         2.02 o                         
  -3   2  20         21.75         24.95         1.97 o                         
  -2   2  20         26.88         26.83         1.94 o                         
  -1   2  20        101.52        103.82         2.37 o                         
   0   2  20        261.22        263.21         2.41 o                         
   1   2  20         20.46         22.59         2.37 o                         
   2   2  20        248.76        237.09         3.66 o                         
   3   2  20         20.92         31.80         3.43 o                         
  -5   3  20         32.72         38.39         3.20 o                         
  -4   3  20          9.90          9.70         2.42 o                         
  -3   3  20         15.27         20.92         6.02 o                         
  -2   3  20         73.51         73.18         2.77 o                         
  -1   3  20          1.05         -0.08         4.30 o                         
   0   3  20         24.51         19.41         2.42 o                         
   1   3  20         31.29         23.89         2.41 o                         
   2   3  20         67.18         65.14         2.93 o                         
  -4   4  20         24.96         29.83         3.51 o                         
  -3   4  20        188.69        197.59         5.13 o                         
  -2   4  20        110.73        101.47         2.60 o                         
  -1   4  20        122.04        114.36         3.91 o                         
   0   4  20          3.62          2.35         2.10 o                         
   1   4  20         39.63         29.30         2.92 o                         
  -2  -6  21         60.09         47.25         2.38 o                         
  -1  -6  21         80.91         73.31         3.52 o                         
   0  -6  21         46.21         45.39         1.85 o                         
  -3  -5  21        143.17        134.24         5.42 o                         
  -2  -5  21          0.03          2.71         2.04 o                         
  -1  -5  21        680.36        693.52         6.60 o                         
   0  -5  21         42.01         44.26         1.66 o                         
   1  -5  21        139.63        140.42         2.30 o                         
   2  -5  21        168.51        194.23        10.23 o                         
  -4  -4  21        548.74        500.98         9.97 o                         
  -3  -4  21        211.81        226.29         5.46 o                         
  -2  -4  21        543.21        541.23         3.08 o                         
  -1  -4  21          1.05         -0.17         2.32 o                         
   0  -4  21        449.55        468.09         6.05 o                         
   1  -4  21         20.61         27.10         3.81 o                         
   2  -4  21        439.49        452.68        14.09 o                         
   3  -4  21         18.36         16.29         1.97 o                         
  -5  -3  21         93.38         92.26         2.88 o                         
  -4  -3  21        503.21        500.11         7.32 o                         
  -3  -3  21        276.99        287.71         2.39 o                         
  -2  -3  21        152.60        163.82         4.13 o                         
  -1  -3  21        180.04        175.56         5.83 o                         
   0  -3  21          1.18          6.66         3.29 o                         
   1  -3  21        494.71        505.89         9.03 o                         
   2  -3  21         24.01         28.77         2.82 o                         
   3  -3  21        363.06        363.07         8.31 o                         
  -5  -2  21          0.43          4.51         2.18 o                         
  -4  -2  21         12.73         18.87         1.95 o                         
  -3  -2  21          6.10          8.68         1.66 o                         
  -2  -2  21         10.10         12.89         2.01 o                         
  -1  -2  21          0.00          0.56         2.22 o                         
   0  -2  21         98.10        102.89         6.00 o                         
   1  -2  21          0.22          3.61         3.49 o                         
   2  -2  21        467.04        497.23         3.88 o                         
   3  -2  21          2.33          4.09         2.98 o                         
   4  -2  21        336.00        381.25        27.26 o                         
  -6  -1  21         70.32         65.26         2.77 o                         
  -5  -1  21         59.25         55.96         1.70 o                         
  -4  -1  21          3.73          4.35         2.35 o                         
  -3  -1  21          1.40          5.11         2.12 o                         
  -2  -1  21         21.39         18.76         1.98 o                         
  -1  -1  21          6.96         16.81         7.52 o                         
   0  -1  21         27.48         27.65         2.12 o                         
   1  -1  21        236.34        247.13         2.90 o                         
   2  -1  21         41.04         37.04         2.22 o                         
   3  -1  21          3.24         -0.10         2.48 o                         
  -6   0  21         76.77         78.62         1.91 o                         
  -5   0  21        304.77        304.07         6.76 o                         
  -4   0  21         35.73         36.71         3.62 o                         
  -3   0  21         36.38         40.23         2.27 o                         
  -2   0  21         24.79         29.43         2.09 o                         
  -1   0  21         18.66         23.35         3.84 o                         
   0   0  21        215.89        228.07         7.58 o                         
   1   0  21          0.39          2.61         2.24 o                         
   2   0  21         66.96         69.11         2.09 o                         
   3   0  21          3.85          2.41         3.32 o                         
  -5   1  21         49.53         51.09         4.10 o                         
  -4   1  21        122.95        122.63         4.87 o                         
  -3   1  21        224.71        257.35         6.25 o                         
  -2   1  21         84.27         96.42         2.51 o                         
  -1   1  21         48.45         63.68         4.07 o                         
   0   1  21        181.24        177.52         4.00 o                         
   1   1  21        120.68        117.98         3.97 o                         
   2   1  21        143.81        140.53         4.26 o                         
   3   1  21        110.66        103.22         3.68 o                         
  -5   2  21        298.80        302.79         8.31 o                         
  -4   2  21          0.14          4.88         1.84 o                         
  -3   2  21         27.00         29.04         4.25 o                         
  -2   2  21         31.87         34.87         3.33 o                         
  -1   2  21        249.39        257.50         5.73 o                         
   0   2  21        293.41        287.92         7.00 o                         
   1   2  21         59.30         52.48         5.93 o                         
   2   2  21          7.77         14.36         3.02 o                         
  -4   3  21        277.24        270.09         3.38 o                         
  -3   3  21         22.11         24.56         2.95 o                         
  -2   3  21        172.54        177.09         3.10 o                         
  -1   3  21         44.69         37.97         4.68 o                         
   0   3  21        235.71        212.91         3.70 o                         
   1   3  21         93.43         76.37         2.65 o                         
  -3   4  21          2.95          9.61         3.70 o                         
  -2   4  21          7.81         10.51         2.81 o                         
  -1   4  21         37.89         24.65         2.79 o                         
   0   4  21        193.60        189.36         3.74 o                         
  -3  -5  22          7.37         11.70         2.12 o                         
  -2  -5  22         19.63         25.48         4.14 o                         
  -1  -5  22         35.91         40.00         3.80 o                         
   0  -5  22          8.39         17.36         3.15 o                         
   1  -5  22         34.15         38.88         2.60 o                         
  -4  -4  22         46.34         43.36         1.85 o                         
  -3  -4  22        163.94        191.95        12.29 o                         
  -2  -4  22         97.82         94.68         5.39 o                         
  -1  -4  22         25.16         25.78         2.10 o                         
   0  -4  22         28.76         28.37         2.03 o                         
   1  -4  22        142.42        135.88         2.65 o                         
   2  -4  22          7.96         15.56         2.00 o                         
  -5  -3  22        203.70        200.24         9.31 o                         
  -4  -3  22        458.52        465.87        20.49 o                         
  -3  -3  22        106.80        108.32         2.71 o                         
  -2  -3  22        120.09        125.70         4.43 o                         
  -1  -3  22        349.87        370.76         3.27 o                         
   0  -3  22         82.25         88.67         4.84 o                         
   1  -3  22          3.70         -1.50         2.81 o                         
   2  -3  22         14.02         20.55         1.94 o                         
   3  -3  22          0.65         -0.89         2.50 o                         
  -5  -2  22         85.75         78.04         1.81 o                         
  -4  -2  22        260.98        264.29         6.45 o                         
  -3  -2  22         30.71         34.80         1.81 o                         
  -2  -2  22        142.29        145.30         2.52 o                         
  -1  -2  22         36.74         37.01         5.05 o                         
   0  -2  22        198.06        217.76         5.03 o                         
   1  -2  22         34.37         43.72         2.25 o                         
   2  -2  22        283.69        291.62         3.36 o                         
   3  -2  22         16.10         11.17         1.60 o                         
  -5  -1  22         13.86         18.05         2.41 o                         
  -4  -1  22        373.87        402.52         5.09 o                         
  -3  -1  22        152.28        154.43         2.27 o                         
  -2  -1  22          4.82          5.41         2.10 o                         
  -1  -1  22        297.56        323.22         2.59 o                         
   0  -1  22          4.01          5.43         4.86 o                         
   1  -1  22        607.02        623.32         7.80 o                         
   2  -1  22          1.98          6.82         2.22 o                         
   3  -1  22        165.78        171.84         3.96 o                         
  -5   0  22          4.60          7.13         3.07 o                         
  -4   0  22         91.66         96.95         5.52 o                         
  -3   0  22          7.18         14.44         2.03 o                         
  -2   0  22        149.84        153.87         3.13 o                         
  -1   0  22         45.34         44.84         5.22 o                         
   0   0  22        301.09        315.35         8.80 o                         
   1   0  22         75.88         81.92         4.66 o                         
   2   0  22        382.43        407.86        11.00 o                         
   3   0  22          4.10          6.88         3.53 o                         
  -5   1  22         33.82         36.97         1.65 o                         
  -4   1  22        256.39        266.17         6.30 o                         
  -3   1  22        136.99        139.57         2.18 o                         
  -2   1  22        138.95        142.64        10.74 o                         
  -1   1  22         24.27         26.96         3.29 o                         
   0   1  22        280.02        285.32         6.45 o                         
   1   1  22        108.32        106.04         2.36 o                         
   2   1  22         20.78         23.79         2.32 o                         
  -4   2  22        155.49        162.78         5.13 o                         
  -3   2  22        153.67        161.58         8.57 o                         
  -2   2  22         35.01         49.87         2.28 o                         
  -1   2  22         48.41         47.83         4.23 o                         
   0   2  22          9.39         13.79         3.62 o                         
   1   2  22         91.33         91.65         3.23 o                         
   2   2  22        182.67        189.33         3.73 o                         
  -3   3  22         43.37         43.38         3.92 o                         
  -2   3  22          1.04          1.73         2.32 o                         
  -1   3  22          4.82         10.70         2.99 o                         
   0   3  22          9.85          9.04         3.13 o                         
  -2  -5  23          4.04          8.46         1.53 o                         
  -1  -5  23        207.35        184.71         5.09 o                         
   0  -5  23         22.06         24.76         3.31 o                         
  -3  -4  23         13.02         22.11         3.84 o                         
  -2  -4  23        220.15        221.66         8.56 o                         
  -1  -4  23          7.69          7.51         2.93 o                         
   0  -4  23        242.28        253.95         4.20 o                         
   1  -4  23          1.02          5.31         4.63 o                         
   2  -4  23        356.03        368.45        13.99 o                         
  -4  -3  23        497.55        474.51        18.45 o                         
  -3  -3  23        240.73        242.12         7.89 o                         
  -2  -3  23        195.44        203.99         7.06 o                         
  -1  -3  23         38.28         46.22         1.98 o                         
   0  -3  23         47.25         47.68         1.94 o                         
   1  -3  23        530.22        556.60        10.11 o                         
   2  -3  23         48.67         58.40         3.00 o                         
  -5  -2  23          0.01          2.44         5.26 o                         
  -4  -2  23          0.61          2.07         3.96 o                         
  -3  -2  23         17.65         17.50         3.65 o                         
  -2  -2  23          4.39         12.03         2.17 o                         
  -1  -2  23         48.33         47.02         2.33 o                         
   0  -2  23         93.24         95.90         2.82 o                         
   1  -2  23          0.69          3.04         1.95 o                         
   2  -2  23        136.60        150.64         7.05 o                         
  -5  -1  23         19.46         23.48         4.40 o                         
  -4  -1  23        297.72        310.28         5.24 o                         
  -3  -1  23          2.35          9.03         3.77 o                         
  -2  -1  23         35.00         38.30         4.83 o                         
  -1  -1  23         47.51         58.50         5.63 o                         
   0  -1  23         48.49         54.35         3.53 o                         
   1  -1  23         28.94         43.14         4.56 o                         
   2  -1  23         47.50         46.53         4.73 o                         
  -5   0  23        167.03        152.33         8.11 o                         
  -4   0  23         34.99         33.16         5.92 o                         
  -3   0  23         18.66         24.00         3.54 o                         
  -2   0  23         41.75         48.19         2.79 o                         
  -1   0  23          2.92          5.27         2.36 o                         
   0   0  23         65.30         67.33         1.94 o                         
   1   0  23         52.24         56.64         2.38 o                         
   2   0  23         24.48         28.09         5.15 o                         
  -4   1  23        366.33        362.24         6.77 o                         
  -3   1  23         67.96         58.59         2.02 o                         
  -2   1  23         87.02         91.40        12.62 o                         
  -1   1  23        111.42        113.79         5.03 o                         
   0   1  23        111.45        118.55         2.33 o                         
   1   1  23        131.79        127.80         2.52 o                         
   2   1  23         13.18         11.78         3.91 o                         
  -4   2  23        184.63        194.24         2.50 o                         
  -3   2  23         55.89         50.47         4.43 o                         
  -2   2  23        113.38        126.81         2.38 o                         
  -1   2  23        108.67        103.07         3.94 o                         
   0   2  23         28.83         32.67         2.04 o                         
   1   2  23         67.69         75.43         3.35 o                         
  -2   3  23         53.30         53.99         3.02 o                         
  -1   3  23         34.56         36.78         2.19 o                         
  -2  -4  24        202.14        205.62         4.76 o                         
  -1  -4  24          0.31          1.83         1.75 o                         
   0  -4  24          6.13         13.17         4.91 o                         
  -3  -3  24         64.67         68.89         2.93 o                         
  -2  -3  24         49.42         63.21         2.02 o                         
  -1  -3  24         42.71         44.34         1.93 o                         
   0  -3  24         79.72         84.17         5.58 o                         
   1  -3  24         55.10         50.65         2.11 o                         
  -4  -2  24        161.10        154.20         3.87 o                         
  -3  -2  24        280.61        290.78        26.14 o                         
  -2  -2  24        167.29        184.06        14.93 o                         
  -1  -2  24          5.44          4.97         1.66 o                         
   0  -2  24        357.57        381.61         7.42 o                         
   1  -2  24         36.52         31.23         1.72 o                         
   2  -2  24        391.11        429.56         7.05 o                         
  -4  -1  24         19.51         21.34         3.16 o                         
  -3  -1  24        316.01        331.53         3.63 o                         
  -2  -1  24          1.28         -0.15         6.19 o                         
  -1  -1  24        146.65        137.79         2.56 o                         
   0  -1  24         27.37         32.20         2.34 o                         
   1  -1  24        658.40        655.20        15.38 o                         
   2  -1  24         20.25         28.94         2.19 o                         
  -4   0  24         69.28         69.87         6.45 o                         
  -3   0  24         80.06         88.81         2.39 o                         
  -2   0  24         87.84         88.28         5.28 o                         
  -1   0  24        106.43         96.81         2.27 o                         
   0   0  24        229.01        221.76         5.79 o                         
   1   0  24          2.73          3.99         1.96 o                         
  -4   1  24          6.50         13.53         3.82 o                         
  -3   1  24         28.36         32.22         3.91 o                         
  -2   1  24         25.03         24.88        14.73 o                         
  -1   1  24          2.40          7.24         1.64 o                         
   0   1  24         82.99         81.25         2.19 o                         
   1   1  24        135.32        150.82         2.66 o                         
  -2   2  24          0.02          2.34         3.05 o                         
  -1   2  24         19.04         19.12         1.96 o                         
  -2  -3  25         46.04         58.10         6.60 o                         
  -1  -3  25         44.90         53.91         2.38 o                         
   0  -3  25          0.04         -2.19         2.19 o                         
  -3  -2  25         99.91        102.11         7.29 o                         
  -2  -2  25          0.01          9.23         5.03 o                         
  -1  -2  25        369.27        400.51        17.17 o                         
   0  -2  25         39.28         39.93         3.33 o                         
   1  -2  25          0.03          2.03         2.31 o                         
  -3  -1  25          0.01          6.51         1.70 o                         
  -2  -1  25          5.19          7.67         1.62 o                         
  -1  -1  25          2.81          5.19         2.99 o                         
   0  -1  25          3.03         12.72         4.14 o                         
   1  -1  25         14.22         14.61         9.55 o                         
  -3   0  25        196.34        197.78         2.80 o                         
  -2   0  25         46.72         49.64         2.53 o                         
  -1   0  25         35.52         33.28         2.26 o                         
   0   0  25         84.55         91.66         5.93 o                         
  -2   1  25         85.79         71.74        10.86 o                         
  -1   1  25          1.72          1.63         1.65 o                         
  -1  -1  26        246.18        255.70         7.47 o                         
                                                                                
